# Supplementary material for: Proteomic Analysis Comparison on the Ecological Adaptability of Quinclorac-Resistant Echinochloa crus-galli
Source: Plants (Basel). 2023 Feb 4;12(4):696. doi: 10.3390/plants12040696 (PMC9968053; doi:10.3390/plants12040696)
Supplement: Supplementary file 1 [file plants-12-00696-s001.zip]

Archive with 6 entries (6 files):
- Supplementary Materialsú║the method of protein extraction, digestion.pdf
- Table S1, S6 differentially accumulate protein species - 8-Plex - ╕▒▒╛.xlsx
- table S2-3,7-8.xlsx
- table S4  enrichment-kegg-RCK_SCK-Total.xls
- Table S5  enrichment-go-RCK_SCK-Total.xls
- Table S9 enrichment-kegg-Rquin_Squin-Total.xls
