# Supplementary material for: Proteomic Analysis Comparison on the Ecological Adaptability of Quinclorac-Resistant Echinochloa crus-galli
Source: Plants (Basel). 2023 Feb 4;12(4):696. doi: 10.3390/plants12040696 (PMC9968053; doi:10.3390/plants12040696)
Supplement: Supplementary file 1 [file plants-12-00696-s001.zip › Table S1, S6 differentially accumulate protein species - 8-Plex - ╕▒▒╛.xlsx]

## Sheet: Table S1  RCK-SCK
Accession	Description	113-1	113-2	113-3	114-1	114-2	114-3	FC	P-value	Swissprot_annotation
EC_v6.g104969.t1	EVMEC_v6.g104969 scaffold994:84236-86737(-)	101.2	97.2	94.3	70.7	76.1	78.1	1.30147	0.00162302	sp|R4X4V6|TCAB2_TULGE Tuliposide A-converting enzyme b2, amyloplastic OS=Tulipa gesneriana OX=13306 GN=TCEA-B2 PE=1 SV=1
EC_v6.g035656.t1	EVMEC_v6.g035656 scaffold116:1244067-1247120(-)	98.9	99.8	107	87.1	77.9	88.7	1.20497	0.014883	sp|Q9ZWR8|ANTA_GENTR Anthocyanin 5-aromatic acyltransferase OS=Gentiana triflora OX=55190 PE=1 SV=1
EC_v6.g061719.t1	EVMEC_v6.g061719 scaffold272:386620-390121(-)	116.7	105.8	118.1	89.4	87.8	85.5	1.29654	0.00303825	sp|Q9ZUX4|UMP2_ARATH Uncharacterized protein At2g27730, mitochondrial OS=Arabidopsis thaliana OX=3702 GN=At2g27730 PE=1 SV=1
EC_v6.g017698.t1	EVMEC_v6.g017698 scaffold46:3517364-3518707(-)	110.1	110.4	113.5	94	92.8	88.5	1.21322	0.000602543	sp|Q9ZUT9|RS51_ARATH 40S ribosomal protein S5-1 OS=Arabidopsis thaliana OX=3702 GN=RPS5A PE=1 SV=1
EC_v6.g026582.t1	EVMEC_v6.g026582 scaffold79:1202739-1204275(+)	116.1	108.2	116.9	91.1	93.2	87.2	1.25672	0.00211139	sp|Q9ZUC1|AOR_ARATH NADPH-dependent alkenal/one oxidoreductase, chloroplastic OS=Arabidopsis thaliana OX=3702 GN=AOR PE=1 SV=2
EC_v6.g105760.t1	EVMEC_v6.g105760 scaffold1035:190255-191103(-)	127.1	117.4	116.3	93.2	95.5	90.9	1.29041	0.00181892	sp|Q9ZU38|RPI2_ARATH Probable ribose-5-phosphate isomerase 2 OS=Arabidopsis thaliana OX=3702 GN=RPI2 PE=1 SV=1
EC_v6.g012455.t1	EVMEC_v6.g012455 scaffold32:372757-378529(+)	122.1	120	117.8	83.3	90.8	94.9	1.33792	0.00110956	sp|Q9ZTS1|SYM_ORYSJ Probable methionine--tRNA ligase OS=Oryza sativa subsp. japonica OX=39947 GN=Os06g0508700 PE=2 SV=2
EC_v6.g028832.t1	EVMEC_v6.g028832 scaffold88:349474-353737(+)	114	119.1	115.3	98.5	92.2	90.7	1.2381	0.00140832	sp|Q9ZTP4|ZDS_MAIZE Zeta-carotene desaturase, chloroplastic/chromoplastic OS=Zea mays OX=4577 GN=ZDS1 PE=2 SV=1
EC_v6.g101282.t1	EVMEC_v6.g101282 scaffold844:11634-14731(-)	94	92.3	102.8	78.6	80.9	78.8	1.21318	0.00710085	sp|Q9ZQ46|WAVH1_ARATH E3 ubiquitin-protein ligase WAVH1 OS=Arabidopsis thaliana OX=3702 GN=WAVH1 PE=1 SV=1
EC_v6.g076400.t1	EVMEC_v6.g076400 scaffold409:787538-789901(-)	148.7	138.2	163.3	101.5	100.2	103.7	1.47413	0.0027811	sp|Q9ZPN7|TBB4_ELEIN Tubulin beta-4 chain OS=Eleusine indica OX=29674 GN=TUBB4 PE=2 SV=1
EC_v6.g002611.t1	EVMEC_v6.g002611 scaffold4:3572985-3573950(+)	99.5	110.6	100.9	88.6	83.5	80.4	1.23168	0.00995875	sp|Q9XF57|PEX7_ARATH Peroxisome biogenesis protein 7 OS=Arabidopsis thaliana OX=3702 GN=PEX7 PE=1 SV=2
EC_v6.g030855.t1	EVMEC_v6.g030855 scaffold95:206707-207129(-)	134	129.4	111.8	94.8	94.3	95.4	1.3188	0.0111243	sp|Q9TJN6|RR17_MAIZE 30S ribosomal protein S17, chloroplastic OS=Zea mays OX=4577 GN=RPS17 PE=2 SV=1
EC_v6.g068339.t1	EVMEC_v6.g068339 scaffold329:978458-982110(+)	129.9	119.3	116.1	99	102.9	98.5	1.21605	0.00792346	sp|Q9SY88|CSU1_ARATH E3 ubiquitin-protein ligase CSU1 OS=Arabidopsis thaliana OX=3702 GN=CSU1 PE=1 SV=1
EC_v6.g069108.t1	EVMEC_v6.g069108 scaffold337:58586-59155(+)	131.6	121.9	143	94.8	95.6	88.3	1.42268	0.00383195	sp|Q9SW18|CHLM_ARATH Magnesium protoporphyrin IX methyltransferase, chloroplastic OS=Arabidopsis thaliana OX=3702 GN=CHLM PE=1 SV=1
EC_v6.g093195.t1	EVMEC_v6.g093195 scaffold647:731875-732207(+)	113.9	117.4	115.3	86.5	83.4	80.7	1.38308	8.24005e-05	sp|Q9SVC4|OEP7_ARATH Outer envelope membrane protein 7 OS=Arabidopsis thaliana OX=3702 GN=OEP7 PE=1 SV=1
EC_v6.g101606.t1	EVMEC_v6.g101606 scaffold855:310188-317869(+)	115.6	109.2	104	86.5	85.8	91.1	1.24829	0.00433217	sp|Q9SU25|T2FA_ARATH Transcription initiation factor IIF subunit alpha OS=Arabidopsis thaliana OX=3702 GN=RAP74 PE=1 SV=1
EC_v6.g106856.t1	EVMEC_v6.g106856 scaffold1107:164751-167762(-)	118.1	118.5	113.9	98.8	95.6	96.8	1.20364	0.000344135	sp|Q9STF2|PTA16_ARATH Protein PLASTID TRANSCRIPTIONALLY ACTIVE 16, chloroplastic OS=Arabidopsis thaliana OX=3702 GN=PTAC16 PE=1 SV=1
EC_v6.g085719.t1	EVMEC_v6.g085719 scaffold525:760992-763176(-)	115.3	119.9	120	95.8	89.6	85.4	1.31167	0.00115804	sp|Q9STF2|PTA16_ARATH Protein PLASTID TRANSCRIPTIONALLY ACTIVE 16, chloroplastic OS=Arabidopsis thaliana OX=3702 GN=PTAC16 PE=1 SV=1
EC_v6.g022775.t1	EVMEC_v6.g022775 scaffold64:3201765-3202817(-)	116.3	142.2	122.6	107.8	97.2	95.4	1.26864	0.0365694	sp|Q9SS37|RTNLH_ARATH Reticulon-like protein B8 OS=Arabidopsis thaliana OX=3702 GN=RTNLB8 PE=2 SV=1
EC_v6.g018068.t1	EVMEC_v6.g018068 scaffold48:1025758-1030759(-)	102.2	112.4	111.5	84.5	82.9	80.7	1.31439	0.00164479	sp|Q9SR13|FLK_ARATH Flowering locus K homology domain OS=Arabidopsis thaliana OX=3702 GN=FLK PE=1 SV=1
EC_v6.g105609.t1	EVMEC_v6.g105609 scaffold1028:43902-44779(-)	116.6	114.3	107.1	85.8	88.9	91.4	1.2702	0.00188296	sp|Q9SQZ1|RS173_ARATH 40S ribosomal protein S17-3 OS=Arabidopsis thaliana OX=3702 GN=RPS17C PE=2 SV=3
EC_v6.g032810.t1	EVMEC_v6.g032810 scaffold103:617005-617778(-)	103	108.6	112.1	78.5	63.9	75.4	1.48623	0.00240917	sp|Q9SQR4|ADRC3_ARATH NADPH-dependent aldehyde reductase-like protein, chloroplastic OS=Arabidopsis thaliana OX=3702 GN=At3g03980 PE=3 SV=1
EC_v6.g021284.t1	EVMEC_v6.g021284 scaffold59:41986-44341(-)	109.1	111.8	112.8	91.2	84	84.1	1.28693	0.000702278	sp|Q9SQI8|ODP24_ARATH Dihydrolipoyllysine-residue acetyltransferase component 4 of pyruvate dehydrogenase complex, chloroplastic OS=Arabidopsis thaliana OX=3702 GN=LTA2 PE=2 SV=1
EC_v6.g099517.t1	EVMEC_v6.g099517 scaffold789:193245-198846(+)	114.4	109.3	110.6	90.8	91.2	88.3	1.23677	0.000277104	sp|Q9SMW7|BTF3_ARATH Basic transcription factor 3 OS=Arabidopsis thaliana OX=3702 GN=BTF3 PE=1 SV=1
EC_v6.g035790.t1	EVMEC_v6.g035790 scaffold117:120425-130460(+)	95.8	108.4	103.5	83.5	81.6	88	1.21573	0.0116203	sp|Q9SMV6|XPO1A_ARATH Protein EXPORTIN 1A OS=Arabidopsis thaliana OX=3702 GN=XPO1 PE=1 SV=1
EC_v6.g037339.t1	EVMEC_v6.g037339 scaffold124:1834739-1838087(-)	114.3	113.8	105.1	89.9	87.9	97.2	1.21164	0.00918617	sp|Q9SKZ1|PUR_ARATH Transcription factor Pur-alpha 1 OS=Arabidopsis thaliana OX=3702 GN=PURA1 PE=1 SV=2
EC_v6.g081738.t1	EVMEC_v6.g081738 scaffold469:665057-672105(-)	106.6	96.5	94.9	86.9	77	81.6	1.21385	0.019676	sp|Q9SIV2|PSD2A_ARATH 26S proteasome non-ATPase regulatory subunit 2 homolog A OS=Arabidopsis thaliana OX=3702 GN=RPN1A PE=1 SV=2
EC_v6.g082852.t1	EVMEC_v6.g082852 scaffold483:934404-937574(-)	124.4	112.2	104.3	80.1	74.6	100.1	1.33791	0.0416827	sp|Q9SHU7|TIC21_ARATH Protein TIC 21, chloroplastic OS=Arabidopsis thaliana OX=3702 GN=TIC21 PE=1 SV=1
EC_v6.g092296.t1	EVMEC_v6.g092296 scaffold631:701025-707362(-)	99.5	94	98.2	78.4	73.6	75.1	1.28446	0.000592313	sp|Q9SG80|ASD1_ARATH Alpha-L-arabinofuranosidase 1 OS=Arabidopsis thaliana OX=3702 GN=ASD1 PE=1 SV=1
EC_v6.g006154.t1	EVMEC_v6.g006154 scaffold14:844981-849034(+)	97.3	115.7	111.3	84.8	83.3	81.9	1.2972	0.0115595	sp|Q9SG79|SUN2_ARATH SUN domain-containing protein 2 OS=Arabidopsis thaliana OX=3702 GN=SUN2 PE=1 SV=1
EC_v6.g038778.t1	EVMEC_v6.g038778 scaffold131:2564018-2568428(-)	101.4	109.2	101.8	89.7	85.4	81.7	1.21651	0.00568799	sp|Q9SEI4|PRS6B_ARATH 26S proteasome regulatory subunit 6B homolog OS=Arabidopsis thaliana OX=3702 GN=RPT3 PE=1 SV=1
EC_v6.g081247.t1	EVMEC_v6.g081247 scaffold463:793330-797194(-)	93.9	111.2	108.2	91.8	77.7	79.3	1.25924	0.0365095	sp|Q9SDS7|VATC_ARATH V-type proton ATPase subunit C OS=Arabidopsis thaliana OX=3702 GN=VHA-C PE=1 SV=1
EC_v6.g007101.t1	EVMEC_v6.g007101 scaffold17:1852406-1858646(-)	114.7	108.7	107.3	72.9	87	99	1.27733	0.0384576	sp|Q9S7M9|P24B2_ARATH Transmembrane emp24 domain-containing protein p24beta2 OS=Arabidopsis thaliana OX=3702 GN=At3g07680 PE=1 SV=1
EC_v6.g088666.t1	EVMEC_v6.g088666 scaffold570:208830-210808(-)	112.3	138.5	129.5	83.4	75.6	79	1.5979	0.00407468	sp|Q9MB14|PPO2_IPOBA Polyphenol oxidase II, chloroplastic OS=Ipomoea batatas OX=4120 GN=co-2 PE=2 SV=2
EC_v6.g019204.t1	EVMEC_v6.g019204 scaffold52:635107-636153(-)	114.7	106.4	120.4	90.6	92.8	92.5	1.23777	0.00607017	sp|Q9M9W1|RL222_ARATH 60S ribosomal protein L22-2 OS=Arabidopsis thaliana OX=3702 GN=RPL22B PE=2 SV=1
EC_v6.g077498.t1	EVMEC_v6.g077498 scaffold419:403868-407958(-)	134.2	132.8	137.7	73.6	76	68.3	1.85727	2.09933e-05	sp|Q9M8Y5|LTL1_ARATH GDSL esterase/lipase LTL1 OS=Arabidopsis thaliana OX=3702 GN=LTL1 PE=2 SV=1
EC_v6.g023958.t1	EVMEC_v6.g023958 scaffold69:1572284-1579743(+)	116.5	116.3	114.5	90.1	88.4	89.7	1.29493	5.5007e-06	sp|Q9M7J4|MFP1_TOBAC MAR-binding filament-like protein 1-1 OS=Nicotiana tabacum OX=4097 GN=MFP1-1 PE=2 SV=1
EC_v6.g018063.t1	EVMEC_v6.g018063 scaffold48:964243-966522(+)	105.5	103.1	116.9	91.2	91.5	86.2	1.21049	0.014735	sp|Q9M4C4|PFD4_AVEFA Probable prefoldin subunit 4 OS=Avena fatua OX=4499 GN=VIP3 PE=2 SV=1
EC_v6.g008538.t1	EVMEC_v6.g008538 scaffold20:3864682-3866200(-)	108.3	100.3	106.5	76.8	83.1	76	1.33574	0.00132904	sp|Q9M2E2|SDR1_ARATH (+)-neomenthol dehydrogenase OS=Arabidopsis thaliana OX=3702 GN=SDR1 PE=1 SV=1
EC_v6.g038873.t1	EVMEC_v6.g038873 scaffold132:805584-810779(-)	103.6	110.6	110	91.8	87.2	90.1	1.20476	0.00215452	sp|Q9LZ82|BTR1_ARATH Protein BTR1 OS=Arabidopsis thaliana OX=3702 GN=BTR1 PE=1 SV=1
EC_v6.g028872.t1	EVMEC_v6.g028872 scaffold88:1117065-1118817(+)	94.5	96.9	97.8	126.7	125.1	119.2	0.779515	0.000391464	sp|Q9LYA9|CP41A_ARATH Chloroplast stem-loop binding protein of 41 kDa a, chloroplastic OS=Arabidopsis thaliana OX=3702 GN=CSP41A PE=1 SV=1
EC_v6.g106454.t1	EVMEC_v6.g106454 scaffold1077:67170-72022(-)	98.8	97.9	99.4	121.2	120.3	119.8	0.819541	3.42517e-06	sp|Q9LYA9|CP41A_ARATH Chloroplast stem-loop binding protein of 41 kDa a, chloroplastic OS=Arabidopsis thaliana OX=3702 GN=CSP41A PE=1 SV=1
EC_v6.g079604.t1	EVMEC_v6.g079604 scaffold444:579823-584979(-)	112.4	118.6	107.1	91.6	91.4	96.1	1.21139	0.0057958	sp|Q9LVV5|TL15B_ARATH Thylakoid lumenal 15.0 kDa protein 2, chloroplastic OS=Arabidopsis thaliana OX=3702 GN=At5g52970 PE=1 SV=2
EC_v6.g010724.t1	EVMEC_v6.g010724 scaffold27:1094761-1095996(-)	127.6	125.8	134.7	90.6	91.4	87.4	1.44061	0.000185729	sp|Q9LV66|Y5848_ARATH Uncharacterized protein At5g48480 OS=Arabidopsis thaliana OX=3702 GN=At5g48480 PE=1 SV=1
EC_v6.g044411.t1	EVMEC_v6.g044411 scaffold159:2108859-2111178(-)	118.5	113	104.6	76.2	85.3	100.7	1.28185	0.039973	sp|Q9LUQ6|RL192_ARATH 60S ribosomal protein L19-2 OS=Arabidopsis thaliana OX=3702 GN=RPL19B PE=2 SV=1
EC_v6.g000843.t1	EVMEC_v6.g000843 scaffold1:8603940-8610067(-)	73.7	67.4	95.2	124.6	122.8	95.3	0.689524	0.0489264	sp|Q9LU10|DEGP8_ARATH Protease Do-like 8, chloroplastic OS=Arabidopsis thaliana OX=3702 GN=DEGP8 PE=1 SV=1
EC_v6.g108279.t1	EVMEC_v6.g108279 scaffold1340:30480-32422(-)	109.2	115.8	111.3	91.6	87.2	90.5	1.24879	0.000687903	sp|Q9LTR2|TGD2_ARATH Protein TRIGALACTOSYLDIACYLGLYCEROL 2, chloroplastic OS=Arabidopsis thaliana OX=3702 GN=TGD2 PE=1 SV=1
EC_v6.g093406.t1	EVMEC_v6.g093406 scaffold651:157143-159611(+)	92.9	96.7	73.1	46.7	49.8	50.1	1.79195	0.00637353	sp|Q9LTA6|WAV3_ARATH E3 ubiquitin-protein ligase WAV3 OS=Arabidopsis thaliana OX=3702 GN=WAV3 PE=1 SV=1
EC_v6.g094046.t1	EVMEC_v6.g094046 scaffold660:358789-361062(+)	111.5	117.7	115.8	88	86.6	91.2	1.29797	0.000320004	sp|Q9LSE4|CCB1_ARATH Protein COFACTOR ASSEMBLY OF COMPLEX C SUBUNIT B CCB1, chloroplastic OS=Arabidopsis thaliana OX=3702 GN=CCB1 PE=1 SV=1
EC_v6.g004614.t1	EVMEC_v6.g004614 scaffold8:5194618-5202592(-)	131.4	160.8	145.1	93.1	95.3	99.8	1.51735	0.00468204	sp|Q9LS39|CCR4C_ARATH Carbon catabolite repressor protein 4 homolog 3 OS=Arabidopsis thaliana OX=3702 GN=CCR4-3 PE=2 SV=2
EC_v6.g033862.t1	EVMEC_v6.g033862 scaffold106:2413072-2415522(-)	114.3	106.9	105.7	90	88	92.9	1.20672	0.00357561	sp|Q9LQK7|AB7I_ARATH Protein ABCI7, chloroplastic OS=Arabidopsis thaliana OX=3702 GN=ABCI7 PE=1 SV=1
EC_v6.g030726.t1	EVMEC_v6.g030726 scaffold94:1552498-1553900(-)	107.5	105.8	111.4	83.8	88.8	83.8	1.26638	0.000635995	sp|Q9LGQ6|AT9_ORYSJ Acyl transferase 9 OS=Oryza sativa subsp. japonica OX=39947 GN=AT9 PE=2 SV=1
EC_v6.g107834.t1	EVMEC_v6.g107834 scaffold1229:46284-47646(-)	133.8	124.6	129.1	82.7	80.3	79.4	1.5986	6.90128e-05	sp|Q9LEH3|PER15_IPOBA Peroxidase 15 OS=Ipomoea batatas OX=4120 GN=pod PE=1 SV=1
EC_v6.g095167.t1	EVMEC_v6.g095167 scaffold688:9557-23830(-)	115.6	114.8	99.8	82.1	91.4	89.9	1.25361	0.0194492	sp|Q9HFF5|PDS5_SCHPO Sister chromatid cohesion protein pds5 OS=Schizosaccharomyces pombe (strain 972 / ATCC 24843) OX=284812 GN=pds5 PE=1 SV=1
EC_v6.g010210.t1	EVMEC_v6.g010210 scaffold25:1282756-1287120(+)	106.3	118	113.1	90	90.5	87.9	1.25708	0.00272985	sp|Q9FYR6|SYPM_ARATH Proline--tRNA ligase, chloroplastic/mitochondrial OS=Arabidopsis thaliana OX=3702 GN=OVA6 PE=2 SV=1
EC_v6.g097189.t1	EVMEC_v6.g097189 scaffold726:422443-426631(+)	107.1	114.5	108.5	93.6	90.3	88.7	1.21093	0.00204906	sp|Q9FTU1|YSL1_ORYSJ Probable metal-nicotianamine transporter YSL1 OS=Oryza sativa subsp. japonica OX=39947 GN=YSL1 PE=2 SV=1
EC_v6.g014173.t1	EVMEC_v6.g014173 scaffold36:2285263-2289451(-)	121.7	102.6	117.6	93.5	93.8	96.8	1.20345	0.0309205	sp|Q9FMR9|RIN1_ARATH RuvB-like protein 1 OS=Arabidopsis thaliana OX=3702 GN=RIN1 PE=1 SV=1
EC_v6.g077213.t1	EVMEC_v6.g077213 scaffold416:626567-632473(-)	105.6	137.4	133.1	104	78.2	81	1.42895	0.0432137	sp|Q9FKF4|ORANG_ARATH Protein ORANGE, chloroplastic OS=Arabidopsis thaliana OX=3702 GN=OR PE=1 SV=1
EC_v6.g055405.t1	EVMEC_v6.g055405 scaffold226:653142-654725(+)	113.9	107.4	110.2	76.5	85.4	93	1.30051	0.00759216	sp|Q9FJA6|RS33_ARATH 40S ribosomal protein S3-3 OS=Arabidopsis thaliana OX=3702 GN=RPS3C PE=1 SV=1
EC_v6.g009244.t1	EVMEC_v6.g009244 scaffold22:1557592-1559025(-)	102.1	94.2	101.8	132.8	150.1	125.6	0.729743	0.00884426	sp|Q9FJ45|GDL83_ARATH GDSL esterase/lipase At5g45910 OS=Arabidopsis thaliana OX=3702 GN=At5g45910 PE=2 SV=1
EC_v6.g082637.t1	EVMEC_v6.g082637 scaffold480:1052424-1052909(+)	126.1	121.7	139.1	87.2	85	83.3	1.51429	0.00120731	sp|Q9FIG6|DIR1_ARATH Dirigent protein 1 OS=Arabidopsis thaliana OX=3702 GN=DIR1 PE=2 SV=1
EC_v6.g009773.t1	EVMEC_v6.g009773 scaffold23:3044033-3044542(-)	106.2	128.5	121.9	91	90.4	91	1.3091	0.0132448	sp|Q9FIG6|DIR1_ARATH Dirigent protein 1 OS=Arabidopsis thaliana OX=3702 GN=DIR1 PE=2 SV=1
EC_v6.g042596.t1	EVMEC_v6.g042596 scaffold150:1275744-1277091(-)	112	103.3	105.8	89.1	89.2	86.7	1.2117	0.00231976	sp|Q9FGT8|TIL_ARATH Temperature-induced lipocalin-1 OS=Arabidopsis thaliana OX=3702 GN=TIL PE=1 SV=1
EC_v6.g066631.t1	EVMEC_v6.g066631 scaffold314:1442608-1443657(-)	98.9	130.1	116.7	79.3	78.9	95.5	1.36263	0.0439637	sp|Q9FGC7|ZEP_ARATH Zeaxanthin epoxidase, chloroplastic OS=Arabidopsis thaliana OX=3702 GN=ZEP PE=1 SV=1
EC_v6.g011865.t1	EVMEC_v6.g011865 scaffold30:777827-781696(-)	98.6	122.3	103.8	90.5	81.5	87.2	1.2527	0.0463309	sp|Q9FG38|SNX1_ARATH Sorting nexin 1 OS=Arabidopsis thaliana OX=3702 GN=SNX1 PE=1 SV=1
EC_v6.g022027.t1	EVMEC_v6.g022027 scaffold61:2584754-2587932(-)	132.9	128	137.6	102.3	100.6	101.3	1.30999	0.000366147	sp|Q9FEQ8|PER2_MAIZE Peroxidase 2 OS=Zea mays OX=4577 GN=PER2 PE=2 SV=1
EC_v6.g024291.t1	EVMEC_v6.g024291 scaffold70:1493661-1497110(+)	128.9	128.4	131.4	101.9	102.2	104.3	1.26038	2.36243e-05	sp|Q9FEQ8|PER2_MAIZE Peroxidase 2 OS=Zea mays OX=4577 GN=PER2 PE=2 SV=1
EC_v6.g076796.t1	EVMEC_v6.g076796 scaffold412:577207-580811(+)	109.6	123.5	124.6	93.5	89.1	98.6	1.27205	0.0100906	sp|Q9C9X3|ANXD5_ARATH Annexin D5 OS=Arabidopsis thaliana OX=3702 GN=ANN5 PE=2 SV=2
EC_v6.g003994.t1	EVMEC_v6.g003994 scaffold7:2549481-2553084(-)	98.7	111	104.2	76.7	81.4	90.4	1.26318	0.015329	sp|Q9C977|PP135_ARATH Pentatricopeptide repeat-containing protein At1g80270, mitochondrial OS=Arabidopsis thaliana OX=3702 GN=At1g80270 PE=2 SV=1
EC_v6.g042170.t1	EVMEC_v6.g042170 scaffold148:446689-447220(-)	108.3	111.8	108.3	88.4	89.6	87.6	1.23645	8.78993e-05	sp|Q9C912|R35A3_ARATH 60S ribosomal protein L35a-3 OS=Arabidopsis thaliana OX=3702 GN=RPL35AC PE=3 SV=1
EC_v6.g034528.t1	EVMEC_v6.g034528 scaffold110:410939-420596(+)	108.4	113.6	108.6	92.3	89.6	86.8	1.23037	0.000893363	sp|Q9C0Y8|YKM6_SCHPO UPF0613 protein PB24D3.06c OS=Schizosaccharomyces pombe (strain 972 / ATCC 24843) OX=284812 GN=SPAPB24D3.06c PE=3 SV=1
EC_v6.g047054.t1	EVMEC_v6.g047054 scaffold174:402032-407764(+)	97.5	106.9	102.3	84	87.3	76.9	1.2357	0.0089019	sp|Q96329|ACOX4_ARATH Acyl-coenzyme A oxidase 4, peroxisomal OS=Arabidopsis thaliana OX=3702 GN=ACX4 PE=1 SV=1
EC_v6.g009947.t1	EVMEC_v6.g009947 scaffold24:1439922-1441060(-)	163.5	175.1	162.1	93.1	89.7	91.8	1.82338	5.87058e-05	sp|Q96262|PCAP1_ARATH Plasma membrane-associated cation-binding protein 1 OS=Arabidopsis thaliana OX=3702 GN=PCAP1 PE=1 SV=1
EC_v6.g068015.t1	EVMEC_v6.g068015 scaffold326:841677-847981(-)	98.5	95.9	113.9	85.9	82.9	84.2	1.21858	0.0315801	sp|Q94K05|TCPQ_ARATH T-complex protein 1 subunit theta OS=Arabidopsis thaliana OX=3702 GN=CCT8 PE=1 SV=1
EC_v6.g096291.t1	EVMEC_v6.g096291 scaffold707:93135-94823(+)	96.1	98.1	96.1	115.8	115.1	120.7	0.825654	0.000409729	sp|Q94BS2|MET1_ARATH Protein MET1, chloroplastic OS=Arabidopsis thaliana OX=3702 GN=MET1 PE=1 SV=1
EC_v6.g061492.t1	EVMEC_v6.g061492 scaffold270:1462949-1464605(-)	94.9	80.4	77.7	119.3	123.5	125.1	0.687687	0.00241292	sp|Q94BS2|MET1_ARATH Protein MET1, chloroplastic OS=Arabidopsis thaliana OX=3702 GN=MET1 PE=1 SV=1
EC_v6.g036220.t1	EVMEC_v6.g036220 scaffold118:1402734-1406025(+)	125.6	118.1	123.1	101.9	98	101.5	1.21699	0.00099561	sp|Q94A68|Y1669_ARATH Uncharacterized oxidoreductase At1g06690, chloroplastic OS=Arabidopsis thaliana OX=3702 GN=At1g06690 PE=1 SV=1
EC_v6.g046337.t1	EVMEC_v6.g046337 scaffold170:436486-446148(-)	114.4	103.4	111.5	76.5	86.6	80.7	1.3507	0.0029434	sp|Q93ZW0|G6PD4_ARATH Inactive glucose-6-phosphate 1-dehydrogenase 4, chloroplastic OS=Arabidopsis thaliana OX=3702 GN=G6PD4 PE=1 SV=1
EC_v6.g070873.t1	EVMEC_v6.g070873 scaffold353:1099095-1102368(+)	96.8	98.8	107.1	83.7	83.2	82	1.21615	0.0049416	sp|Q93XX5|Y5713_ARATH PI-PLC X domain-containing protein At5g67130 OS=Arabidopsis thaliana OX=3702 GN=At5g67130 PE=1 SV=1
EC_v6.g044860.t1	EVMEC_v6.g044860 scaffold162:1933508-1934131(+)	120.6	106.3	104.9	87.2	88.6	89.7	1.24972	0.0120572	sp|Q93XI4|AGUB_ORYSJ N-carbamoylputrescine amidase OS=Oryza sativa subsp. japonica OX=39947 GN=CPA PE=2 SV=1
EC_v6.g066861.t1	EVMEC_v6.g066861 scaffold316:1070119-1073454(-)	98.8	112.5	111.6	86.2	87.6	87.5	1.23574	0.00990253	sp|Q8W4F1|PAP10_ARATH Probable plastid-lipid-associated protein 10, chloroplastic OS=Arabidopsis thaliana OX=3702 GN=PAP10 PE=1 SV=1
EC_v6.g098732.t1	EVMEC_v6.g098732 scaffold766:47836-53769(+)	107.8	105.1	105.3	90	88.5	86.4	1.20121	0.000197118	sp|Q8W034|RNP1_ARATH Heterogeneous nuclear ribonucleoprotein 1 OS=Arabidopsis thaliana OX=3702 GN=RNP1 PE=1 SV=1
EC_v6.g014034.t1	EVMEC_v6.g014034 scaffold36:742985-745871(-)	120.5	127.9	112.4	91.2	86	88.2	1.35946	0.00253489	sp|Q8VZB9|R10A1_ARATH 60S ribosomal protein L10a-1 OS=Arabidopsis thaliana OX=3702 GN=RPL10AA PE=1 SV=1
EC_v6.g010521.t1	EVMEC_v6.g010521 scaffold26:357196-363096(+)	174	167.3	180.4	69.6	75.9	70.6	2.41416	1.80931e-05	sp|Q8VZ20|ASR3_ARATH Trihelix transcription factor ASR3 OS=Arabidopsis thaliana OX=3702 GN=ASR3 PE=1 SV=1
EC_v6.g050821.t1	EVMEC_v6.g050821 scaffold194:90098-96957(-)	95.2	116	108.1	91.7	84.6	87.1	1.21222	0.0437869	sp|Q8RWM2|NPRT1_ARATH Nicotinate phosphoribosyltransferase 1 OS=Arabidopsis thaliana OX=3702 GN=NAPRT1 PE=2 SV=1
EC_v6.g073301.t1	EVMEC_v6.g073301 scaffold381:803557-808410(+)	118.1	113.9	116.4	94.1	92.9	98.4	1.22074	0.000529295	sp|Q8LQ68|HXK6_ORYSJ Hexokinase-6 OS=Oryza sativa subsp. japonica OX=39947 GN=HXK6 PE=2 SV=1
EC_v6.g080760.t1	EVMEC_v6.g080760 scaffold458:594793-596125(-)	131.7	102.3	133.5	91.3	83.7	90.9	1.3821	0.0312829	sp|Q8LEM8|RL373_ARATH 60S ribosomal protein L37-3 OS=Arabidopsis thaliana OX=3702 GN=RPL37C PE=3 SV=1
EC_v6.g051766.t1	EVMEC_v6.g051766 scaffold199:1773839-1780359(+)	104.7	110.9	111	83.7	88.4	92.8	1.23292	0.00358157	sp|Q8LEG1|BH054_ARATH Transcription factor bHLH54 OS=Arabidopsis thaliana OX=3702 GN=BHLH54 PE=2 SV=1
EC_v6.g039011.t1	EVMEC_v6.g039011 scaffold133:66225-67661(-)	74.6	80.8	87	97.6	105.7	103.5	0.790091	0.00765526	sp|Q8LDV3|Y4320_ARATH Uncharacterized protein At4g13200, chloroplastic OS=Arabidopsis thaliana OX=3702 GN=At4g13200 PE=1 SV=2
EC_v6.g032306.t1	EVMEC_v6.g032306 scaffold101:646526-650589(+)	113.9	130.4	122.7	96.9	86.2	94.1	1.32395	0.00646297	sp|Q8LB10|CLPR4_ARATH ATP-dependent Clp protease proteolytic subunit-related protein 4, chloroplastic OS=Arabidopsis thaliana OX=3702 GN=CLPR4 PE=1 SV=1
EC_v6.g071305.t1	EVMEC_v6.g071305 scaffold360:169581-177219(+)	111.4	107.7	111.5	94.1	89.4	92	1.2	0.000574245	sp|Q8L7S6|HEXO3_ARATH Beta-hexosaminidase 3 OS=Arabidopsis thaliana OX=3702 GN=HEXO3 PE=1 SV=1
EC_v6.g066122.t1	EVMEC_v6.g066122 scaffold311:175990-178358(+)	109.9	104.2	112	90.1	92.4	84	1.22364	0.00438001	sp|Q8L773|THO4A_ARATH THO complex subunit 4A OS=Arabidopsis thaliana OX=3702 GN=ALY1 PE=1 SV=1
EC_v6.g060685.t1	EVMEC_v6.g060685 scaffold263:1522925-1530562(-)	110.7	104.9	112.9	75	90.8	76.6	1.3552	0.00668671	sp|Q8L6Y1|UBP14_ARATH Ubiquitin carboxyl-terminal hydrolase 14 OS=Arabidopsis thaliana OX=3702 GN=UBP14 PE=1 SV=1
EC_v6.g095237.t1	EVMEC_v6.g095237 scaffold689:216792-219735(+)	130.3	129.8	117.8	90.1	90.7	108.6	1.30581	0.0157067	sp|Q8H0W0|LPA3_ARATH Protein LOW PSII ACCUMULATION 3, chloroplastic OS=Arabidopsis thaliana OX=3702 GN=LPA3 PE=1 SV=1
EC_v6.g014526.t1	EVMEC_v6.g014526 scaffold37:1524412-1525530(+)	105	114.9	96.5	92.6	83.5	80.8	1.23161	0.0363228	sp|Q84W65|SUFE1_ARATH SufE-like protein 1, chloroplastic/mitochondrial OS=Arabidopsis thaliana OX=3702 GN=SUFE1 PE=1 SV=2
EC_v6.g088176.t1	EVMEC_v6.g088176 scaffold563:72162-78468(+)	106.7	107.6	109.1	89.5	91.1	85.3	1.21625	0.00050635	sp|Q84Q83|TOC75_ORYSJ Protein TOC75, chloroplastic OS=Oryza sativa subsp. japonica OX=39947 GN=TOC75 PE=2 SV=2
EC_v6.g024973.t1	EVMEC_v6.g024973 scaffold73:352493-353941(-)	122.7	118.7	112.1	84	97	107.7	1.22445	0.0453095	sp|Q7XYS3|C74A2_ORYSJ Allene oxide synthase 2 OS=Oryza sativa subsp. japonica OX=39947 GN=CYP74A2 PE=2 SV=2
EC_v6.g073396.t1	EVMEC_v6.g073396 scaffold382:677227-680729(+)	118.7	122.1	115.8	95	91	91.4	1.28551	0.000286817	sp|Q7XPL2|HEM6_ORYSJ Oxygen-dependent coproporphyrinogen-III oxidase, chloroplastic OS=Oryza sativa subsp. japonica OX=39947 GN=CPX PE=2 SV=2
EC_v6.g047932.t1	EVMEC_v6.g047932 scaffold178:1490583-1493459(+)	144.1	128.5	199.8	92.3	83.9	79.8	1.84531	0.0303258	sp|Q7XKF3|PORA_ORYSJ Protochlorophyllide reductase A, chloroplastic OS=Oryza sativa subsp. japonica OX=39947 GN=PORA PE=2 SV=1
EC_v6.g029306.t1	EVMEC_v6.g029306 scaffold89:2071574-2077234(-)	112	99.3	110.2	84.1	85.8	79.6	1.28858	0.00538931	sp|Q75LJ4|ACBP6_ORYSJ Acyl-CoA-binding domain-containing protein 6 OS=Oryza sativa subsp. japonica OX=39947 GN=ACBP6 PE=2 SV=1
EC_v6.g044556.t1	EVMEC_v6.g044556 scaffold160:1070298-1073217(+)	104.5	103.1	98.9	126.2	126.8	130.2	0.799843	0.000258035	sp|Q6ZC69|KAD2_ORYSJ Probable adenylate kinase 2, chloroplastic OS=Oryza sativa subsp. japonica OX=39947 GN=Os08g0109300 PE=2 SV=1
EC_v6.g021465.t1	EVMEC_v6.g021465 scaffold59:1891525-1894408(+)	110.2	104	104.2	82.5	80.8	84	1.28751	0.000447138	sp|Q6Z965|OPR7_ORYSJ 12-oxophytodienoate reductase 7 OS=Oryza sativa subsp. japonica OX=39947 GN=OPR7 PE=2 SV=1
EC_v6.g015770.t1	EVMEC_v6.g015770 scaffold40:3788755-3791201(-)	119.1	124.6	125.4	102.3	100.9	97.9	1.22584	0.000665107	sp|Q6YZE2|GSA_ORYSJ Glutamate-1-semialdehyde 2,1-aminomutase, chloroplastic OS=Oryza sativa subsp. japonica OX=39947 GN=GSA PE=2 SV=1
EC_v6.g005831.t1	EVMEC_v6.g005831 scaffold13:2060087-2062028(-)	135.9	134.3	131.2	78.3	79.8	79.6	1.68868	3.03997e-06	sp|Q6UIL3|LAHY_LARTR (+)-larreatricin hydroxylase, chloroplastic OS=Larrea tridentata OX=66636 PE=1 SV=1
EC_v6.g007762.t1	EVMEC_v6.g007762 scaffold18:4159026-4164989(-)	108.4	112.1	110.2	91.3	85.4	75.7	1.31022	0.00503381	sp|Q67UP9|P2C58_ORYSJ Probable protein phosphatase 2C 58 OS=Oryza sativa subsp. japonica OX=39947 GN=Os06g0651600 PE=2 SV=1
EC_v6.g010927.t1	EVMEC_v6.g010927 scaffold27:3488131-3492585(-)	105.7	100.3	106.4	87	87.4	84.6	1.20618	0.00109384	sp|Q5ZBH5|RH25_ORYSJ DEAD-box ATP-dependent RNA helicase 25 OS=Oryza sativa subsp. japonica OX=39947 GN=Os01g0618400 PE=2 SV=1
EC_v6.g070946.t1	EVMEC_v6.g070946 scaffold354:779963-780949(-)	118.9	114.7	116.8	87.9	93.8	90.5	1.28729	0.000239432	sp|Q5Z6F0|TIP22_ORYSJ Probable aquaporin TIP2-2 OS=Oryza sativa subsp. japonica OX=39947 GN=TIP2-2 PE=2 SV=1
EC_v6.g057464.t1	EVMEC_v6.g057464 scaffold241:110382-115470(-)	94.7	98.2	100.6	81.6	82.4	80.2	1.20188	0.000850542	sp|Q5Z402|CLC2_ORYSJ Clathrin light chain 2 OS=Oryza sativa subsp. japonica OX=39947 GN=Os06g0731800 PE=2 SV=1
EC_v6.g064681.t1	EVMEC_v6.g064681 scaffold299:429119-435519(+)	111.3	139.5	144.2	98.1	99.7	95.3	1.34766	0.0304806	sp|Q5VRB2|BASS2_ORYSJ Probable sodium/metabolite cotransporter BASS2, chloroplastic OS=Oryza sativa subsp. japonica OX=39947 GN=BASS2 PE=2 SV=1
EC_v6.g034212.t1	EVMEC_v6.g034212 scaffold108:503180-508551(+)	109	120.7	106.3	95.5	78.9	93.8	1.2528	0.03036	sp|Q53RB0|LOX4_ORYSJ Probable linoleate 9S-lipoxygenase 4 OS=Oryza sativa subsp. japonica OX=39947 GN=Os03g0700700 PE=2 SV=1
EC_v6.g104472.t1	EVMEC_v6.g104472 scaffold969:217843-222399(+)	99.3	111.5	98.6	86.4	82.9	87.7	1.20389	0.0168779	sp|Q53PC7|COPB1_ORYSJ Coatomer subunit beta-1 OS=Oryza sativa subsp. japonica OX=39947 GN=Os11g0174000 PE=2 SV=1
EC_v6.g053935.t1	EVMEC_v6.g053935 scaffold214:1827605-1831822(+)	113	117.6	120.8	93.6	94	87.4	1.27782	0.00121548	sp|Q4LDF9|OEP37_PEA Outer envelope pore protein 37, chloroplastic OS=Pisum sativum OX=3888 GN=OEP37 PE=1 SV=1
EC_v6.g084491.t1	EVMEC_v6.g084491 scaffold509:309796-314272(-)	128.4	121	126.2	94.9	88.4	89.1	1.37885	0.000334206	sp|Q43848|TKTC_SOLTU Transketolase, chloroplastic OS=Solanum tuberosum OX=4113 PE=2 SV=1
EC_v6.g003365.t1	EVMEC_v6.g003365 scaffold6:2070990-2074313(+)	96.4	92.3	94.7	113.2	112.4	118.2	0.824316	0.000750276	sp|Q43139|F16P2_SACHY Fructose-1,6-bisphosphatase, cytosolic OS=Saccharum hybrid OX=15819 GN=CFBP PE=2 SV=2
EC_v6.g023679.t1	EVMEC_v6.g023679 scaffold68:1135036-1138570(+)	118.8	118.3	125.8	95.7	98	92.2	1.26932	0.00096125	sp|Q42841|COX5C_HORVU Cytochrome c oxidase subunit 5C OS=Hordeum vulgare OX=4513 GN=COX5C PE=3 SV=3
EC_v6.g038991.t1	EVMEC_v6.g038991 scaffold132:2472816-2476785(-)	93	90	86.9	67.8	71.4	61.6	1.34412	0.00237159	sp|Q42797|TCMO_SOYBN Trans-cinnamate 4-monooxygenase OS=Glycine max OX=3847 GN=CYP73A11 PE=2 SV=1
EC_v6.g027162.t1	EVMEC_v6.g027162 scaffold82:284835-286222(+)	100.1	111.4	96.9	81.8	78.7	82.8	1.26757	0.00896805	sp|Q42517|PERN_ARMRU Peroxidase N OS=Armoracia rusticana OX=3704 GN=HRPN PE=2 SV=1
EC_v6.g085797.t1	EVMEC_v6.g085797 scaffold526:886022-893877(+)	93.1	91.9	91.5	123.9	125.2	125.3	0.738515	9.9585e-07	sp|Q42368|PPDK2_MAIZE Pyruvate, phosphate dikinase 2 OS=Zea mays OX=4577 GN=PPDK2 PE=1 SV=2
EC_v6.g036403.t1	EVMEC_v6.g036403 scaffold119:723092-734123(-)	109.8	107.1	111.7	87.7	90.2	87.4	1.2386	0.000192304	sp|Q41808|TBG2_MAIZE Tubulin gamma-2 chain OS=Zea mays OX=4577 GN=TUBG2 PE=2 SV=1
EC_v6.g069711.t1	EVMEC_v6.g069711 scaffold341:1150702-1151961(+)	101.4	103.4	102	129.1	129.9	129	0.790722	2.08027e-06	sp|Q41048|PSBQ1_MAIZE Oxygen-evolving enhancer protein 3-1, chloroplastic OS=Zea mays OX=4577 GN=PSBQ1 PE=2 SV=1
EC_v6.g031088.t1	EVMEC_v6.g031088 scaffold95:2281187-2289409(-)	112.8	103.3	118.6	91.1	90.6	93.5	1.21621	0.0120583	sp|Q40784|AAPC_CENCI Putative glucose-6-phosphate 1-epimerase OS=Cenchrus ciliaris OX=35872 PE=2 SV=1
EC_v6.g049786.t1	EVMEC_v6.g049786 scaffold188:1051225-1054943(+)	108.8	112.1	115.2	91.4	81.7	88	1.28725	0.001801	sp|Q40648|KCAB_ORYSJ Probable voltage-gated potassium channel subunit beta OS=Oryza sativa subsp. japonica OX=39947 GN=KOB1 PE=1 SV=2
EC_v6.g016364.t1	EVMEC_v6.g016364 scaffold42:3276151-3286757(-)	113.1	113.7	117.8	91.4	92.2	88.9	1.26459	0.000174176	sp|Q40546|KPYG_TOBAC Pyruvate kinase isozyme G, chloroplastic OS=Nicotiana tabacum OX=4097 PE=2 SV=1
EC_v6.g075702.t1	EVMEC_v6.g075702 scaffold404:443200-444928(-)	71.8	69.9	79.6	55.7	55.8	59	1.29795	0.00584806	sp|Q39224|SRG1_ARATH Protein SRG1 OS=Arabidopsis thaliana OX=3702 GN=SRG1 PE=2 SV=1
EC_v6.g057177.t1	EVMEC_v6.g057177 scaffold238:1348692-1352722(+)	103.6	103.3	108	83.2	91	80.2	1.23781	0.00478426	sp|Q39054|CNX1_ARATH Molybdopterin biosynthesis protein CNX1 OS=Arabidopsis thaliana OX=3702 GN=CNX1 PE=1 SV=2
EC_v6.g023438.t1	EVMEC_v6.g023438 scaffold67:1362291-1364198(-)	106.1	102.1	110.6	87.2	82.5	80.7	1.27316	0.00188225	sp|Q2R480|6PGD2_ORYSJ 6-phosphogluconate dehydrogenase, decarboxylating 2, chloroplastic OS=Oryza sativa subsp. japonica OX=39947 GN=G6PGH2 PE=2 SV=1
EC_v6.g092165.t1	EVMEC_v6.g092165 scaffold629:311196-315787(+)	130	147	132.5	82.1	69.5	75.7	1.80158	0.00069967	sp|Q2QYE1|APY3_ORYSJ Probable apyrase 3 OS=Oryza sativa subsp. japonica OX=39947 GN=APY3 PE=2 SV=2
EC_v6.g096798.t1	EVMEC_v6.g096798 scaffold715:645738-647340(-)	82.6	90.6	85.4	95.7	103.3	111.4	0.833119	0.0276932	sp|Q10S82|CATA3_ORYSJ Catalase isozyme C OS=Oryza sativa subsp. japonica OX=39947 GN=CATC PE=1 SV=1
EC_v6.g013761.t1	EVMEC_v6.g013761 scaffold35:2629806-2634761(+)	96.3	105.4	93.7	77	84.3	76.8	1.24066	0.0115062	sp|Q10R54|SUT1_ORYSJ Sucrose transport protein SUT1 OS=Oryza sativa subsp. japonica OX=39947 GN=SUT1 PE=1 SV=1
EC_v6.g071039.t1	EVMEC_v6.g071039 scaffold356:36110-51167(+)	106.1	110.1	109.5	97.9	80.5	75.6	1.28228	0.0254926	sp|Q10LJ0|NCBP1_ORYSJ Nuclear cap-binding protein subunit 1 OS=Oryza sativa subsp. japonica OX=39947 GN=ABH1 PE=2 SV=1
EC_v6.g041945.t1	EVMEC_v6.g041945 scaffold147:178360-179154(-)	111.6	118.5	109.9	90.7	88.1	100.2	1.21864	0.0108415	sp|Q10163|RSMB_SCHPO Small nuclear ribonucleoprotein-associated protein B OS=Schizosaccharomyces pombe (strain 972 / ATCC 24843) OX=284812 GN=smb1 PE=1 SV=1
EC_v6.g011565.t1	EVMEC_v6.g011565 scaffold29:1643942-1646614(+)	115.5	125.5	121.8	92.8	74.5	93.5	1.3911	0.00776992	sp|Q0WWT7|STR11_ARATH Rhodanese-like domain-containing protein 11, chloroplastic OS=Arabidopsis thaliana OX=3702 GN=STR11 PE=2 SV=1
EC_v6.g038069.t1	EVMEC_v6.g038069 scaffold128:568760-572126(+)	113.3	130.3	123.5	85.9	77.9	100.9	1.38685	0.0150474	sp|Q0WW55|ZEUS1_ARATH Thymidylate kinase OS=Arabidopsis thaliana OX=3702 GN=ZEU1 PE=2 SV=1
EC_v6.g044509.t1	EVMEC_v6.g044509 scaffold160:639307-641980(-)	111.1	120.6	111.3	87.4	86.7	91.2	1.29288	0.00165092	sp|Q0J8G4|SCRK2_ORYSJ Fructokinase-2 OS=Oryza sativa subsp. japonica OX=39947 GN=FRK2 PE=1 SV=1
EC_v6.g100876.t1	EVMEC_v6.g100876 scaffold831:403407-412471(+)	106.6	111	109.7	88	91	88.6	1.22309	0.000237233	sp|Q0J716|VLN5_ORYSJ Villin-5 OS=Oryza sativa subsp. japonica OX=39947 GN=VLN5 PE=3 SV=1
EC_v6.g059307.t1	EVMEC_v6.g059307 scaffold253:1208670-1211557(+)	121.5	133.2	139.6	85.2	74.7	71.8	1.70177	0.00125604	sp|Q0J0N4|BGL30_ORYSJ Beta-glucosidase 30 OS=Oryza sativa subsp. japonica OX=39947 GN=BGLU30 PE=2 SV=1
EC_v6.g051654.t1	EVMEC_v6.g051654 scaffold198:1861815-1864683(-)	120.9	98.9	110.8	81.3	90.6	93.3	1.24661	0.040871	sp|Q08480|KAD4_ORYSJ Adenylate kinase 4 OS=Oryza sativa subsp. japonica OX=39947 GN=ADK-B PE=2 SV=1
EC_v6.g028571.t1	EVMEC_v6.g028571 scaffold87:252270-260603(-)	97.1	109.7	98	86	75.6	84.8	1.23701	0.0203256	sp|Q08179|MDM38_YEAST Mitochondrial distribution and morphology protein 38 OS=Saccharomyces cerevisiae (strain ATCC 204508 / S288c) OX=559292 GN=MDM38 PE=1 SV=1
EC_v6.g011071.t1	EVMEC_v6.g011071 scaffold28:743380-745186(+)	114.8	105.7	104.1	80.7	90.1	93.3	1.22908	0.0161118	sp|Q07661|NDK1_ORYSJ Nucleoside diphosphate kinase 1 OS=Oryza sativa subsp. japonica OX=39947 GN=NDKR PE=1 SV=1
EC_v6.g103519.t1	EVMEC_v6.g103519 scaffold930:212287-213891(-)	105.8	148	154.4	89.6	71.3	73.8	1.73924	0.0237776	sp|Q07469|BSPA_POPDE Bark storage protein A OS=Populus deltoides OX=3696 GN=BSPA PE=2 SV=1
EC_v6.g016014.t1	EVMEC_v6.g016014 scaffold41:3048829-3049404(-)	63.9	63.2	74.5	76.1	86.6	81.8	0.82454	0.039558	sp|Q05736|PR1_ASPOF Pathogenesis-related protein 1 OS=Asparagus officinalis OX=4686 GN=PR1 PE=2 SV=1
EC_v6.g031768.t1	EVMEC_v6.g031768 scaffold99:1094263-1096911(+)	84.2	85.4	82.5	98.2	103.4	104.5	0.823587	0.00104959	sp|Q04960|DNJH_CUCSA DnaJ protein homolog OS=Cucumis sativus OX=3659 GN=DNAJ1 PE=2 SV=1
EC_v6.g070707.t1	EVMEC_v6.g070707 scaffold351:480217-485764(+)	86	87.9	95.5	117.5	113	101.5	0.811446	0.0201094	sp|Q04585|YDR09_YEAST Uncharacterized sugar kinase YDR109C OS=Saccharomyces cerevisiae (strain ATCC 204508 / S288c) OX=559292 GN=YDR109C PE=1 SV=1
EC_v6.g015255.t1	EVMEC_v6.g015255 scaffold39:1796500-1799976(-)	119.3	118.1	122.7	95.9	99.1	96.2	1.23661	0.000179541	sp|Q02764|RK24_TOBAC 50S ribosomal protein L24, chloroplastic OS=Nicotiana tabacum OX=4097 GN=RPL24 PE=1 SV=1
EC_v6.g107220.t1	EVMEC_v6.g107220 scaffold1141:6627-7190(-)	78.2	79.9	86.5	97.8	99.6	96.5	0.832256	0.00361521	sp|Q01MB6|AGI_ORYSI Lectin OS=Oryza sativa subsp. indica OX=39946 GN=OsI_014491 PE=3 SV=2
EC_v6.g086843.t1	EVMEC_v6.g086843 scaffold542:71152-71667(-)	90.8	89.6	98.3	187.8	168.8	159	0.540535	0.000884213	sp|Q00008|PRMS_MAIZE Pathogenesis-related protein PRMS OS=Zea mays OX=4577 GN=PRMS PE=2 SV=1
EC_v6.g106741.t1	EVMEC_v6.g106741 scaffold1099:165360-167107(-)	109.7	116.6	121.7	94.9	96.6	94.2	1.21806	0.00425693	sp|P93554|NDK1_SACOF Nucleoside diphosphate kinase 1 OS=Saccharum officinarum OX=4547 GN=NDPK1 PE=1 SV=1
EC_v6.g084953.t1	EVMEC_v6.g084953 scaffold514:730576-733290(+)	112	110.8	110	90.6	87.5	89.3	1.24458	3.43092e-05	sp|P93407|SODCP_ORYSJ Superoxide dismutase [Cu-Zn], chloroplastic OS=Oryza sativa subsp. japonica OX=39947 GN=SODCP PE=1 SV=1
EC_v6.g007566.t1	EVMEC_v6.g007566 scaffold18:1953724-1957383(+)	177.8	177.8	173.7	106.3	103.4	104.3	1.68567	1.52647e-06	sp|P93184|LOX21_HORVU Lipoxygenase 2.1, chloroplastic OS=Hordeum vulgare OX=4513 GN=LOX2.1 PE=1 SV=1
EC_v6.g082917.t1	EVMEC_v6.g082917 scaffold485:319864-320420(+)	129.2	134.2	135.2	83.4	79.4	76.7	1.6643	3.90023e-05	sp|P82953|LECH_HORVV Horcolin OS=Hordeum vulgare subsp. vulgare OX=112509 PE=1 SV=2
EC_v6.g094158.t1	EVMEC_v6.g094158 scaffold663:585999-587584(-)	136.4	109.9	116.1	74	97.9	92.9	1.36858	0.0396453	sp|P82277|RRP2_SPIOL 30S ribosomal protein 2, chloroplastic OS=Spinacia oleracea OX=3562 GN=PSRP2 PE=1 SV=1
EC_v6.g047611.t1	EVMEC_v6.g047611 scaffold176:2057938-2059343(+)	113.3	117.1	117.3	94.8	92.7	97.7	1.21914	0.000433027	sp|P82130|RR20_SPIOL 30S ribosomal protein S20, chloroplastic OS=Spinacia oleracea OX=3562 GN=RPS20 PE=1 SV=2
EC_v6.g082841.t1	EVMEC_v6.g082841 scaffold483:826092-827342(+)	128.6	104.1	122.1	91.3	97.4	92.7	1.26084	0.0317366	sp|P82024|RR21_SPIOL 30S ribosomal protein S21, chloroplastic OS=Spinacia oleracea OX=3562 GN=rps21 PE=1 SV=2
EC_v6.g080808.t1	EVMEC_v6.g080808 scaffold459:15168-16990(+)	208.7	193.9	200.9	53.5	71.7	59.7	3.26393	3.41324e-05	sp|P80196|RNLX_SOLLC Intracellular ribonuclease LX OS=Solanum lycopersicum OX=4081 GN=RNALX PE=1 SV=2
EC_v6.g083656.t1	EVMEC_v6.g083656 scaffold496:675411-676531(+)	73.3	77.9	75.6	93.2	90.3	90.4	0.828039	0.000654333	sp|P49237|E13B_MAIZE Glucan endo-1,3-beta-glucosidase, acidic isoform OS=Zea mays OX=4577 PE=2 SV=1
EC_v6.g026889.t1	EVMEC_v6.g026889 scaffold80:2120922-2125461(-)	169	182.4	178.2	96.8	85.2	77.1	2.044	0.000203957	sp|P49036|SUS2_MAIZE Sucrose synthase 2 OS=Zea mays OX=4577 GN=SUS1 PE=1 SV=1
EC_v6.g005832.t1	EVMEC_v6.g005832 scaffold13:2069955-2072197(-)	87.2	85.2	85.9	112.6	112.3	113.1	0.764201	1.89869e-06	sp|P43309|PPO_MALDO Polyphenol oxidase, chloroplastic OS=Malus domestica OX=3750 PE=2 SV=1
EC_v6.g026710.t1	EVMEC_v6.g026710 scaffold79:3151718-3153771(-)	75.5	74.9	77.7	55.9	62.4	58.9	1.28725	0.00118958	sp|P43309|PPO_MALDO Polyphenol oxidase, chloroplastic OS=Malus domestica OX=3750 PE=2 SV=1
EC_v6.g036371.t1	EVMEC_v6.g036371 scaffold119:316538-319026(-)	133.6	120.7	105.9	87.2	92.6	93.4	1.31845	0.0244255	sp|P42791|RL182_ARATH 60S ribosomal protein L18-2 OS=Arabidopsis thaliana OX=3702 GN=RPL18B PE=1 SV=2
EC_v6.g035550.t1	EVMEC_v6.g035550 scaffold115:2427908-2430241(+)	93.3	101.1	95.8	118.3	131.6	117.4	0.79009	0.00746168	sp|P41347|FTRC_MAIZE Ferredoxin-thioredoxin reductase catalytic chain, chloroplastic OS=Zea mays OX=4577 GN=FTRC PE=2 SV=1
EC_v6.g010797.t1	EVMEC_v6.g010797 scaffold27:2042409-2045996(-)	89.5	83.8	82.8	123.4	124.4	122.7	0.691228	5.87393e-05	sp|P40880|CAHC_HORVU Carbonic anhydrase, chloroplastic OS=Hordeum vulgare OX=4513 PE=2 SV=1
EC_v6.g042014.t1	EVMEC_v6.g042014 scaffold147:856880-859409(-)	105.6	104.6	112.2	89	87.5	86.8	1.22446	0.00134124	sp|P38758|TDA3_YEAST Putative oxidoreductase TDA3 OS=Saccharomyces cerevisiae (strain ATCC 204508 / S288c) OX=559292 GN=TDA3 PE=1 SV=2
EC_v6.g091269.t1	EVMEC_v6.g091269 scaffold612:738089-738409(+)	107.7	111.6	108.2	89.7	89.3	93.4	1.20228	0.000508769	sp|P38389|SC61B_ARATH Protein transport protein Sec61 subunit beta OS=Arabidopsis thaliana OX=3702 GN=At2g45070 PE=1 SV=1
EC_v6.g045926.t1	EVMEC_v6.g045926 scaffold168:1059756-1062429(+)	126.8	127.2	121.6	101	102.4	99.5	1.24001	0.000260268	sp|P37832|TBB7_ORYSJ Tubulin beta-7 chain OS=Oryza sativa subsp. japonica OX=39947 GN=TUBB7 PE=2 SV=2
EC_v6.g011720.t1	EVMEC_v6.g011720 scaffold29:3611471-3613905(+)	85.5	89	89	121.5	103.4	101.7	0.806797	0.0309369	sp|P35684|RL3_ORYSJ 60S ribosomal protein L3 OS=Oryza sativa subsp. japonica OX=39947 GN=RPL3 PE=2 SV=2
EC_v6.g077325.t1	EVMEC_v6.g077325 scaffold417:631634-633012(+)	148.7	149.9	156.7	61.6	58.5	65.6	2.4518	9.9177e-06	sp|P28814|BARW_HORVU Barwin OS=Hordeum vulgare OX=4513 PE=1 SV=1
EC_v6.g003176.t1	EVMEC_v6.g003176 scaffold6:430698-431770(+)	105.3	107.1	93.3	126.7	125	125.1	0.811306	0.00558686	sp|P27665|PSBO_WHEAT Oxygen-evolving enhancer protein 1, chloroplastic OS=Triticum aestivum OX=4565 GN=PSBO PE=2 SV=1
EC_v6.g000874.t1	EVMEC_v6.g000874 scaffold1:8870205-8871096(+)	105.3	100.7	103.1	132.1	128.2	137.3	0.777414	0.00056322	sp|P27524|CB4A_SOLLC Chlorophyll a-b binding protein CP24 10A, chloroplastic OS=Solanum lycopersicum OX=4081 GN=CAP10A PE=3 SV=1
EC_v6.g025637.t1	EVMEC_v6.g025637 scaffold75:1550547-1551450(-)	104.1	100.2	101.3	134.5	139.1	135.8	0.746458	4.26977e-05	sp|P27523|CB23_HORVU Chlorophyll a-b binding protein of LHCII type III, chloroplastic OS=Hordeum vulgare OX=4513 GN=LHBC PE=2 SV=1
EC_v6.g020029.t1	EVMEC_v6.g020029 scaffold54:1927180-1928220(+)	107.1	109.5	110.3	131.4	133.8	130.8	0.825505	6.4919e-05	sp|P27522|CB13_SOLLC Chlorophyll a-b binding protein 8, chloroplastic OS=Solanum lycopersicum OX=4081 GN=CAB8 PE=3 SV=1
EC_v6.g099985.t1	EVMEC_v6.g099985 scaffold804:264922-267098(+)	125.9	111.4	118.7	58.9	75.2	72.7	1.72147	0.00163587	sp|P25096|P21_SOYBN Protein P21 OS=Glycine max OX=3847 PE=1 SV=1
EC_v6.g020510.t1	EVMEC_v6.g020510 scaffold56:2406282-2408614(-)	110.5	113.9	114.4	90.9	92.4	88.8	1.24513	0.00015925	sp|P19951|RS142_MAIZE 40S ribosomal protein S14 OS=Zea mays OX=4577 PE=3 SV=1
EC_v6.g087115.t1	EVMEC_v6.g087115 scaffold548:117252-117889(+)	91.8	107.4	109	127.1	121.2	123.9	0.828049	0.0205938	sp|P18566|RBS2_ORYSJ Ribulose bisphosphate carboxylase small chain A, chloroplastic OS=Oryza sativa subsp. japonica OX=39947 GN=RBCS-A PE=2 SV=2
EC_v6.g097992.t1	EVMEC_v6.g097992 scaffold746:207984-209781(-)	72.1	84.6	73.9	102.1	94.8	100.5	0.775387	0.00768961	sp|P18123|CATA3_MAIZE Catalase isozyme 3 OS=Zea mays OX=4577 GN=CAT3 PE=2 SV=2
EC_v6.g037834.t1	EVMEC_v6.g037834 scaffold127:1165170-1167602(-)	171.8	149.6	159.7	95.6	90.1	89.7	1.74691	0.000511966	sp|P15490|VSPA_SOYBN Stem 28 kDa glycoprotein OS=Glycine max OX=3847 GN=VSPA PE=2 SV=1
EC_v6.g063336.t1	EVMEC_v6.g063336 scaffold288:603711-606161(-)	134.8	159.3	147.2	109.2	95	105.5	1.42493	0.00602473	sp|P15490|VSPA_SOYBN Stem 28 kDa glycoprotein OS=Glycine max OX=3847 GN=VSPA PE=2 SV=1
EC_v6.g044816.t1	EVMEC_v6.g044816 scaffold162:1009387-1010111(-)	99.7	101	95.6	138.1	135.2	157	0.688589	0.00313736	sp|P13194|PSAE_HORVU Photosystem I reaction center subunit IV, chloroplastic OS=Hordeum vulgare OX=4513 GN=PSAE PE=1 SV=2
EC_v6.g045919.t1	EVMEC_v6.g045919 scaffold168:996331-997014(-)	99.9	100.4	100.7	132.2	132.7	128.9	0.764347	1.41223e-05	sp|P13192|PSAF_HORVU Photosystem I reaction center subunit III, chloroplastic OS=Hordeum vulgare OX=4513 GN=PSAF PE=1 SV=2
EC_v6.g011301.t1	EVMEC_v6.g011301 scaffold28:3202774-3203562(-)	102.5	103	102	128.7	128.1	127.4	0.800364	7.05796e-07	sp|P12329|CB21_MAIZE Chlorophyll a-b binding protein 1, chloroplastic OS=Zea mays OX=4577 GN=CAB1 PE=1 SV=1
EC_v6.g101782.t1	EVMEC_v6.g101782 scaffold863:184468-188150(-)	107.1	97.7	102.6	81.2	83.2	88.5	1.2155	0.0064268	sp|P08927|RUBB_PEA RuBisCO large subunit-binding protein subunit beta, chloroplastic OS=Pisum sativum OX=3888 PE=1 SV=2
EC_v6.g084643.t1	EVMEC_v6.g084643 scaffold511:5292-5762(+)	111.1	112.1	109.5	152.8	154.7	166.6	0.701751	0.000424377	sp|P08248|PLAS_HORVU Plastocyanin, chloroplastic OS=Hordeum vulgare OX=4513 GN=PETE PE=2 SV=1
EC_v6.g065388.t1	EVMEC_v6.g065388 scaffold304:847495-848460(-)	118.9	125.3	127.8	96.1	90.1	91.4	1.34006	0.000611652	sp|P08248|PLAS_HORVU Plastocyanin, chloroplastic OS=Hordeum vulgare OX=4513 GN=PETE PE=2 SV=1
EC_v6.g080108.t1	EVMEC_v6.g080108 scaffold451:570097-576493(+)	104.2	104.5	103.6	140.2	144	143.6	0.730014	6.29403e-06	sp|P04711|CAPP1_MAIZE Phosphoenolpyruvate carboxylase 1 OS=Zea mays OX=4577 GN=PEP1 PE=1 SV=2
EC_v6.g099881.t1	EVMEC_v6.g099881 scaffold801:404473-410966(-)	104.3	102.3	106.7	138.6	147	147.1	0.724058	0.000209685	sp|P04711|CAPP1_MAIZE Phosphoenolpyruvate carboxylase 1 OS=Zea mays OX=4577 GN=PEP1 PE=1 SV=2
EC_v6.g051723.t1	EVMEC_v6.g051723 scaffold199:1285001-1290666(+)	92.3	90.7	89	112.3	99.1	118.4	0.824742	0.0289351	sp|P04711|CAPP1_MAIZE Phosphoenolpyruvate carboxylase 1 OS=Zea mays OX=4577 GN=PEP1 PE=1 SV=2
EC_v6.g028994.t1	EVMEC_v6.g028994 scaffold88:2718533-2720314(-)	120.6	135.7	135.6	100.2	111	109.7	1.22125	0.0174868	sp|P02879|RICI_RICCO Ricin OS=Ricinus communis OX=3988 PE=1 SV=1
EC_v6.g011100.t1	EVMEC_v6.g011100 scaffold28:1005592-1007173(-)	109.3	126.1	109.8	91.5	90.2	90.9	1.26632	0.0119206	sp|O82528|RL15_PETHY 60S ribosomal protein L15 OS=Petunia hybrida OX=4102 GN=RPL15 PE=2 SV=1
EC_v6.g081539.t1	EVMEC_v6.g081539 scaffold467:262885-269375(-)	113.8	113	132.7	93.5	93.9	86.6	1.31204	0.0142061	sp|O82204|RL281_ARATH 60S ribosomal protein L28-1 OS=Arabidopsis thaliana OX=3702 GN=RPL28A PE=1 SV=1
EC_v6.g005173.t1	EVMEC_v6.g005173 scaffold10:3134801-3135737(-)	81.4	71.2	82.8	99	105	101.1	0.77155	0.00460037	sp|O82089|CCH_ARATH Copper transport protein CCH OS=Arabidopsis thaliana OX=3702 GN=CCH PE=1 SV=1
EC_v6.g029302.t1	EVMEC_v6.g029302 scaffold89:2052625-2055552(+)	94	102.6	97.7	131.6	126.3	136.4	0.746386	0.000965015	sp|O81283|TC159_ARATH Translocase of chloroplast 159, chloroplastic OS=Arabidopsis thaliana OX=3702 GN=TOC159 PE=1 SV=1
EC_v6.g092983.t1	EVMEC_v6.g092983 scaffold644:487624-493703(-)	111.2	125.6	113.4	89.2	84.2	87	1.34485	0.00313279	sp|O80939|LRK41_ARATH L-type lectin-domain containing receptor kinase IV.1 OS=Arabidopsis thaliana OX=3702 GN=LECRK41 PE=2 SV=1
EC_v6.g026269.t1	EVMEC_v6.g026269 scaffold78:181726-187473(+)	71	78	71.9	137.3	130.8	137.3	0.544894	3.74521e-05	sp|O74857|RPC4_SCHPO DNA-directed RNA polymerase III subunit rpc4 OS=Schizosaccharomyces pombe (strain 972 / ATCC 24843) OX=284812 GN=rpc53 PE=2 SV=1
EC_v6.g019331.t1	EVMEC_v6.g019331 scaffold52:1576787-1578235(-)	75	79.4	74.7	107.7	108	107.9	0.707973	3.21731e-05	sp|O64937|EF1A_ORYSJ Elongation factor 1-alpha OS=Oryza sativa subsp. japonica OX=39947 GN=REFA1 PE=2 SV=2
EC_v6.g035575.t1	EVMEC_v6.g035575 scaffold116:99433-103436(+)	103.4	94.7	105.2	81.9	83.2	86.6	1.20501	0.00821914	sp|O60121|YH77_SCHPO Uncharacterized protein C16G5.07c OS=Schizosaccharomyces pombe (strain 972 / ATCC 24843) OX=284812 GN=SPBC16G5.07c PE=3 SV=1
EC_v6.g026344.t1	EVMEC_v6.g026344 scaffold78:1119533-1124337(+)	104.5	101	107.6	85	89	83	1.21829	0.00197213	sp|O49290|CPPM_ARATH Carboxyvinyl-carboxyphosphonate phosphorylmutase, chloroplastic OS=Arabidopsis thaliana OX=3702 GN=At1g77060 PE=1 SV=2
EC_v6.g059190.t1	EVMEC_v6.g059190 scaffold252:1635226-1638276(+)	98.9	100.8	107.2	78.7	82.8	75.8	1.2933	0.00198786	sp|O48832|ERD7_ARATH Protein EARLY-RESPONSIVE TO DEHYDRATION 7, chloroplastic OS=Arabidopsis thaliana OX=3702 GN=ERD7 PE=1 SV=1
EC_v6.g068978.t1	EVMEC_v6.g068978 scaffold335:1274802-1279983(-)	107.5	106.2	110.2	93.8	90.5	84.1	1.20678	0.00387402	sp|O48788|Y2267_ARATH Probable inactive receptor kinase At2g26730 OS=Arabidopsis thaliana OX=3702 GN=At2g26730 PE=1 SV=1
EC_v6.g031065.t1	EVMEC_v6.g031065 scaffold95:2064336-2067473(-)	107.2	98.9	85.7	76.2	81.5	78.8	1.23383	0.0459104	sp|O24412|PSD7A_ARATH 26S proteasome non-ATPase regulatory subunit 7 homolog A OS=Arabidopsis thaliana OX=3702 GN=RPN8A PE=1 SV=1
EC_v6.g053042.t1	EVMEC_v6.g053042 scaffold209:1624351-1627224(-)	117.3	111.2	116.2	89.3	94.7	93.9	1.24037	0.000906693	sp|O23593|RGGB_ARATH RGG repeats nuclear RNA binding protein B OS=Arabidopsis thaliana OX=3702 GN=RGGB PE=1 SV=1
EC_v6.g023662.t1	EVMEC_v6.g023662 scaffold68:959413-964055(-)	109.9	111.4	103	85.6	86.1	93.8	1.22147	0.00613291	sp|O23403|PPD1_ARATH PsbP domain-containing protein 1, chloroplastic OS=Arabidopsis thaliana OX=3702 GN=PPD1 PE=1 SV=1
EC_v6.g102479.t1	EVMEC_v6.g102479 scaffold883:365260-375656(-)	100.6	112.9	108.2	90.9	86.5	89.3	1.20622	0.00855103	sp|O23247|SYRM_ARATH Arginine--tRNA ligase, chloroplastic/mitochondrial OS=Arabidopsis thaliana OX=3702 GN=EMB1027 PE=1 SV=1
EC_v6.g007864.t1	EVMEC_v6.g007864 scaffold19:644297-644665(+)	132.2	120.3	137.7	107.9	97.2	102.3	1.26936	0.00999014	sp|O22914|CP121_ARATH Calvin cycle protein CP12-1, chloroplastic OS=Arabidopsis thaliana OX=3702 GN=CP12-1 PE=1 SV=1
EC_v6.g028727.t1	EVMEC_v6.g028727 scaffold87:2140150-2142577(+)	136.8	139.1	132.5	98.8	100.3	97.8	1.37555	5.61399e-05	sp|O22347|TBA1_ELEIN Tubulin alpha-1 chain OS=Eleusine indica OX=29674 GN=TUBA1 PE=2 SV=1
EC_v6.g019551.t1	EVMEC_v6.g019551 scaffold52:3361735-3364046(+)	109.9	102.5	103.9	90.7	82.5	86.6	1.21747	0.00455578	sp|O13974|OTU1_SCHPO Putative ubiquitin thioesterase otu1 OS=Schizosaccharomyces pombe (strain 972 / ATCC 24843) OX=284812 GN=otu1 PE=1 SV=1
EC_v6.g001906.t1	EVMEC_v6.g001906 scaffold3:1235933-1239945(-)	122.8	112	113.8	82.1	78.8	77.4	1.46286	0.00052893	sp|O04438|SRP09_MAIZE Signal recognition particle 9 kDa protein OS=Zea mays OX=4577 GN=SRP9 PE=3 SV=1
EC_v6.g030503.t1	EVMEC_v6.g030503 scaffold93:2122359-2124769(+)	110.5	108.2	105.7	87	89.1	87	1.23299	0.000192616	sp|O04433|SRP14_ORYSJ Signal recognition particle 14 kDa protein OS=Oryza sativa subsp. japonica OX=39947 GN=SRP14 PE=2 SV=1
EC_v6.g003558.t1	EVMEC_v6.g003558 scaffold6:3685594-3689090(+)	86	87.6	87.6	97.9	104.9	114.3	0.823715	0.0175803	sp|O04153|CALR3_ARATH Calreticulin-3 OS=Arabidopsis thaliana OX=3702 GN=CRT3 PE=1 SV=2
EC_v6.g042553.t1	EVMEC_v6.g042553 scaffold150:624877-635818(+)	106.7	111.3	113.7	91.5	86.9	93	1.22218	0.00187433	sp|O04130|SERA2_ARATH D-3-phosphoglycerate dehydrogenase 2, chloroplastic OS=Arabidopsis thaliana OX=3702 GN=PGDH2 PE=1 SV=2
EC_v6.g076779.t1	EVMEC_v6.g076779 scaffold412:413132-418164(+)	90.4	89.2	94.8	114.9	118.9	120.5	0.774485	0.000363903	sp|F4JL28|EBS_ARATH Chromatin remodeling protein EBS OS=Arabidopsis thaliana OX=3702 GN=EBS PE=1 SV=1
EC_v6.g014669.t1	EVMEC_v6.g014669 scaffold37:2830242-2836042(+)	103.1	120.5	117.5	92.8	87.5	89.7	1.26333	0.0132344	sp|F4HRT5|CRWN1_ARATH Protein CROWDED NUCLEI 1 OS=Arabidopsis thaliana OX=3702 GN=CRWN1 PE=1 SV=1
EC_v6.g008357.t1	EVMEC_v6.g008357 scaffold20:2086779-2090049(-)	114.4	109.7	110	89.5	92.4	94.4	1.20919	0.000756964	sp|C3VEP9|PDS_ONCHC 15-cis-phytoene desaturase, chloroplastic/chromoplastic OS=Oncidium hybrid cultivar OX=141207 GN=PDS PE=2 SV=1
EC_v6.g088860.t1	EVMEC_v6.g088860 scaffold573:343550-351852(-)	104.3	103.3	98.6	83.5	84.7	82.8	1.21992	0.000565207	sp|B9FK36|ACC2_ORYSJ Acetyl-CoA carboxylase 2 OS=Oryza sativa subsp. japonica OX=39947 GN=ACC2 PE=3 SV=2
EC_v6.g012743.t1	EVMEC_v6.g012743 scaffold32:3652970-3665298(-)	110.6	115.7	115.2	71.4	76	79.3	1.5064	0.00016778	sp|B9EXZ6|BAT1_ORYSJ Amino-acid permease BAT1 homolog OS=Oryza sativa subsp. japonica OX=39947 GN=BAT1 PE=2 SV=1
EC_v6.g085206.t1	EVMEC_v6.g085206 scaffold519:110699-116826(+)	117.7	115.8	127.9	85.6	96	86.4	1.34851	0.00345773	sp|B9DFV2|PQT3L_ARATH E3 ubiquitin ligase PQT3-like OS=Arabidopsis thaliana OX=3702 GN=At5g47430 PE=1 SV=1
EC_v6.g007609.t1	EVMEC_v6.g007609 scaffold18:2559091-2569232(-)	122.2	102.4	107	86.4	93.5	92.9	1.21554	0.0375652	sp|B8B0E2|SPP_ORYSI Stromal processing peptidase, chloroplastic OS=Oryza sativa subsp. indica OX=39946 GN=OsI_23765 PE=1 SV=2
EC_v6.g035801.t1	EVMEC_v6.g035801 scaffold117:239527-242703(-)	91	92.9	96.4	115.9	114.1	117.9	0.805691	0.000304591	sp|B8ANR3|OEP24_ORYSI Outer envelope pore protein 24, chloroplastic OS=Oryza sativa subsp. indica OX=39946 GN=OEP24 PE=3 SV=1
EC_v6.g080190.t1	EVMEC_v6.g080190 scaffold452:500907-510392(-)	116.1	118.5	112	88.8	89.1	89	1.29861	0.000151666	sp|B4XT64|NAL1_ORYSJ Protein NARROW LEAF 1 OS=Oryza sativa subsp. japonica OX=39947 GN=NAL1 PE=1 SV=1
EC_v6.g048714.t1	EVMEC_v6.g048714 scaffold182:1680964-1682155(-)	121.8	125.3	128.3	78.2	80.2	80.9	1.56874	2.44432e-05	sp|A7NY33|PER4_VITVI Peroxidase 4 OS=Vitis vinifera OX=29760 GN=GSVIVT00023967001 PE=1 SV=1
EC_v6.g026104.t1	EVMEC_v6.g026104 scaffold77:883556-885457(-)	108.2	109.8	116.7	87.5	88.3	87.8	1.26973	0.00082548	sp|A6XMY9|METK1_TRIMO S-adenosylmethionine synthase 1 OS=Triticum monococcum OX=4568 GN=SAMS1 PE=2 SV=1
EC_v6.g002602.t1	EVMEC_v6.g002602 scaffold4:3418986-3420155(+)	100.7	109.3	109.8	80.9	93.9	84	1.2357	0.0143454	sp|A5H452|PER70_MAIZE Peroxidase 70 OS=Zea mays OX=4577 GN=PER70 PE=1 SV=1
EC_v6.g085666.t1	EVMEC_v6.g085666 scaffold524:765997-766982(+)	132.7	149.6	129.8	81	79.5	78.3	1.72571	0.000749099	sp|A5H452|PER70_MAIZE Peroxidase 70 OS=Zea mays OX=4577 GN=PER70 PE=1 SV=1
EC_v6.g089382.t1	EVMEC_v6.g089382 scaffold581:169139-170551(+)	83.9	91.7	88.4	67.2	69.9	56.6	1.36293	0.0072623	sp|A4UHT7|SALR_PAPBR Salutaridine reductase OS=Papaver bracteatum OX=215227 GN=SALR PE=1 SV=1
EC_v6.g019187.t1	EVMEC_v6.g019187 scaffold52:500704-502130(-)	85	96.8	92.3	70.2	72.7	73.6	1.26605	0.00586612	sp|A2YPX3|PER2_ORYSI Peroxidase 2 OS=Oryza sativa subsp. indica OX=39946 GN=PRX112 PE=3 SV=2
EC_v6.g000647.t1	EVMEC_v6.g000647 scaffold1:6772539-6773117(+)	122.9	120.3	112.4	99.1	97.6	99.4	1.20095	0.00346949	sp|A2WK50|IBBR_ORYSI Bowman-Birk type bran trypsin inhibitor OS=Oryza sativa subsp. indica OX=39946 GN=RBBI3.3 PE=2 SV=2
EC_v6.g055563.t1	EVMEC_v6.g055563 scaffold227:145866-147201(+)	113.4	95.2	94	83.3	83.1	83.4	1.21137	0.0486153	sp|A0A1X9QHJ0|DMS1D_WHEAT Deoxymugineic acid synthase 1-D OS=Triticum aestivum OX=4565 GN=DMAS1-D PE=2 SV=1
EC_v6.g060128.t1	EVMEC_v6.g060128 scaffold259:1381736-1385364(-)	94	103.5	91.2	79.8	75.4	69.9	1.28254	0.010706	sp|A0A067XMP1|PTAL_PESFW Oxidoreductase ptaL OS=Pestalotiopsis fici (strain W106-1 / CGMCC3.15140) OX=1229662 GN=ptaL PE=2 SV=1
EC_v6.g095464.t1	EVMEC_v6.g095464 scaffold692:392916-394876(-)	88	87.7	92.4	120.9	124.3	124.3	0.725575	5.8098e-05	0
EC_v6.g041162.t1	EVMEC_v6.g041162 scaffold142:2292805-2294275(-)	94.1	96.6	93.4	120.5	124.7	127.5	0.762275	0.000195947	0
EC_v6.g009440.t1	EVMEC_v6.g009440 scaffold22:3511394-3511732(-)	53.5	79.6	62.6	225.9	150.7	208.1	0.334702	0.00563414	0
EC_v6.g041358.t1	EVMEC_v6.g041358 scaffold143:1702581-1702799(+)	114.2	110.4	115.9	157.6	138.3	133.2	0.793521	0.0178007	0
EC_v6.g076751.t1	EVMEC_v6.g076751 scaffold412:143469-145205(-)	81.5	90.7	81	68.5	66.5	70.8	1.23032	0.0095762	0
EC_v6.g008887.t1	EVMEC_v6.g008887 scaffold21:3022802-3025100(+)	93	88.6	93.2	78.4	75.6	71.1	1.22079	0.00312371	0
EC_v6.g031745.t1	EVMEC_v6.g031745 scaffold99:877599-884217(+)	109.7	122	106.8	92.7	84	77.1	1.33373	0.0121336	0
EC_v6.g052114.t1	EVMEC_v6.g052114 scaffold203:118460-131791(+)	109.5	115.2	108.2	82.9	82.2	90.2	1.30396	0.0014998	0
EC_v6.g078957.t1	EVMEC_v6.g078957 scaffold434:599419-602382(+)	107.5	112.2	113.9	91.7	87	89.4	1.24431	0.000741966	0
EC_v6.g103174.t1	EVMEC_v6.g103174 scaffold915:318516-319664(+)	129.1	128.9	130.3	90.1	93.4	92.9	1.40485	4.78029e-06	0
EC_v6.g099871.t1	EVMEC_v6.g099871 scaffold801:300871-301341(-)	120	115.4	119.3	91.4	93.3	92.9	1.27774	7.621e-05	0
EC_v6.g104069.t1	EVMEC_v6.g104069 scaffold952:159938-163690(+)	122.6	137.5	127.1	96.4	95	93.4	1.35955	0.00161549	0
EC_v6.g071685.t1	EVMEC_v6.g071685 scaffold363:1035954-1039097(+)	110.6	124.1	115	89.2	90	88.2	1.30778	0.00238646	0
EC_v6.g023224.t1	EVMEC_v6.g023224 scaffold66:1654106-1654652(-)	153.6	159.1	158.8	73.6	66.8	64.5	2.30112	1.08166e-05	0

## Sheet: Table S6    Rquin_Squin
Accession	Description	115-1	115-2	115-3	116-1	116-2	116-3	FC	P-value	FC	Swissprot_annotation
EC_v6.g051723.t1	EVMEC_v6.g051723 scaffold199:1285001-1290666(+)	89.1	90	86.4	106.3	120.2	106.2	0.798016	0.00936487	0.798016	sp|P04711|CAPP1_MAIZE Phosphoenolpyruvate carboxylase 1 OS=Zea mays OX=4577 GN=PEP1 PE=1 SV=2
EC_v6.g103792.t1	EVMEC_v6.g103792 scaffold941:181143-193620(+)	85.1	81.3	84.9	147.9	159.7	151.5	0.547375	4.81115e-05	0.547375	sp|Q2RBN7|CLH1_ORYSJ Clathrin heavy chain 1 OS=Oryza sativa subsp. japonica OX=39947 GN=Os11g0104900 PE=3 SV=1
EC_v6.g053481.t1	EVMEC_v6.g053481 scaffold212:710630-714889(-)	91.2	90.4	90.1	119.2	120.3	120.2	0.755352	4.32086e-07	0.755352	sp|Q9LHA8|MD37C_ARATH Probable mediator of RNA polymerase II transcription subunit 37c OS=Arabidopsis thaliana OX=3702 GN=MED37C PE=1 SV=1
EC_v6.g026700.t1	EVMEC_v6.g026700 scaffold79:3031107-3038180(-)	82.9	82.1	81.5	157.2	161.4	164.5	0.510246	3.32085e-06	0.510246	sp|Q6YZX6|ACOC_ORYSJ Putative aconitate hydratase, cytoplasmic OS=Oryza sativa subsp. japonica OX=39947 GN=Os08g0191100 PE=3 SV=1
EC_v6.g066138.t1	EVMEC_v6.g066138 scaffold311:329291-331338(-)	90.2	88.7	90	146.5	149.6	146.1	0.608096	1.12096e-06	0.608096	sp|P09189|HSP7C_PETHY Heat shock cognate 70 kDa protein OS=Petunia hybrida OX=4102 GN=HSP70 PE=2 SV=1
EC_v6.g077502.t1	EVMEC_v6.g077502 scaffold419:468607-472974(-)	92.1	94.1	91.8	126.8	122.5	123.6	0.745508	2.81812e-05	0.745508	sp|P42895|ENO2_MAIZE Enolase 2 OS=Zea mays OX=4577 GN=ENO2 PE=2 SV=1
EC_v6.g005059.t1	EVMEC_v6.g005059 scaffold10:656160-661503(-)	100.9	95.6	102.4	124.3	139.5	119.5	0.779807	0.0115494	0.779807	sp|Q2QVG9|CLPC2_ORYSJ Chaperone protein ClpC2, chloroplastic OS=Oryza sativa subsp. japonica OX=39947 GN=CLPC2 PE=2 SV=2
EC_v6.g001834.t1	EVMEC_v6.g001834 scaffold3:488929-494099(+)	81.5	81.7	79.3	161.6	164.5	166.2	0.492586	7.13965e-07	0.492586	sp|P54774|CDC48_SOYBN Cell division cycle protein 48 homolog OS=Glycine max OX=3847 GN=CDC48 PE=2 SV=1
EC_v6.g082209.t1	EVMEC_v6.g082209 scaffold475:25962-30172(-)	90.5	82.4	93.5	131.9	148.6	133.8	0.643012	0.0013826	0.643012	sp|P54774|CDC48_SOYBN Cell division cycle protein 48 homolog OS=Glycine max OX=3847 GN=CDC48 PE=2 SV=1
EC_v6.g066965.t1	EVMEC_v6.g066965 scaffold317:1382688-1386049(+)	79.7	70.7	78	168.4	197.9	171.8	0.424456	0.000444725	0.424456	sp|P52588|PDI_MAIZE Protein disulfide-isomerase OS=Zea mays OX=4577 GN=PDI PE=2 SV=1
EC_v6.g024742.t1	EVMEC_v6.g024742 scaffold72:162210-165522(+)	76	76.2	79.4	175.9	174.2	161.9	0.452344	3.30592e-05	0.452344	sp|P52588|PDI_MAIZE Protein disulfide-isomerase OS=Zea mays OX=4577 GN=PDI PE=2 SV=1
EC_v6.g098497.t1	EVMEC_v6.g098497 scaffold761:326669-335102(+)	88.6	88.7	86.5	170.4	169.4	175.2	0.512233	1.68209e-06	0.512233	sp|Q8W1L6|MFP_ORYSJ Peroxisomal fatty acid beta-oxidation multifunctional protein OS=Oryza sativa subsp. japonica OX=39947 GN=MFP PE=1 SV=2
EC_v6.g077365.t1	EVMEC_v6.g077365 scaffold418:41753-49414(-)	91.1	90.9	89.1	130.2	134.2	136.8	0.675723	2.79556e-05	0.675723	sp|Q6YZX6|ACOC_ORYSJ Putative aconitate hydratase, cytoplasmic OS=Oryza sativa subsp. japonica OX=39947 GN=Os08g0191100 PE=3 SV=1
EC_v6.g075118.t1	EVMEC_v6.g075118 scaffold399:791108-794268(+)	88.4	89	88	125.4	124.2	129.4	0.700264	1.88344e-05	0.700264	sp|O64937|EF1A_ORYSJ Elongation factor 1-alpha OS=Oryza sativa subsp. japonica OX=39947 GN=REFA1 PE=2 SV=2
EC_v6.g086076.t1	EVMEC_v6.g086076 scaffold531:203443-206925(-)	91.6	90.9	91.5	169.8	171.9	167.6	0.537993	3.99566e-07	0.537993	sp|Q56WD9|THIK2_ARATH 3-ketoacyl-CoA thiolase 2, peroxisomal OS=Arabidopsis thaliana OX=3702 GN=PED1 PE=1 SV=2
EC_v6.g069666.t1	EVMEC_v6.g069666 scaffold341:637036-640053(-)	84.6	86.1	89	183.7	184.8	174.3	0.478445	1.22192e-05	0.478445	sp|Q6Z6M4|ACEA_ORYSJ Isocitrate lyase OS=Oryza sativa subsp. japonica OX=39947 GN=ICL PE=1 SV=1
EC_v6.g093061.t1	EVMEC_v6.g093061 scaffold646:207869-209656(-)	86.7	85.7	86.5	176.5	189.3	184.7	0.4703	1.32442e-05	0.4703	sp|Q6Z6M4|ACEA_ORYSJ Isocitrate lyase OS=Oryza sativa subsp. japonica OX=39947 GN=ICL PE=1 SV=1
EC_v6.g006167.t1	EVMEC_v6.g006167 scaffold14:977915-983037(-)	97.6	96	95	122.1	119	120.8	0.797458	3.16234e-05	0.797458	sp|P09469|VATA_DAUCA V-type proton ATPase catalytic subunit A OS=Daucus carota OX=4039 PE=2 SV=1
EC_v6.g034316.t1	EVMEC_v6.g034316 scaffold108:1581772-1587280(+)	89.6	89.4	90.2	117.9	109.1	111.5	0.795273	0.000936567	0.795273	sp|P93805|PGMC2_MAIZE Phosphoglucomutase, cytoplasmic 2 OS=Zea mays OX=4577 PE=2 SV=2
EC_v6.g062041.t1	EVMEC_v6.g062041 scaffold275:770615-777080(+)	95.2	95.3	92.1	118.6	127.8	110.6	0.791597	0.0081441	0.791597	sp|P31405|VATA_GOSHI V-type proton ATPase catalytic subunit A OS=Gossypium hirsutum OX=3635 GN=CVA69.24 PE=2 SV=1
EC_v6.g098513.t1	EVMEC_v6.g098513 scaffold762:21266-29398(+)	82.6	82.7	80.3	161.9	156.4	162.7	0.510603	3.23997e-06	0.510603	sp|Q6Z7B0|BIP1_ORYSJ Heat shock 70 kDa protein BIP1 OS=Oryza sativa subsp. japonica OX=39947 GN=BIP1 PE=1 SV=1
EC_v6.g093967.t1	EVMEC_v6.g093967 scaffold659:269781-275611(-)	84.9	87.5	86.5	144.9	136.9	144.3	0.607604	3.16672e-05	0.607604	sp|P29195|CAPP1_SORBI Phosphoenolpyruvate carboxylase 1 OS=Sorghum bicolor OX=4558 GN=PEPC PE=2 SV=1
EC_v6.g065760.t1	EVMEC_v6.g065760 scaffold308:314247-320154(-)	91.2	86.6	83.8	157.6	166.2	172.3	0.527313	8.17527e-05	0.527313	sp|Q9ZPB7|AL7A1_MALDO Aldehyde dehydrogenase family 7 member A1 OS=Malus domestica OX=3750 PE=1 SV=3
EC_v6.g085122.t1	EVMEC_v6.g085122 scaffold516:632588-635314(-)	93.3	90.9	93.9	113.9	122.8	116	0.788489	0.000935297	0.788489	sp|P17784|ALFC1_ORYSJ Fructose-bisphosphate aldolase 1, cytoplasmic OS=Oryza sativa subsp. japonica OX=39947 GN=FBA1 PE=1 SV=2
EC_v6.g021821.t1	EVMEC_v6.g021821 scaffold61:744682-749025(-)	94.8	92.7	91.5	125.2	130.2	130.6	0.722798	5.66076e-05	0.722798	sp|Q9M5K3|DLDH1_ARATH Dihydrolipoyl dehydrogenase 1, mitochondrial OS=Arabidopsis thaliana OX=3702 GN=LPD1 PE=1 SV=2
EC_v6.g019331.t1	EVMEC_v6.g019331 scaffold52:1576787-1578235(-)	83.2	87.8	82.1	134.1	124.7	135.4	0.64206	0.000243946	0.64206	sp|O64937|EF1A_ORYSJ Elongation factor 1-alpha OS=Oryza sativa subsp. japonica OX=39947 GN=REFA1 PE=2 SV=2
EC_v6.g096530.t1	EVMEC_v6.g096530 scaffold711:245192-250607(+)	95	97.1	98.2	118.8	114	116.1	0.832044	0.000310289	0.832044	sp|P09469|VATA_DAUCA V-type proton ATPase catalytic subunit A OS=Daucus carota OX=4039 PE=2 SV=1
EC_v6.g087845.t1	EVMEC_v6.g087845 scaffold558:573562-577272(+)	88.3	91.4	89.4	163.7	152.4	160.3	0.564861	3.74345e-05	0.564861	sp|Q9SRZ6|ICDHC_ARATH Cytosolic isocitrate dehydrogenase [NADP] OS=Arabidopsis thaliana OX=3702 GN=CICDH PE=1 SV=1
EC_v6.g088459.t1	EVMEC_v6.g088459 scaffold565:850256-852138(-)	92.5	93.6	90.8	133.8	131.7	135.8	0.690007	8.58011e-06	0.690007	sp|P18123|CATA3_MAIZE Catalase isozyme 3 OS=Zea mays OX=4577 GN=CAT3 PE=2 SV=2
EC_v6.g073011.t1	EVMEC_v6.g073011 scaffold377:1122309-1129292(-)	102.7	90.1	90.5	127.6	141.2	133	0.705077	0.00230785	0.705077	sp|Q9LJL3|PREP1_ARATH Presequence protease 1, chloroplastic/mitochondrial OS=Arabidopsis thaliana OX=3702 GN=PREP1 PE=1 SV=2
EC_v6.g052117.t1	EVMEC_v6.g052117 scaffold203:173156-177318(+)	97.7	96.6	98	117.1	120.3	116.7	0.825473	7.12082e-05	0.825473	sp|Q93VT8|ACLB1_ORYSJ ATP-citrate synthase beta chain protein 1 OS=Oryza sativa subsp. japonica OX=39947 GN=ACLB-1 PE=2 SV=1
EC_v6.g088765.t1	EVMEC_v6.g088765 scaffold572:73650-75728(+)	90.7	96.6	91.7	122.3	111.1	121.4	0.786359	0.00329921	0.786359	sp|Q9SF40|RL4A_ARATH 60S ribosomal protein L4-1 OS=Arabidopsis thaliana OX=3702 GN=RPL4A PE=1 SV=1
EC_v6.g008895.t1	EVMEC_v6.g008895 scaffold21:3085025-3086645(+)	98.3	97.3	99.1	120.9	128.3	120.9	0.796271	0.000568689	0.796271	sp|P12857|ADT2_MAIZE ADP,ATP carrier protein 2, mitochondrial OS=Zea mays OX=4577 GN=ANT2 PE=2 SV=2
EC_v6.g083401.t1	EVMEC_v6.g083401 scaffold493:344194-346120(-)	93.9	88.4	87.3	120.3	132.8	132.9	0.698446	0.00113222	0.698446	sp|P17784|ALFC1_ORYSJ Fructose-bisphosphate aldolase 1, cytoplasmic OS=Oryza sativa subsp. japonica OX=39947 GN=FBA1 PE=1 SV=2
EC_v6.g084611.t1	EVMEC_v6.g084611 scaffold510:587293-593350(+)	94.3	94.2	93.7	123.8	130.3	123.8	0.746758	0.000125652	0.746758	sp|Q6K9N6|SUCB_ORYSJ Succinate--CoA ligase [ADP-forming] subunit beta, mitochondrial OS=Oryza sativa subsp. japonica OX=39947 GN=Os02g0621700 PE=1 SV=1
EC_v6.g003644.t1	EVMEC_v6.g003644 scaffold6:4326448-4328421(-)	93.2	93.6	93.3	112.7	112.3	116.3	0.820686	8.99328e-05	0.820686	sp|P08440|ALF_MAIZE Fructose-bisphosphate aldolase, cytoplasmic isozyme OS=Zea mays OX=4577 PE=2 SV=1
EC_v6.g066336.t1	EVMEC_v6.g066336 scaffold312:1130025-1131179(+)	98.7	95.6	95.8	114.5	121.1	120.3	0.815117	0.000684576	0.815117	sp|Q9M5K3|DLDH1_ARATH Dihydrolipoyl dehydrogenase 1, mitochondrial OS=Arabidopsis thaliana OX=3702 GN=LPD1 PE=1 SV=2
EC_v6.g026122.t1	EVMEC_v6.g026122 scaffold77:1105431-1108871(-)	95.1	93.5	95.8	128.6	129	123.4	0.746457	7.52882e-05	0.746457	sp|P31023|DLDH_PEA Dihydrolipoyl dehydrogenase, mitochondrial OS=Pisum sativum OX=3888 GN=LPD PE=1 SV=2
EC_v6.g084735.t1	EVMEC_v6.g084735 scaffold511:760633-762078(-)	99.1	104	96.9	127.4	129.5	141.2	0.75358	0.002386	0.75358	sp|Q9LI00|6PGD1_ORYSJ 6-phosphogluconate dehydrogenase, decarboxylating 1 OS=Oryza sativa subsp. japonica OX=39947 GN=G6PGH1 PE=2 SV=1
EC_v6.g058588.t1	EVMEC_v6.g058588 scaffold248:344252-349081(+)	101.2	94	98.1	106.9	126.4	119.1	0.832293	0.0313232	0.832293	sp|Q6K9N6|SUCB_ORYSJ Succinate--CoA ligase [ADP-forming] subunit beta, mitochondrial OS=Oryza sativa subsp. japonica OX=39947 GN=Os02g0621700 PE=1 SV=1
EC_v6.g015108.t1	EVMEC_v6.g015108 scaffold39:356342-359592(+)	90.2	90.2	90.6	126	130.9	126.2	0.707387	2.02532e-05	0.707387	sp|Q6Z2Z4|IF4A3_ORYSJ Eukaryotic initiation factor 4A-3 OS=Oryza sativa subsp. japonica OX=39947 GN=Os02g0146600 PE=1 SV=1
EC_v6.g091259.t1	EVMEC_v6.g091259 scaffold612:629989-636090(+)	84	85.5	86.6	141.3	132.4	130.4	0.633754	0.000136396	0.633754	sp|P31251|UBE12_WHEAT Ubiquitin-activating enzyme E1 2 OS=Triticum aestivum OX=4565 GN=UBA2 PE=2 SV=1
EC_v6.g014613.t1	EVMEC_v6.g014613 scaffold37:2282678-2284256(-)	95.5	96.9	93.4	124.3	125.4	129.5	0.753692	7.80217e-05	0.753692	sp|P12857|ADT2_MAIZE ADP,ATP carrier protein 2, mitochondrial OS=Zea mays OX=4577 GN=ANT2 PE=2 SV=2
EC_v6.g073632.t1	EVMEC_v6.g073632 scaffold384:835919-841403(-)	95.6	95.4	96	126.6	127.4	128.7	0.749935	9.50465e-07	0.749935	sp|Q2RAK2|KPYC1_ORYSJ Pyruvate kinase 1, cytosolic OS=Oryza sativa subsp. japonica OX=39947 GN=Os11g0148500 PE=1 SV=1
EC_v6.g002612.t1	EVMEC_v6.g002612 scaffold4:3579655-3585812(+)	78.8	95.4	77.2	169.2	121.2	161.7	0.556072	0.0139137	0.556072	sp|P29195|CAPP1_SORBI Phosphoenolpyruvate carboxylase 1 OS=Sorghum bicolor OX=4558 GN=PEPC PE=2 SV=1
EC_v6.g060946.t1	EVMEC_v6.g060946 scaffold266:77686-83181(-)	91.9	91.2	92.9	131.3	135.2	136.7	0.684524	1.4748e-05	0.684524	sp|Q8VZG7|TSN1_ARATH Ribonuclease TUDOR 1 OS=Arabidopsis thaliana OX=3702 GN=TSN1 PE=1 SV=1
EC_v6.g066890.t1	EVMEC_v6.g066890 scaffold316:1422065-1423897(+)	82.6	76.8	81.8	134.5	140.2	149	0.569271	0.000187524	0.569271	sp|O49169|EF1A_MANES Elongation factor 1-alpha OS=Manihot esculenta OX=3983 GN=EF1 PE=3 SV=1
EC_v6.g010797.t1	EVMEC_v6.g010797 scaffold27:2042409-2045996(-)	89.3	77.2	75.7	97.7	114.6	118.8	0.731501	0.0187466	0.731501	sp|P40880|CAHC_HORVU Carbonic anhydrase, chloroplastic OS=Hordeum vulgare OX=4513 PE=2 SV=1
EC_v6.g029097.t1	EVMEC_v6.g029097 scaffold89:523052-525259(+)	94.7	89.3	93.2	116.9	127.5	115.4	0.770428	0.00264026	0.770428	sp|Q9SCM3|RS24_ARATH 40S ribosomal protein S2-4 OS=Arabidopsis thaliana OX=3702 GN=RPS2D PE=2 SV=1
EC_v6.g102304.t1	EVMEC_v6.g102304 scaffold879:187794-193075(-)	93.8	91.7	94.2	121.4	124.2	123.3	0.7582	1.25002e-05	0.7582	sp|Q6ZL94|SUCA_ORYSJ Succinate--CoA ligase [ADP-forming] subunit alpha, mitochondrial OS=Oryza sativa subsp. japonica OX=39947 GN=Os07g0577700 PE=1 SV=1
EC_v6.g044901.t1	EVMEC_v6.g044901 scaffold163:215164-219509(-)	79.3	79.3	81.2	138.1	132.3	134.4	0.592391	6.9846e-06	0.592391	sp|P04712|SUS1_MAIZE Sucrose synthase 1 OS=Zea mays OX=4577 GN=SH-1 PE=2 SV=1
EC_v6.g055551.t1	EVMEC_v6.g055551 scaffold227:47470-51408(-)	108.6	110.3	108.3	134.1	129.3	131.3	0.828984	0.000122826	0.828984	sp|Q8H103|G6PIP_ARATH Glucose-6-phosphate isomerase 1, chloroplastic OS=Arabidopsis thaliana OX=3702 GN=PGI1 PE=1 SV=1
EC_v6.g023869.t1	EVMEC_v6.g023869 scaffold69:670416-674836(-)	92	94.8	99.1	122	122.5	115.2	0.794829	0.00141884	0.794829	sp|P29677|MPPA_SOLTU Mitochondrial-processing peptidase subunit alpha OS=Solanum tuberosum OX=4113 GN=MPP PE=1 SV=1
EC_v6.g007393.t1	EVMEC_v6.g007393 scaffold17:4576844-4584617(-)	92.1	97.5	95.6	140.6	125.4	126.9	0.725884	0.00212799	0.725884	sp|B7EA73|PSA_ORYSJ Puromycin-sensitive aminopeptidase OS=Oryza sativa subsp. japonica OX=39947 GN=Os08g0562700 PE=2 SV=1
EC_v6.g043221.t1	EVMEC_v6.g043221 scaffold154:244063-247790(+)	93.4	97.4	99	169.1	155.8	128.3	0.639453	0.0108984	0.639453	sp|Q9SRZ6|ICDHC_ARATH Cytosolic isocitrate dehydrogenase [NADP] OS=Arabidopsis thaliana OX=3702 GN=CICDH PE=1 SV=1
EC_v6.g097992.t1	EVMEC_v6.g097992 scaffold746:207984-209781(-)	89.3	96.7	92.9	136.5	123.8	132.7	0.709669	0.000924446	0.709669	sp|P18123|CATA3_MAIZE Catalase isozyme 3 OS=Zea mays OX=4577 GN=CAT3 PE=2 SV=2
EC_v6.g057503.t1	EVMEC_v6.g057503 scaffold241:408231-413225(-)	91.2	91.4	94.8	161.7	161.3	158.8	0.575758	1.32848e-06	0.575758	sp|P18122|CATA1_MAIZE Catalase isozyme 1 OS=Zea mays OX=4577 GN=CAT1 PE=2 SV=1
EC_v6.g012624.t1	EVMEC_v6.g012624 scaffold32:2695800-2698355(-)	88.6	89.1	88.3	140.5	147.6	136.1	0.627063	9.60739e-05	0.627063	sp|P86071|TALDO_CAPAA Transaldolase (Fragments) OS=Capsicum annuum var. annuum OX=40321 PE=1 SV=1
EC_v6.g101760.t1	EVMEC_v6.g101760 scaffold863:16901-22446(-)	97.6	96.1	92	114.7	113.7	130.5	0.796043	0.0127838	0.796043	sp|Q5M729|ODP23_ARATH Dihydrolipoyllysine-residue acetyltransferase component 3 of pyruvate dehydrogenase complex, mitochondrial OS=Arabidopsis thaliana OX=3702 GN=At1g54220 PE=1 SV=1
EC_v6.g060151.t1	EVMEC_v6.g060151 scaffold259:1573794-1581675(-)	87	91.7	98.5	140.1	131.1	113.5	0.720561	0.0134962	0.720561	sp|Q9SIV2|PSD2A_ARATH 26S proteasome non-ATPase regulatory subunit 2 homolog A OS=Arabidopsis thaliana OX=3702 GN=RPN1A PE=1 SV=2
EC_v6.g042796.t1	EVMEC_v6.g042796 scaffold151:1078935-1082928(+)	86.2	90.6	83.9	156.1	146.9	161.9	0.560766	0.000142296	0.560766	sp|Q9LVI9|DPYD_ARATH Dihydropyrimidine dehydrogenase (NADP(+)), chloroplastic OS=Arabidopsis thaliana OX=3702 GN=PYD1 PE=1 SV=1
EC_v6.g026312.t1	EVMEC_v6.g026312 scaffold78:777799-783149(-)	90.5	91.7	90.1	132.3	130.5	138.3	0.678883	5.80036e-05	0.678883	sp|P20967|ODO1_YEAST 2-oxoglutarate dehydrogenase, mitochondrial OS=Saccharomyces cerevisiae (strain ATCC 204508 / S288c) OX=559292 GN=KGD1 PE=1 SV=2
EC_v6.g049697.t1	EVMEC_v6.g049697 scaffold188:138991-145239(-)	95.7	95	94.3	126	125.2	128.2	0.751186	5.69475e-06	0.751186	sp|Q5M729|ODP23_ARATH Dihydrolipoyllysine-residue acetyltransferase component 3 of pyruvate dehydrogenase complex, mitochondrial OS=Arabidopsis thaliana OX=3702 GN=At1g54220 PE=1 SV=1
EC_v6.g022452.t1	EVMEC_v6.g022452 scaffold63:285016-288542(+)	92.9	93.1	97.4	132.7	138.4	124.6	0.716199	0.000928642	0.716199	sp|Q56WD9|THIK2_ARATH 3-ketoacyl-CoA thiolase 2, peroxisomal OS=Arabidopsis thaliana OX=3702 GN=PED1 PE=1 SV=2
EC_v6.g080592.t1	EVMEC_v6.g080592 scaffold456:904278-906843(-)	90.6	73.7	88.6	144.2	112.2	151.3	0.620309	0.0172107	0.620309	sp|P86071|TALDO_CAPAA Transaldolase (Fragments) OS=Capsicum annuum var. annuum OX=40321 PE=1 SV=1
EC_v6.g070776.t1	EVMEC_v6.g070776 scaffold353:181228-184023(-)	87.9	82.8	89.5	109.2	119	108.1	0.773714	0.00319738	0.773714	sp|Q0J8G4|SCRK2_ORYSJ Fructokinase-2 OS=Oryza sativa subsp. japonica OX=39947 GN=FRK2 PE=1 SV=1
EC_v6.g044509.t1	EVMEC_v6.g044509 scaffold160:639307-641980(-)	74.8	88.6	75.9	126.8	104.1	121.6	0.678865	0.00989263	0.678865	sp|Q0J8G4|SCRK2_ORYSJ Fructokinase-2 OS=Oryza sativa subsp. japonica OX=39947 GN=FRK2 PE=1 SV=1
EC_v6.g071879.t1	EVMEC_v6.g071879 scaffold365:1059867-1063919(-)	100.6	109.6	101.3	172	148.4	160.6	0.647609	0.00158185	0.647609	sp|Q8H103|G6PIP_ARATH Glucose-6-phosphate isomerase 1, chloroplastic OS=Arabidopsis thaliana OX=3702 GN=PGI1 PE=1 SV=1
EC_v6.g042126.t1	EVMEC_v6.g042126 scaffold148:110109-111934(-)	95.5	96.8	96.7	144.1	142.2	143.3	0.672719	2.83477e-07	0.672719	sp|O49931|TIC55_PEA Protein TIC 55, chloroplastic OS=Pisum sativum OX=3888 GN=TIC55 PE=1 SV=1
EC_v6.g022409.t1	EVMEC_v6.g022409 scaffold62:3105412-3123175(-)	93.7	96.8	88.8	122.1	121.5	130.6	0.746392	0.0010809	0.746392	sp|Q6ESI7|TPPII_ORYSJ Tripeptidyl-peptidase 2 OS=Oryza sativa subsp. japonica OX=39947 GN=TPP2 PE=2 SV=1
EC_v6.g089983.t1	EVMEC_v6.g089983 scaffold592:47880-50589(+)	88.8	92.2	98	128.2	131.5	108.9	0.756918	0.0166799	0.756918	sp|Q2R2W2|14334_ORYSJ 14-3-3-like protein GF14-D OS=Oryza sativa subsp. japonica OX=39947 GN=GF14D PE=1 SV=1
EC_v6.g091012.t1	EVMEC_v6.g091012 scaffold609:240392-242115(-)	82.3	81.4	83.2	112.7	114.2	111.9	0.728749	3.55756e-06	0.728749	sp|Q0JPA6|SRS1_ORYSJ Salt stress root protein RS1 OS=Oryza sativa subsp. japonica OX=39947 GN=Os01g0233000 PE=2 SV=1
EC_v6.g063140.t1	EVMEC_v6.g063140 scaffold286:1145443-1152200(-)	90.8	91.4	87.2	113.4	117.2	121.7	0.764689	0.000539205	0.764689	sp|P35684|RL3_ORYSJ 60S ribosomal protein L3 OS=Oryza sativa subsp. japonica OX=39947 GN=RPL3 PE=2 SV=2
EC_v6.g096083.t1	EVMEC_v6.g096083 scaffold704:44651-46867(+)	79.9	76.8	81	133.1	137.2	131.7	0.591294	1.22399e-05	0.591294	sp|Q2QS14|UGDH4_ORYSJ UDP-glucose 6-dehydrogenase 4 OS=Oryza sativa subsp. japonica OX=39947 GN=UGD4 PE=2 SV=1
EC_v6.g093745.t1	EVMEC_v6.g093745 scaffold656:270735-273778(+)	92.6	92.9	93.4	127.7	131	129.1	0.719185	3.2281e-06	0.719185	sp|P46466|PRS4_ORYSJ 26S proteasome regulatory subunit 4 homolog OS=Oryza sativa subsp. japonica OX=39947 GN=TBP2 PE=2 SV=2
EC_v6.g052436.t1	EVMEC_v6.g052436 scaffold204:1348507-1352420(+)	89.6	90.5	91.1	133.3	130.3	127.3	0.693784	2.37718e-05	0.693784	sp|P31691|ADT_ORYSJ ADP,ATP carrier protein, mitochondrial OS=Oryza sativa subsp. japonica OX=39947 GN=Os02g0718900 PE=2 SV=1
EC_v6.g009106.t1	EVMEC_v6.g009106 scaffold22:315705-322941(-)	94.9	92.9	93.3	120.1	126.1	122.1	0.763236	9.93093e-05	0.763236	sp|P46465|PRS6A_ORYSJ 26S proteasome regulatory subunit 6A homolog OS=Oryza sativa subsp. japonica OX=39947 GN=TBP1 PE=2 SV=2
EC_v6.g083535.t1	EVMEC_v6.g083535 scaffold495:539922-545040(-)	108	100.5	102.3	129.1	135.3	129.9	0.788232	0.000734892	0.788232	sp|Q42972|MDHG_ORYSJ Malate dehydrogenase, glyoxysomal OS=Oryza sativa subsp. japonica OX=39947 GN=Os12g0632700 PE=1 SV=3
EC_v6.g005148.t1	EVMEC_v6.g005148 scaffold10:2940431-2940949(+)	97.3	93.5	96	114.7	119.9	119.5	0.809941	0.000365832	0.809941	sp|P21569|CYPH_MAIZE Peptidyl-prolyl cis-trans isomerase OS=Zea mays OX=4577 GN=CYP PE=2 SV=1
EC_v6.g045926.t1	EVMEC_v6.g045926 scaffold168:1059756-1062429(+)	76.8	73	78.8	95.4	97.5	100.1	0.780205	0.000593796	0.780205	sp|P37832|TBB7_ORYSJ Tubulin beta-7 chain OS=Oryza sativa subsp. japonica OX=39947 GN=TUBB7 PE=2 SV=2
EC_v6.g020454.t1	EVMEC_v6.g020454 scaffold56:1824637-1825155(+)	91.9	94.8	101.1	131.3	129.3	117.2	0.761779	0.00440115	0.761779	sp|P21569|CYPH_MAIZE Peptidyl-prolyl cis-trans isomerase OS=Zea mays OX=4577 GN=CYP PE=2 SV=1
EC_v6.g097110.t1	EVMEC_v6.g097110 scaffold724:500907-504041(+)	97.1	96.4	95.1	129.9	130.4	139	0.722765	0.000254627	0.722765	sp|Q9LSQ5|FQR1_ARATH NAD(P)H dehydrogenase (quinone) FQR1 OS=Arabidopsis thaliana OX=3702 GN=FQR1 PE=1 SV=1
EC_v6.g080772.t1	EVMEC_v6.g080772 scaffold458:669288-676490(-)	95.6	100	105.2	142.5	129.5	132.3	0.744002	0.00202773	0.744002	sp|P48642|GSHRC_ORYSJ Glutathione reductase, cytosolic OS=Oryza sativa subsp. japonica OX=39947 GN=GRC2 PE=2 SV=2
EC_v6.g040387.t1	EVMEC_v6.g040387 scaffold139:1052736-1057650(+)	88.2	94.5	94.3	172	153.8	151.8	0.579983	0.000583018	0.579983	sp|P48642|GSHRC_ORYSJ Glutathione reductase, cytosolic OS=Oryza sativa subsp. japonica OX=39947 GN=GRC2 PE=2 SV=2
EC_v6.g065002.t1	EVMEC_v6.g065002 scaffold301:275996-280331(+)	92.4	96.5	92.2	122.8	120.7	127.7	0.757274	0.000276476	0.757274	sp|P21616|AVP_VIGRR Pyrophosphate-energized vacuolar membrane proton pump OS=Vigna radiata var. radiata OX=3916 PE=1 SV=4
EC_v6.g021895.t1	EVMEC_v6.g021895 scaffold61:1480468-1482654(+)	88.4	92.3	95.5	119	119.2	109.7	0.793906	0.00309761	0.793906	sp|O22424|RS4_MAIZE 40S ribosomal protein S4 OS=Zea mays OX=4577 GN=RPS4 PE=2 SV=1
EC_v6.g101282.t1	EVMEC_v6.g101282 scaffold844:11634-14731(-)	92	92.8	102	135.4	133.9	116.5	0.74339	0.0085898	0.74339	sp|Q9ZQ46|WAVH1_ARATH E3 ubiquitin-protein ligase WAVH1 OS=Arabidopsis thaliana OX=3702 GN=WAVH1 PE=1 SV=1
EC_v6.g006086.t1	EVMEC_v6.g006086 scaffold13:4904605-4913844(+)	90.8	86.7	85.9	141.6	140.1	144	0.618746	8.97038e-06	0.618746	sp|Q9LQ55|DRP2B_ARATH Dynamin-2B OS=Arabidopsis thaliana OX=3702 GN=DRP2B PE=1 SV=2
EC_v6.g083170.t1	EVMEC_v6.g083170 scaffold489:600373-602029(+)	94.6	88	94	126.6	107.1	114.9	0.79346	0.0165416	0.79346	sp|Q6ZKC0|14333_ORYSJ 14-3-3-like protein GF14-C OS=Oryza sativa subsp. japonica OX=39947 GN=GF14C PE=1 SV=1
EC_v6.g026271.t1	EVMEC_v6.g026271 scaffold78:199492-204152(-)	97.3	97	99.2	128	124.2	123.7	0.780793	5.54917e-05	0.780793	sp|Q8H107|ODO2B_ARATH Dihydrolipoyllysine-residue succinyltransferase component of 2-oxoglutarate dehydrogenase complex 2, mitochondrial OS=Arabidopsis thaliana OX=3702 GN=At4g26910 PE=1 SV=2
EC_v6.g045995.t1	EVMEC_v6.g045995 scaffold168:1617796-1625383(-)	91.9	94.6	86.7	166.8	148.3	175.3	0.557096	0.000951771	0.557096	sp|O23888|ALDO2_MAIZE Indole-3-acetaldehyde oxidase OS=Zea mays OX=4577 GN=AO2 PE=2 SV=1
EC_v6.g016458.t1	EVMEC_v6.g016458 scaffold43:421848-426642(-)	85.1	92.4	87.6	147	135.3	145.5	0.619682	0.000218137	0.619682	sp|Q42456|ASPR1_ORYSJ Aspartic proteinase oryzasin-1 OS=Oryza sativa subsp. japonica OX=39947 GN=Os05g0567100 PE=2 SV=2
EC_v6.g017343.t1	EVMEC_v6.g017343 scaffold45:3759082-3764333(+)	88	94.9	89.9	140.6	129.3	138.4	0.668136	0.000359041	0.668136	sp|Q84LK3|BADH2_ORYSJ Betaine aldehyde dehydrogenase 2 OS=Oryza sativa subsp. japonica OX=39947 GN=BADH2 PE=1 SV=1
EC_v6.g031783.t1	EVMEC_v6.g031783 scaffold99:1234508-1241687(-)	86.6	90.8	96.9	201.4	170.9	138.9	0.536581	0.0124722	0.536581	sp|O23888|ALDO2_MAIZE Indole-3-acetaldehyde oxidase OS=Zea mays OX=4577 GN=AO2 PE=2 SV=1
EC_v6.g032530.t1	EVMEC_v6.g032530 scaffold102:50816-55196(-)	98	99.7	100.4	129.4	123.9	116.8	0.805458	0.00295948	0.805458	sp|P28723|FTHS_SPIOL Formate--tetrahydrofolate ligase OS=Spinacia oleracea OX=3562 PE=1 SV=3
EC_v6.g043732.t1	EVMEC_v6.g043732 scaffold156:1888148-1892580(-)	93.1	90.2	90.9	127.7	137.2	134.4	0.686702	0.00014553	0.686702	sp|Q9MAK9|PS10B_ARATH 26S proteasome regulatory subunit S10B homolog B OS=Arabidopsis thaliana OX=3702 GN=RPT4B PE=1 SV=1
EC_v6.g084094.t1	EVMEC_v6.g084094 scaffold504:79808-93822(-)	94.7	95.1	97.1	119.4	117.8	118.4	0.806805	1.27733e-05	0.806805	sp|Q8LPT9|GWD1_CITRE Alpha-glucan water dikinase, chloroplastic OS=Citrus reticulata OX=85571 GN=R1 PE=2 SV=1
EC_v6.g062896.t1	EVMEC_v6.g062896 scaffold284:677227-681100(+)	93.5	95.5	95	131.5	114.9	119.4	0.776381	0.00546625	0.776381	sp|Q0JMH0|HACL_ORYSJ 2-hydroxyacyl-CoA lyase OS=Oryza sativa subsp. japonica OX=39947 GN=Os01g0505400 PE=3 SV=3
EC_v6.g016792.t1	EVMEC_v6.g016792 scaffold44:627536-630365(-)	92.7	92.9	91.1	125.9	127.1	129.3	0.723777	6.71632e-06	0.723777	sp|P29402|CALX1_ARATH Calnexin homolog 1 OS=Arabidopsis thaliana OX=3702 GN=CNX1 PE=1 SV=1
EC_v6.g101782.t1	EVMEC_v6.g101782 scaffold863:184468-188150(-)	92.4	88.9	99.6	119.2	130.2	109.3	0.783106	0.0189569	0.783106	sp|P08927|RUBB_PEA RuBisCO large subunit-binding protein subunit beta, chloroplastic OS=Pisum sativum OX=3888 PE=1 SV=2
EC_v6.g014343.t1	EVMEC_v6.g014343 scaffold36:3991193-3994425(-)	94.8	92.9	86.3	112	114.8	108.5	0.817179	0.00292995	0.817179	sp|P36397|ARF1_ARATH ADP-ribosylation factor 1 OS=Arabidopsis thaliana OX=3702 GN=ARF1 PE=1 SV=2
EC_v6.g103798.t1	EVMEC_v6.g103798 scaffold941:230954-233037(-)	102.1	102.1	102.4	126.9	128.2	126.7	0.803038	8.09734e-07	0.803038	sp|P29036|FRI1_MAIZE Ferritin-1, chloroplastic OS=Zea mays OX=4577 GN=FER1 PE=1 SV=2
EC_v6.g100414.t1	EVMEC_v6.g100414 scaffold817:218053-221927(+)	90.7	86.1	90.8	157.1	170.1	162.2	0.546792	5.49108e-05	0.546792	sp|Q9FYC2|PAO_ARATH Pheophorbide a oxygenase, chloroplastic OS=Arabidopsis thaliana OX=3702 GN=PAO PE=1 SV=1
EC_v6.g071582.t1	EVMEC_v6.g071582 scaffold363:71848-77025(-)	93.2	97.8	93.5	125.4	115.1	110.6	0.81031	0.00865165	0.81031	sp|Q5N7W3|RPN2_ORYSJ Dolichyl-diphosphooligosaccharide--protein glycosyltransferase subunit 2 OS=Oryza sativa subsp. japonica OX=39947 GN=RPN2 PE=2 SV=1
EC_v6.g034100.t1	EVMEC_v6.g034100 scaffold107:2263771-2271233(-)	95.5	91.5	95.3	127.6	126.7	126.5	0.741334	1.66856e-05	0.741334	sp|Q9LGQ6|AT9_ORYSJ Acyl transferase 9 OS=Oryza sativa subsp. japonica OX=39947 GN=AT9 PE=2 SV=1
EC_v6.g057041.t1	EVMEC_v6.g057041 scaffold238:189837-190646(+)	95.6	98.9	94.7	123.4	107.2	126.1	0.810765	0.0203629	0.810765	sp|Q9XGM1|VATD_ARATH V-type proton ATPase subunit D OS=Arabidopsis thaliana OX=3702 GN=VHA-D PE=1 SV=2
EC_v6.g015894.t1	EVMEC_v6.g015894 scaffold41:1912445-1915750(+)	98.8	95.5	97.8	115.6	120.8	116	0.828888	0.000485314	0.828888	sp|P93768|PSMD3_TOBAC Probable 26S proteasome non-ATPase regulatory subunit 3 OS=Nicotiana tabacum OX=4097 GN=21D7 PE=2 SV=1
EC_v6.g030946.t1	EVMEC_v6.g030946 scaffold95:1019498-1022444(+)	93.8	90.3	96.7	125.5	135.3	121.3	0.734886	0.00174766	0.734886	sp|Q42806|KPYC_SOYBN Pyruvate kinase, cytosolic isozyme OS=Glycine max OX=3847 PE=2 SV=1
EC_v6.g044523.t1	EVMEC_v6.g044523 scaffold160:754496-759665(+)	95.2	88.8	90.6	128	135.3	136.4	0.687015	0.000213341	0.687015	sp|Q6ZDY8|SDHA_ORYSJ Succinate dehydrogenase [ubiquinone] flavoprotein subunit, mitochondrial OS=Oryza sativa subsp. japonica OX=39947 GN=SDH1 PE=1 SV=1
EC_v6.g005859.t1	EVMEC_v6.g005859 scaffold13:2421484-2427308(+)	94.3	93.8	102.3	120.1	115.8	128.6	0.796708	0.00609096	0.796708	sp|Q6Z1J6|OLA1_ORYSJ Obg-like ATPase 1 OS=Oryza sativa subsp. japonica OX=39947 GN=YchF1 PE=1 SV=1
EC_v6.g000043.t1	EVMEC_v6.g000043 scaffold1:338184-341336(+)	84.7	81.1	88	107.9	114.4	106.6	0.771663	0.00132375	0.771663	sp|Q10N21|APX1_ORYSJ L-ascorbate peroxidase 1, cytosolic OS=Oryza sativa subsp. japonica OX=39947 GN=APX1 PE=1 SV=1
EC_v6.g077404.t1	EVMEC_v6.g077404 scaffold418:308189-309670(+)	72.3	84.3	84.7	191.1	165.5	159.7	0.467364	0.000937798	0.467364	sp|Q9LTA6|WAV3_ARATH E3 ubiquitin-protein ligase WAV3 OS=Arabidopsis thaliana OX=3702 GN=WAV3 PE=1 SV=1
EC_v6.g018676.t1	EVMEC_v6.g018676 scaffold50:3313869-3316859(+)	88.8	88.6	88.9	138.6	142.5	139.7	0.632842	1.56199e-06	0.632842	sp|Q9LGQ6|AT9_ORYSJ Acyl transferase 9 OS=Oryza sativa subsp. japonica OX=39947 GN=AT9 PE=2 SV=1
EC_v6.g000480.t1	EVMEC_v6.g000480 scaffold1:4558942-4564974(-)	93	91	93.6	132.3	136.3	124.7	0.705823	0.000381965	0.705823	sp|O81742|APBLC_ARATH Beta-adaptin-like protein C OS=Arabidopsis thaliana OX=3702 GN=BETAC-AD PE=1 SV=2
EC_v6.g038152.t1	EVMEC_v6.g038152 scaffold128:1180754-1185930(+)	83.6	94.2	89.1	146.8	130.9	135.6	0.645778	0.00096963	0.645778	sp|Q8L611|SC31B_ARATH Protein transport protein SEC31 homolog B OS=Arabidopsis thaliana OX=3702 GN=SEC31B PE=1 SV=1
EC_v6.g024253.t1	EVMEC_v6.g024253 scaffold70:1041047-1044140(-)	99.8	97	106.7	132.6	136.9	123.6	0.772068	0.00356752	0.772068	sp|Q75IM9|IVD_ORYSJ Isovaleryl-CoA dehydrogenase, mitochondrial OS=Oryza sativa subsp. japonica OX=39947 GN=Os05g0125500 PE=2 SV=2
EC_v6.g108115.t1	EVMEC_v6.g108115 scaffold1293:38677-44439(-)	96.8	97.7	97.2	123.1	121.3	117.2	0.806692	0.000190267	0.806692	sp|Q2QNG7|ACLA3_ORYSJ ATP-citrate synthase alpha chain protein 3 OS=Oryza sativa subsp. japonica OX=39947 GN=ACLA-3 PE=2 SV=1
EC_v6.g070599.t1	EVMEC_v6.g070599 scaffold349:1011819-1014195(-)	97.9	96	99.4	113	124.8	115.8	0.829468	0.0055335	0.829468	sp|Q9LSU3|PSA6_ORYSJ Proteasome subunit alpha type-6 OS=Oryza sativa subsp. japonica OX=39947 GN=PAA1 PE=2 SV=1
EC_v6.g049555.t1	EVMEC_v6.g049555 scaffold187:640831-643745(+)	79.4	81.6	79	175	173.9	178.3	0.455235	4.11116e-07	0.455235	sp|Q7Y0E8|NRX11_ORYSJ Probable nucleoredoxin 1-1 OS=Oryza sativa subsp. japonica OX=39947 GN=Os03g0405500 PE=2 SV=1
EC_v6.g008842.t1	EVMEC_v6.g008842 scaffold21:2596477-2604153(+)	87.6	82.5	81.9	145.2	159.2	156.6	0.546638	0.000117025	0.546638	sp|F4JMJ1|HSP7R_ARATH Heat shock 70 kDa protein 17 OS=Arabidopsis thaliana OX=3702 GN=HSP70-17 PE=2 SV=1
EC_v6.g077540.t1	EVMEC_v6.g077540 scaffold420:13028-16689(-)	97	95	92.2	119.1	120.9	124	0.780769	0.000183429	0.780769	sp|Q9LSU1|PSA5_ORYSJ Proteasome subunit alpha type-5 OS=Oryza sativa subsp. japonica OX=39947 GN=PAE1 PE=2 SV=1
EC_v6.g101608.t1	EVMEC_v6.g101608 scaffold855:382720-393833(+)	89.4	87.4	94.1	126.8	125.7	120.5	0.726273	0.000254958	0.726273	sp|P36428|SYA_ARATH Alanine--tRNA ligase OS=Arabidopsis thaliana OX=3702 GN=ALATS PE=1 SV=3
EC_v6.g014377.t1	EVMEC_v6.g014377 scaffold37:55262-62255(-)	89.7	87.3	89.3	146.3	141	137.6	0.626736	3.65872e-05	0.626736	sp|Q39828|SDL5A_SOYBN Dynamin-related protein 5A OS=Glycine max OX=3847 PE=2 SV=1
EC_v6.g004736.t1	EVMEC_v6.g004736 scaffold9:1325891-1327941(-)	88.2	87.7	97.3	115.9	123.1	111.9	0.778569	0.00461011	0.778569	sp|O82054|COMT1_SACOF Caffeic acid 3-O-methyltransferase OS=Saccharum officinarum OX=4547 GN=COMT PE=2 SV=1
EC_v6.g008537.t1	EVMEC_v6.g008537 scaffold20:3861558-3863227(-)	94.9	97	97	167.1	157.2	138.7	0.623974	0.0022538	0.623974	sp|A4UHT7|SALR_PAPBR Salutaridine reductase OS=Papaver bracteatum OX=215227 GN=SALR PE=1 SV=1
EC_v6.g043972.t1	EVMEC_v6.g043972 scaffold158:17357-20678(+)	94.8	96.5	101.2	123.4	129.1	117.4	0.790754	0.00266204	0.790754	sp|Q0JMH0|HACL_ORYSJ 2-hydroxyacyl-CoA lyase OS=Oryza sativa subsp. japonica OX=39947 GN=Os01g0505400 PE=3 SV=3
EC_v6.g032847.t1	EVMEC_v6.g032847 scaffold103:1092148-1096503(-)	102.8	106.9	94.3	150.6	154.4	182.2	0.623974	0.00454937	0.623974	0
EC_v6.g056618.t1	EVMEC_v6.g056618 scaffold234:255308-258904(-)	90.3	93.4	85.7	152.4	138.2	161.9	0.595359	0.00108459	0.595359	sp|Q10G56|OAT_ORYSJ Ornithine aminotransferase, mitochondrial OS=Oryza sativa subsp. japonica OX=39947 GN=OAT PE=2 SV=1
EC_v6.g028813.t1	EVMEC_v6.g028813 scaffold88:104400-117878(+)	81.2	91.1	87.9	146.7	130.7	140.8	0.62219	0.00066799	0.62219	sp|Q6Z382|COPG2_ORYSJ Coatomer subunit gamma-2 OS=Oryza sativa subsp. japonica OX=39947 GN=Os07g0201100 PE=2 SV=1
EC_v6.g092684.t1	EVMEC_v6.g092684 scaffold638:590862-591849(-)	97.4	101.5	102	134.8	126	136.6	0.757172	0.00085322	0.757172	sp|Q56Y11|DDPS2_ARATH Dehydrodolichyl diphosphate synthase 2 OS=Arabidopsis thaliana OX=3702 GN=At5g58770 PE=2 SV=2
EC_v6.g107036.t1	EVMEC_v6.g107036 scaffold1125:100084-101440(-)	91.5	90.4	90.1	140.4	141.3	141.3	0.643026	6.86615e-08	0.643026	sp|P0CH32|UBQ4_ARATH Polyubiquitin 4 OS=Arabidopsis thaliana OX=3702 GN=UBQ4 PE=3 SV=1
EC_v6.g038778.t1	EVMEC_v6.g038778 scaffold131:2564018-2568428(-)	93.1	95.1	89.7	115.9	110.4	126.8	0.787029	0.00779539	0.787029	sp|Q9SEI4|PRS6B_ARATH 26S proteasome regulatory subunit 6B homolog OS=Arabidopsis thaliana OX=3702 GN=RPT3 PE=1 SV=1
EC_v6.g032182.t1	EVMEC_v6.g032182 scaffold100:2094445-2103070(+)	88.9	95.3	94.3	134.5	128.6	136.9	0.69625	0.000215586	0.69625	sp|Q84PW3|MDAR5_ORYSJ Monodehydroascorbate reductase 5, chlorplastic OS=Oryza sativa subsp. japonica OX=39947 GN=MDAR5 PE=2 SV=2
EC_v6.g093774.t1	EVMEC_v6.g093774 scaffold656:526506-530944(-)	86.4	82.7	84.6	126.4	132.3	126.7	0.658277	3.69469e-05	0.658277	sp|P27164|CALM3_PETHY Calmodulin-related protein OS=Petunia hybrida OX=4102 GN=CAM53 PE=2 SV=2
EC_v6.g060642.t1	EVMEC_v6.g060642 scaffold263:886953-891462(-)	89.4	86.4	86.2	117.5	117.3	122.4	0.733483	8.56083e-05	0.733483	sp|Q9ZP27|AVCO2_AVESA Avenacosidase 2 OS=Avena sativa OX=4498 GN=P60B PE=1 SV=1
EC_v6.g048728.t1	EVMEC_v6.g048728 scaffold182:1871288-1872563(+)	92.5	90.8	87.9	116.7	122.1	116.3	0.763729	0.000263602	0.763729	sp|Q0ITS8|RL101_ORYSJ 60S ribosomal protein L10-1 OS=Oryza sativa subsp. japonica OX=39947 GN=SC34 PE=2 SV=1
EC_v6.g075578.t1	EVMEC_v6.g075578 scaffold403:399655-400092(+)	87.7	89.3	90	108.5	112.4	109.3	0.808601	0.000104449	0.808601	sp|P05621|H2B2_WHEAT Histone H2B.2 OS=Triticum aestivum OX=4565 PE=1 SV=2
EC_v6.g047102.t1	EVMEC_v6.g047102 scaffold174:727713-728746(-)	103	112.7	105.1	127.8	140.6	129.4	0.806435	0.00677154	0.806435	sp|Q9FG13|CXE15_ARATH Probable carboxylesterase 15 OS=Arabidopsis thaliana OX=3702 GN=CXE15 PE=2 SV=1
EC_v6.g032291.t1	EVMEC_v6.g032291 scaffold101:553798-558421(-)	86.9	83.7	92.7	150.2	156.1	143.8	0.584981	0.000147591	0.584981	sp|A5DK49|AIM32_PICGU Altered inheritance of mitochondria protein 32 OS=Meyerozyma guilliermondii (strain ATCC 6260 / CBS 566 / DSM 6381 / JCM 1539 / NBRC 10279 / NRRL Y-324) OX=294746 GN=AIM32 PE=3 SV=2
EC_v6.g027117.t1	EVMEC_v6.g027117 scaffold81:3180299-3184393(-)	94.9	94.2	95.6	123	127.2	117.5	0.774273	0.000619697	0.774273	sp|Q9C5U3|PRS8A_ARATH 26S proteasome regulatory subunit 8 homolog A OS=Arabidopsis thaliana OX=3702 GN=RPT6A PE=1 SV=1
EC_v6.g070265.t1	EVMEC_v6.g070265 scaffold346:1007103-1043874(+)	91.2	90.4	95.8	126.2	127.6	123	0.7362	0.000106207	0.7362	sp|Q0J3D9|COPA3_ORYSJ Coatomer subunit alpha-3 OS=Oryza sativa subsp. japonica OX=39947 GN=Os09g0127800 PE=2 SV=1
EC_v6.g015903.t1	EVMEC_v6.g015903 scaffold41:1996809-1999396(-)	95.9	101.4	96.3	117.1	113.1	124.3	0.828209	0.00550528	0.828209	sp|Q6YT00|PSA7A_ORYSJ Proteasome subunit alpha type-7-A OS=Oryza sativa subsp. japonica OX=39947 GN=Os08g0548900 PE=2 SV=1
EC_v6.g041298.t1	EVMEC_v6.g041298 scaffold143:977693-980215(-)	88.4	84	93.2	120	128.1	119.2	0.723115	0.000955721	0.723115	sp|O82054|COMT1_SACOF Caffeic acid 3-O-methyltransferase OS=Saccharum officinarum OX=4547 GN=COMT PE=2 SV=1
EC_v6.g050836.t1	EVMEC_v6.g050836 scaffold194:178127-181224(-)	97.3	102.1	100.3	143.6	131	131.2	0.738541	0.00129578	0.738541	sp|Q75LJ3|ETFA_ORYSJ Electron transfer flavoprotein subunit alpha, mitochondrial OS=Oryza sativa subsp. japonica OX=39947 GN=ETFA PE=2 SV=1
EC_v6.g107220.t1	EVMEC_v6.g107220 scaffold1141:6627-7190(-)	76.7	78.9	83.6	147.3	141.6	133.4	0.566422	0.000173821	0.566422	sp|Q01MB6|AGI_ORYSI Lectin OS=Oryza sativa subsp. indica OX=39946 GN=OsI_014491 PE=3 SV=2
EC_v6.g064224.t1	EVMEC_v6.g064224 scaffold295:380852-383997(+)	96.5	97.4	98.6	128.6	115.2	128	0.786713	0.00390414	0.786713	sp|Q7Y0E8|NRX11_ORYSJ Probable nucleoredoxin 1-1 OS=Oryza sativa subsp. japonica OX=39947 GN=Os03g0405500 PE=2 SV=1
EC_v6.g008609.t1	EVMEC_v6.g008609 scaffold20:4460315-4461802(+)	108.1	105.4	110.5	135.8	141.5	146.2	0.765053	0.000583035	0.765053	sp|Q9SCP6|U73D1_ARATH UDP-glycosyltransferase 73D1 OS=Arabidopsis thaliana OX=3702 GN=UGT73D1 PE=3 SV=1
EC_v6.g027267.t1	EVMEC_v6.g027267 scaffold82:1240818-1243996(+)	89.3	90.8	80.6	129.1	132.6	144.9	0.641171	0.0010708	0.641171	sp|O22348|TBA2_ELEIN Tubulin alpha-2 chain OS=Eleusine indica OX=29674 GN=TUBA2 PE=2 SV=1
EC_v6.g061638.t1	EVMEC_v6.g061638 scaffold271:1393406-1406817(-)	89.1	93.6	91.9	133.9	132.7	133.4	0.6865	6.62344e-06	0.6865	sp|O22941|IDE1_ARATH Insulin-degrading enzyme-like 1, peroxisomal OS=Arabidopsis thaliana OX=3702 GN=PXM16 PE=2 SV=1
EC_v6.g039482.t1	EVMEC_v6.g039482 scaffold135:123140-125211(-)	98.7	94	98.4	145.2	146.5	141.5	0.671976	2.43582e-05	0.671976	sp|Q9FVQ0|YUC10_ARATH Probable indole-3-pyruvate monooxygenase YUCCA10 OS=Arabidopsis thaliana OX=3702 GN=YUC10 PE=2 SV=1
EC_v6.g040518.t1	EVMEC_v6.g040518 scaffold139:2327462-2330884(-)	96.3	101.6	97.1	131.9	121.2	128.3	0.773466	0.00125521	0.773466	sp|Q9SG80|ASD1_ARATH Alpha-L-arabinofuranosidase 1 OS=Arabidopsis thaliana OX=3702 GN=ASD1 PE=1 SV=1
EC_v6.g048318.t1	EVMEC_v6.g048318 scaffold180:1148890-1154706(+)	95.2	97.9	97.9	121	117.6	127.1	0.795734	0.00103934	0.795734	sp|Q2RAK2|KPYC1_ORYSJ Pyruvate kinase 1, cytosolic OS=Oryza sativa subsp. japonica OX=39947 GN=Os11g0148500 PE=1 SV=1
EC_v6.g032244.t1	EVMEC_v6.g032244 scaffold100:2952028-2954056(-)	92.3	98	92.6	114.6	115.5	122.2	0.803009	0.00157973	0.803009	sp|O82054|COMT1_SACOF Caffeic acid 3-O-methyltransferase OS=Saccharum officinarum OX=4547 GN=COMT PE=2 SV=1
EC_v6.g049179.t1	EVMEC_v6.g049179 scaffold184:2165916-2172171(-)	90.5	90.9	91.9	126.9	127.1	123.2	0.724549	1.30999e-05	0.724549	sp|Q945K7|IDH5_ARATH Isocitrate dehydrogenase [NAD] catalytic subunit 5, mitochondrial OS=Arabidopsis thaliana OX=3702 GN=IDH5 PE=1 SV=1
EC_v6.g087678.t1	EVMEC_v6.g087678 scaffold556:277456-284679(-)	91.7	93	92.7	128.1	119.8	122.3	0.749325	0.000241208	0.749325	sp|P54411|TCPE2_AVESA T-complex protein 1 subunit epsilon OS=Avena sativa OX=4498 PE=2 SV=1
EC_v6.g026646.t1	EVMEC_v6.g026646 scaffold79:2365239-2369787(+)	100.1	98.9	99.4	134.7	129.5	129.8	0.75736	5.00773e-05	0.75736	sp|P29194|CAPP2_SORBI Phosphoenolpyruvate carboxylase 2 OS=Sorghum bicolor OX=4558 PE=3 SV=1
EC_v6.g083984.t1	EVMEC_v6.g083984 scaffold502:229510-233340(-)	95.5	88	95.5	136.8	135.7	125.6	0.700829	0.000802271	0.700829	sp|Q93ZT6|IF4G1_ARATH Eukaryotic translation initiation factor isoform 4G-1 OS=Arabidopsis thaliana OX=3702 GN=EIF(ISO)4G1 PE=1 SV=1
EC_v6.g034025.t1	EVMEC_v6.g034025 scaffold107:1273392-1277753(+)	91.3	94.6	87.1	150.8	107	127.5	0.708539	0.0434181	0.708539	sp|Q0J3D9|COPA3_ORYSJ Coatomer subunit alpha-3 OS=Oryza sativa subsp. japonica OX=39947 GN=Os09g0127800 PE=2 SV=1
EC_v6.g073074.t1	EVMEC_v6.g073074 scaffold378:541120-546011(+)	93.5	93.1	93.3	142.1	137.4	141.4	0.665004	5.68204e-06	0.665004	sp|Q1PF50|EDA2_ARATH Probable serine protease EDA2 OS=Arabidopsis thaliana OX=3702 GN=EDA2 PE=2 SV=2
EC_v6.g079753.t1	EVMEC_v6.g079753 scaffold446:1047482-1048479(-)	96.2	100.9	86.1	155.5	139.5	180.8	0.595208	0.00738952	0.595208	sp|Q56Y11|DDPS2_ARATH Dehydrodolichyl diphosphate synthase 2 OS=Arabidopsis thaliana OX=3702 GN=At5g58770 PE=2 SV=2
EC_v6.g047732.t1	EVMEC_v6.g047732 scaffold177:1844453-1847170(-)	92.6	84.9	86.7	114.4	123.5	120.6	0.73696	0.000899532	0.73696	sp|Q9FJD4|IMB1_ARATH Importin subunit beta-1 OS=Arabidopsis thaliana OX=3702 GN=KPNB1 PE=1 SV=1
EC_v6.g014662.t1	EVMEC_v6.g014662 scaffold37:2719772-2727034(-)	88.3	83.4	79	149.7	163.1	164.1	0.525687	0.00014856	0.525687	sp|F4JMJ1|HSP7R_ARATH Heat shock 70 kDa protein 17 OS=Arabidopsis thaliana OX=3702 GN=HSP70-17 PE=2 SV=1
EC_v6.g014495.t1	EVMEC_v6.g014495 scaffold37:1283335-1286373(+)	90.1	93.4	90.1	124.2	122.1	131.3	0.724576	0.000317413	0.724576	sp|P14656|GLN11_ORYSJ Glutamine synthetase cytosolic isozyme 1-1 OS=Oryza sativa subsp. japonica OX=39947 GN=GLN1-1 PE=1 SV=1
EC_v6.g022065.t1	EVMEC_v6.g022065 scaffold61:2879429-2883994(-)	98.1	92.7	96.2	133.7	138.8	135.3	0.703776	5.0902e-05	0.703776	sp|Q688Q9|GSH1A_ORYSJ Glutamate--cysteine ligase A, chloroplastic OS=Oryza sativa subsp. japonica OX=39947 GN=GSH1-1 PE=2 SV=1
EC_v6.g095351.t1	EVMEC_v6.g095351 scaffold691:119067-123834(-)	93.5	89.9	95.8	129.3	140.1	129.5	0.699925	0.000545184	0.699925	sp|Q84ZC0|VATH_ORYSJ Probable V-type proton ATPase subunit H OS=Oryza sativa subsp. japonica OX=39947 GN=Os07g0549700 PE=2 SV=1
EC_v6.g090073.t1	EVMEC_v6.g090073 scaffold593:380318-384684(-)	66.4	67	66.4	217.3	216	210.3	0.310441	2.718e-07	0.310441	sp|Q42456|ASPR1_ORYSJ Aspartic proteinase oryzasin-1 OS=Oryza sativa subsp. japonica OX=39947 GN=Os05g0567100 PE=2 SV=2
EC_v6.g074482.t1	EVMEC_v6.g074482 scaffold393:612662-616112(+)	93.1	96.6	95.3	133.2	134.2	136.6	0.705446	1.02063e-05	0.705446	sp|P52712|CBPX_ORYSJ Serine carboxypeptidase-like OS=Oryza sativa subsp. japonica OX=39947 GN=CBP31 PE=2 SV=2
EC_v6.g028432.t1	EVMEC_v6.g028432 scaffold86:2383136-2384221(+)	105.1	104.5	106.6	133.6	156.8	155.1	0.709764	0.00452786	0.709764	sp|P84516|PER1_SORBI Cationic peroxidase SPC4 OS=Sorghum bicolor OX=4558 GN=Sb03g046810 PE=1 SV=2
EC_v6.g091986.t1	EVMEC_v6.g091986 scaffold626:343481-345269(+)	103.1	104.5	103.3	125	128.4	127.7	0.815796	3.15637e-05	0.815796	sp|Q9MTQ6|RCCR_HORVU Red chlorophyll catabolite reductase (Fragment) OS=Hordeum vulgare OX=4513 GN=rccR PE=1 SV=1
EC_v6.g046173.t1	EVMEC_v6.g046173 scaffold169:1223455-1226622(-)	87.5	95.7	74.2	129.2	145.3	218.9	0.521686	0.0498937	0.521686	sp|Q93VC9|CATB2_ARATH Cathepsin B-like protease 2 OS=Arabidopsis thaliana OX=3702 GN=CATHB2 PE=2 SV=1
EC_v6.g000362.t1	EVMEC_v6.g000362 scaffold1:3318604-3324420(+)	88.4	91.2	91.5	139.2	143	128.6	0.659932	0.000459201	0.659932	sp|P93026|VSR1_ARATH Vacuolar-sorting receptor 1 OS=Arabidopsis thaliana OX=3702 GN=VSR1 PE=1 SV=2
EC_v6.g054564.t1	EVMEC_v6.g054564 scaffold219:1311786-1316106(-)	105.1	79.5	83.9	138.1	168.9	163.5	0.57067	0.00550507	0.57067	0
EC_v6.g076751.t1	EVMEC_v6.g076751 scaffold412:143469-145205(-)	76.2	81.9	80	173.8	160.9	168.2	0.473454	2.73578e-05	0.473454	0
EC_v6.g010860.t1	EVMEC_v6.g010860 scaffold27:2572665-2574564(+)	78.5	82.9	79.4	186.2	185.6	181.8	0.434971	6.92991e-07	0.434971	sp|Q9LUC5|C7A15_ARATH Cytochrome P450 72A15 OS=Arabidopsis thaliana OX=3702 GN=CYP72A15 PE=2 SV=1
EC_v6.g002907.t1	EVMEC_v6.g002907 scaffold5:1987592-1989381(-)	95.2	100.2	97.2	120	120.9	122.4	0.805395	0.000127596	0.805395	sp|Q6ZIV7|HIR1_ORYSJ Hypersensitive-induced response protein 1 OS=Oryza sativa subsp. japonica OX=39947 GN=HIR1 PE=1 SV=1
EC_v6.g083881.t1	EVMEC_v6.g083881 scaffold500:294688-299176(-)	94.9	97.6	95.7	133.8	128.3	134.6	0.726494	7.13245e-05	0.726494	sp|A2XQV4|ETFB_ORYSI Electron transfer flavoprotein subunit beta, mitochondrial OS=Oryza sativa subsp. indica OX=39946 GN=ETFB PE=3 SV=1
EC_v6.g028330.t1	EVMEC_v6.g028330 scaffold86:1498299-1499100(+)	92.7	94.6	97.5	156.4	162.5	154.3	0.60186	2.43312e-05	0.60186	sp|Q9SR36|GSTU8_ARATH Glutathione S-transferase U8 OS=Arabidopsis thaliana OX=3702 GN=GSTU8 PE=2 SV=1
EC_v6.g106092.t1	EVMEC_v6.g106092 scaffold1054:207634-208002(-)	105.5	104	108.7	151.1	160.1	148.1	0.692793	0.000261126	0.692793	sp|Q43194|NLTP2_SORBI Non-specific lipid-transfer protein 2 OS=Sorghum bicolor OX=4558 GN=LTP2 PE=3 SV=1
EC_v6.g017585.t1	EVMEC_v6.g017585 scaffold46:2368972-2373715(-)	97.3	95.8	95.8	144.7	142.4	143.1	0.671548	6.19045e-07	0.671548	sp|Q9FIK7|THIC2_ARATH Probable acetyl-CoA acetyltransferase, cytosolic 2 OS=Arabidopsis thaliana OX=3702 GN=At5g47720 PE=2 SV=1
EC_v6.g034120.t1	EVMEC_v6.g034120 scaffold107:2403660-2405047(+)	89.4	89.6	92.9	198.2	175.5	177.1	0.493646	0.000231274	0.493646	sp|Q9LTH8|ACH11_ARATH 1-aminocyclopropane-1-carboxylate oxidase homolog 11 OS=Arabidopsis thaliana OX=3702 GN=At5g59530 PE=2 SV=1
EC_v6.g068015.t1	EVMEC_v6.g068015 scaffold326:841677-847981(-)	92	89.1	95	123.6	132.2	106.9	0.761235	0.0192975	0.761235	sp|Q94K05|TCPQ_ARATH T-complex protein 1 subunit theta OS=Arabidopsis thaliana OX=3702 GN=CCT8 PE=1 SV=1
EC_v6.g062742.t1	EVMEC_v6.g062742 scaffold283:970195-974218(-)	100.1	99.9	101.7	137.1	140.7	130.7	0.738556	0.000281017	0.738556	sp|Q9M8L4|GLPK_ARATH Glycerol kinase OS=Arabidopsis thaliana OX=3702 GN=GLPK PE=1 SV=1
EC_v6.g075702.t1	EVMEC_v6.g075702 scaffold404:443200-444928(-)	74.1	75.4	69.3	198.3	198.9	192	0.371351	1.77703e-06	0.371351	sp|Q39224|SRG1_ARATH Protein SRG1 OS=Arabidopsis thaliana OX=3702 GN=SRG1 PE=2 SV=1
EC_v6.g055477.t1	EVMEC_v6.g055477 scaffold226:1229154-1231380(+)	91.4	94.5	93.8	119.1	109.5	111.8	0.82168	0.00265404	0.82168	sp|P49397|RS3A_ORYSJ 40S ribosomal protein S3a OS=Oryza sativa subsp. japonica OX=39947 GN=RPS3A PE=2 SV=2
EC_v6.g002117.t1	EVMEC_v6.g002117 scaffold3:3736347-3737036(+)	68.6	65.1	75.4	231.1	242.9	202.6	0.309045	0.000226246	0.309045	sp|Q9FGT8|TIL_ARATH Temperature-induced lipocalin-1 OS=Arabidopsis thaliana OX=3702 GN=TIL PE=1 SV=1
EC_v6.g034126.t1	EVMEC_v6.g034126 scaffold107:2431317-2432228(-)	84.9	83.9	90.6	155.1	159.1	159.1	0.548067	8.66053e-06	0.548067	sp|Q84MB3|ACCH1_ARATH 1-aminocyclopropane-1-carboxylate oxidase homolog 1 OS=Arabidopsis thaliana OX=3702 GN=At1g06620 PE=2 SV=1
EC_v6.g056731.t1	EVMEC_v6.g056731 scaffold235:553531-564109(+)	84	86.1	86.9	147.1	138.1	146	0.596011	4.00082e-05	0.596011	sp|Q9M081|SC24B_ARATH Protein transport protein Sec24-like At4g32640 OS=Arabidopsis thaliana OX=3702 GN=At4g32640 PE=3 SV=3
EC_v6.g050774.t1	EVMEC_v6.g050774 scaffold193:1844894-1851264(-)	89.7	89.3	97.4	145.1	127.8	123.2	0.697804	0.00510479	0.697804	sp|F4HXZ1|BRO1_ARATH Vacuolar-sorting protein BRO1 OS=Arabidopsis thaliana OX=3702 GN=BRO1 PE=1 SV=1
EC_v6.g104472.t1	EVMEC_v6.g104472 scaffold969:217843-222399(+)	93.2	92.3	97.7	121.1	113.3	116	0.808219	0.00138227	0.808219	sp|Q53PC7|COPB1_ORYSJ Coatomer subunit beta-1 OS=Oryza sativa subsp. japonica OX=39947 GN=Os11g0174000 PE=2 SV=1
EC_v6.g108667.t1	EVMEC_v6.g108667 scaffold2832:188-2198(+)	106.9	98.7	98.9	122.1	120.4	146	0.783784	0.032269	0.783784	sp|Q6YZX6|ACOC_ORYSJ Putative aconitate hydratase, cytoplasmic OS=Oryza sativa subsp. japonica OX=39947 GN=Os08g0191100 PE=3 SV=1
EC_v6.g040800.t1	EVMEC_v6.g040800 scaffold141:1655162-1674622(+)	94.4	86.3	81.1	134	155.8	162.7	0.578564	0.00256964	0.578564	sp|O23140|AP2M_ARATH AP-2 complex subunit mu OS=Arabidopsis thaliana OX=3702 GN=AP2M PE=1 SV=1
EC_v6.g011439.t1	EVMEC_v6.g011439 scaffold29:200033-200735(+)	70.4	82.2	74.5	186.8	171.1	217.3	0.394819	0.00115603	0.394819	sp|Q9FGT8|TIL_ARATH Temperature-induced lipocalin-1 OS=Arabidopsis thaliana OX=3702 GN=TIL PE=1 SV=1
EC_v6.g023802.t1	EVMEC_v6.g023802 scaffold68:3026100-3030452(-)	101.8	101.8	96.9	142.8	151.3	152.4	0.673012	0.000145772	0.673012	sp|Q9SRV7|SY131_ARATH Putative syntaxin-131 OS=Arabidopsis thaliana OX=3702 GN=SYP131 PE=3 SV=1
EC_v6.g089382.t1	EVMEC_v6.g089382 scaffold581:169139-170551(+)	97.4	101.7	89.1	151.5	136.7	165.8	0.634802	0.00383271	0.634802	sp|A4UHT7|SALR_PAPBR Salutaridine reductase OS=Papaver bracteatum OX=215227 GN=SALR PE=1 SV=1
EC_v6.g028004.t1	EVMEC_v6.g028004 scaffold85:1805623-1817766(+)	111.3	113.3	113.4	139.2	139.2	129.2	0.829244	0.00241925	0.829244	sp|Q84YK8|LOXC2_ORYSJ Probable lipoxygenase 8, chloroplastic OS=Oryza sativa subsp. japonica OX=39947 GN=CM-LOX2 PE=2 SV=1
EC_v6.g076051.t1	EVMEC_v6.g076051 scaffold406:873013-876002(-)	96.1	93.1	94.5	125.1	121.1	117.3	0.780468	0.000384898	0.780468	sp|Q9LSU0|PSA3_ORYSJ Proteasome subunit alpha type-3 OS=Oryza sativa subsp. japonica OX=39947 GN=PAG1 PE=2 SV=1
EC_v6.g096188.t1	EVMEC_v6.g096188 scaffold705:365194-366805(-)	114.3	112.7	113.8	139.3	130.9	139.7	0.831422	0.00137439	0.831422	sp|Q6L4S3|HIRL1_ORYSJ Hypersensitive-induced response protein-like protein 1 OS=Oryza sativa subsp. japonica OX=39947 GN=HIRL1 PE=2 SV=1
EC_v6.g076944.t1	EVMEC_v6.g076944 scaffold414:231187-234284(+)	89.8	93.6	94.8	170.5	154.7	149.7	0.585808	0.000526473	0.585808	sp|P42211|ASPRX_ORYSJ Aspartic proteinase OS=Oryza sativa subsp. japonica OX=39947 GN=RAP PE=2 SV=2
EC_v6.g048321.t1	EVMEC_v6.g048321 scaffold180:1164744-1168731(-)	96.2	93.7	91.6	139.8	138.6	141	0.671197	6.74236e-06	0.671197	sp|Q8RWG1|AB1K1_ARATH Protein ACTIVITY OF BC1 COMPLEX KINASE 1, chloroplastic OS=Arabidopsis thaliana OX=3702 GN=ABC1K1 PE=1 SV=1
EC_v6.g082945.t1	EVMEC_v6.g082945 scaffold485:722420-723486(-)	89.9	85.1	93.4	144.9	149.5	128	0.635417	0.00180605	0.635417	sp|Q8LGG8|USPAL_ARATH Universal stress protein A-like protein OS=Arabidopsis thaliana OX=3702 GN=At3g01520 PE=1 SV=2
EC_v6.g033219.t1	EVMEC_v6.g033219 scaffold104:1590937-1594578(+)	96.9	85.9	101.7	134.5	129.9	112.1	0.755644	0.0207514	0.755644	sp|Q9SP22|CALR_MAIZE Calreticulin OS=Zea mays OX=4577 GN=CRT PE=2 SV=1
EC_v6.g008887.t1	EVMEC_v6.g008887 scaffold21:3022802-3025100(+)	95.2	86.9	90.1	133.4	148.9	145.5	0.636279	0.000605755	0.636279	0
EC_v6.g016317.t1	EVMEC_v6.g016317 scaffold42:2499749-2503101(-)	96.8	94.6	96.7	130.5	139.7	132.3	0.715776	0.000194484	0.715776	sp|Q7XBW5|PAP3_ORYSJ Probable plastid-lipid-associated protein 3, chloroplastic OS=Oryza sativa subsp. japonica OX=39947 GN=PAP3 PE=3 SV=1
EC_v6.g034619.t1	EVMEC_v6.g034619 scaffold110:1656960-1660119(-)	88.2	84.5	85.6	140.6	141.1	144	0.606765	3.33367e-06	0.606765	sp|Q9MAS5|VA726_ARATH Putative vesicle-associated membrane protein 726 OS=Arabidopsis thaliana OX=3702 GN=VAMP726 PE=2 SV=2
EC_v6.g009267.t1	EVMEC_v6.g009267 scaffold22:1755900-1758339(+)	99	98.8	98.8	120.5	119.4	120.4	0.823203	4.81027e-07	0.823203	sp|Q9LIP2|PSB5B_ARATH Proteasome subunit beta type-5-B OS=Arabidopsis thaliana OX=3702 GN=PBE2 PE=1 SV=1
EC_v6.g008469.t1	EVMEC_v6.g008469 scaffold20:3180726-3183544(-)	94.4	94.5	93.6	135.9	122.1	159.4	0.676809	0.0145126	0.676809	sp|Q33E23|DHE2_ORYSJ Glutamate dehydrogenase 2, mitochondrial OS=Oryza sativa subsp. japonica OX=39947 GN=GDH2 PE=2 SV=1
EC_v6.g038991.t1	EVMEC_v6.g038991 scaffold132:2472816-2476785(-)	98.1	99.9	98.1	141	138.7	153.5	0.683518	0.000594649	0.683518	sp|Q42797|TCMO_SOYBN Trans-cinnamate 4-monooxygenase OS=Glycine max OX=3847 GN=CYP73A11 PE=2 SV=1
EC_v6.g050371.t1	EVMEC_v6.g050371 scaffold191:411160-414637(+)	98.2	97.6	99.7	118.7	120.6	120.6	0.821061	1.74829e-05	0.821061	sp|P47039|BNA3_YEAST Probable kynurenine--oxoglutarate transaminase BNA3 OS=Saccharomyces cerevisiae (strain ATCC 204508 / S288c) OX=559292 GN=BNA3 PE=1 SV=1
EC_v6.g006478.t1	EVMEC_v6.g006478 scaffold14:4659508-4660227(+)	93.4	92.9	92.3	118.8	124.9	123.8	0.758095	9.94616e-05	0.758095	sp|O65639|CSP1_ARATH Cold shock protein 1 OS=Arabidopsis thaliana OX=3702 GN=CSP1 PE=1 SV=1
EC_v6.g024496.t1	EVMEC_v6.g024496 scaffold71:336667-338573(+)	96	92.1	91.7	118.2	126.3	125.9	0.7554	0.000527734	0.7554	sp|O04834|SAR1A_ARATH GTP-binding protein SAR1A OS=Arabidopsis thaliana OX=3702 GN=SAR1A PE=2 SV=1
EC_v6.g000970.t1	EVMEC_v6.g000970 scaffold1:9761982-9763265(-)	92.2	98.5	96.8	134.4	123.3	113.5	0.774515	0.0115827	0.774515	sp|Q9LP45|PSD11_ARATH 26S proteasome non-ATPase regulatory subunit 11 homolog OS=Arabidopsis thaliana OX=3702 GN=RPN6 PE=1 SV=1
EC_v6.g061378.t1	EVMEC_v6.g061378 scaffold270:130173-131640(+)	96.2	87	97.3	138.1	138.3	127.2	0.694995	0.00112118	0.694995	sp|A2YIW7|TRXH_ORYSI Thioredoxin H-type OS=Oryza sativa subsp. indica OX=39946 GN=TRXH PE=1 SV=1
EC_v6.g093406.t1	EVMEC_v6.g093406 scaffold651:157143-159611(+)	93.9	87.9	118.1	166.5	165.6	158.7	0.611043	0.00263943	0.611043	sp|Q9LTA6|WAV3_ARATH E3 ubiquitin-protein ligase WAV3 OS=Arabidopsis thaliana OX=3702 GN=WAV3 PE=1 SV=1
EC_v6.g042294.t1	EVMEC_v6.g042294 scaffold148:1812353-1815772(+)	100.4	96.5	99.5	123.7	130.7	118	0.795918	0.00278069	0.795918	sp|P17847|NIR_MAIZE Ferredoxin--nitrite reductase, chloroplastic (Fragment) OS=Zea mays OX=4577 GN=NIR PE=2 SV=1
EC_v6.g036165.t1	EVMEC_v6.g036165 scaffold118:680146-681143(-)	111.4	112.1	109.8	146.6	163.9	148.6	0.725986	0.00159576	0.725986	sp|A2XRZ6|AKR3_ORYSI Probable aldo-keto reductase 3 OS=Oryza sativa subsp. indica OX=39946 GN=H0813E03.4 PE=3 SV=1
EC_v6.g092238.t1	EVMEC_v6.g092238 scaffold631:163618-167472(+)	81.4	87.8	84.6	140.2	119.6	120.3	0.667719	0.00385124	0.667719	sp|Q2QZ86|ACLA2_ORYSJ ATP-citrate synthase alpha chain protein 2 OS=Oryza sativa subsp. japonica OX=39947 GN=ACLA-2 PE=2 SV=2
EC_v6.g003082.t1	EVMEC_v6.g003082 scaffold5:5578944-5586235(+)	92.6	93.4	85.7	140.1	133.7	148.9	0.642773	0.000564296	0.642773	sp|Q9M0Y8|NSF_ARATH Vesicle-fusing ATPase OS=Arabidopsis thaliana OX=3702 GN=NSF PE=2 SV=2
EC_v6.g045642.t1	EVMEC_v6.g045642 scaffold167:974545-988088(-)	88.1	92.8	95.4	148.6	140.6	140.6	0.642857	0.000115844	0.642857	sp|Q9SP22|CALR_MAIZE Calreticulin OS=Zea mays OX=4577 GN=CRT PE=2 SV=1
EC_v6.g037382.t1	EVMEC_v6.g037382 scaffold124:2365420-2370121(-)	92.6	95.1	100.6	121.3	119.3	109	0.824657	0.0103612	0.824657	sp|Q71VM4|IMA1A_ORYSJ Importin subunit alpha-1a OS=Oryza sativa subsp. japonica OX=39947 GN=Os01g0253300 PE=1 SV=2
EC_v6.g088829.t1	EVMEC_v6.g088829 scaffold572:737473-739055(-)	87.4	85.6	88.3	136.9	138.5	140.9	0.627672	3.28838e-06	0.627672	sp|A2YIW7|TRXH_ORYSI Thioredoxin H-type OS=Oryza sativa subsp. indica OX=39946 GN=TRXH PE=1 SV=1
EC_v6.g094426.t1	EVMEC_v6.g094426 scaffold668:207802-219125(-)	80.9	95.9	94.3	157.1	145.4	136.6	0.617399	0.00181431	0.617399	sp|Q9SJD4|LACS8_ARATH Long chain acyl-CoA synthetase 8 OS=Arabidopsis thaliana OX=3702 GN=LACS8 PE=1 SV=1
EC_v6.g001748.t1	EVMEC_v6.g001748 scaffold2:6196489-6198836(-)	89.9	88.5	90	118.5	118.5	122.2	0.747216	2.17567e-05	0.747216	sp|Q6K508|GLUD1_ORYSJ Glutelin type-D 1 OS=Oryza sativa subsp. japonica OX=39947 GN=GLUD1 PE=2 SV=1
EC_v6.g026223.t1	EVMEC_v6.g026223 scaffold77:2708620-2718167(+)	91.6	81.4	92.5	133.9	174	144.7	0.586611	0.00754105	0.586611	sp|Q39659|MFPA_CUCSA Glyoxysomal fatty acid beta-oxidation multifunctional protein MFP-a OS=Cucumis sativus OX=3659 PE=1 SV=1
EC_v6.g070646.t1	EVMEC_v6.g070646 scaffold350:180543-190657(+)	93.4	95.7	101.5	131	140	118.1	0.746852	0.00845736	0.746852	sp|Q8S6N5|ACC1_ORYSJ Acetyl-CoA carboxylase 1 OS=Oryza sativa subsp. japonica OX=39947 GN=ACC1 PE=3 SV=1
EC_v6.g047938.t1	EVMEC_v6.g047938 scaffold178:1528024-1530533(+)	96.2	98.7	94	123	128.3	126.6	0.764488	0.000137689	0.764488	sp|Q7XKE9|CLC1_ORYSJ Clathrin light chain 1 OS=Oryza sativa subsp. japonica OX=39947 GN=Os04g0679100 PE=2 SV=1
EC_v6.g026054.t1	EVMEC_v6.g026054 scaffold77:279253-283470(-)	98.3	97.9	98.8	136.4	143	153	0.682239	0.000691484	0.682239	sp|Q9M7Z1|ODB2_ARATH Lipoamide acyltransferase component of branched-chain alpha-keto acid dehydrogenase complex, mitochondrial OS=Arabidopsis thaliana OX=3702 GN=BCE2 PE=1 SV=1
EC_v6.g048754.t1	EVMEC_v6.g048754 scaffold183:184300-186679(+)	96	91	96.2	122.3	122.5	121.1	0.773982	9.62292e-05	0.773982	sp|Q8W425|PSMD6_ORYSJ 26S proteasome non-ATPase regulatory subunit 6 OS=Oryza sativa subsp. japonica OX=39947 GN=RPN7 PE=2 SV=1
EC_v6.g084718.t1	EVMEC_v6.g084718 scaffold511:652608-656446(-)	92.9	93.1	94	142.9	143.9	148.2	0.643678	6.35979e-06	0.643678	sp|Q9LFD5|BPA1_ARATH Binding partner of ACD11 1 OS=Arabidopsis thaliana OX=3702 GN=BPA1 PE=1 SV=1
EC_v6.g043263.t1	EVMEC_v6.g043263 scaffold154:723045-725799(-)	78.4	85.7	89.4	121.2	123.1	118.3	0.699117	0.000495344	0.699117	sp|Q7GD79|RAN2_ORYSJ GTP-binding nuclear protein Ran-2 OS=Oryza sativa subsp. japonica OX=39947 GN=RAN2 PE=2 SV=1
EC_v6.g013175.t1	EVMEC_v6.g013175 scaffold33:3979074-3981287(-)	84.8	86.5	83.9	129.9	131.4	132.2	0.648539	1.41999e-06	0.648539	sp|Q6AVI0|RSLE2_ORYSJ Zinc finger BED domain-containing protein RICESLEEPER 2 OS=Oryza sativa subsp. japonica OX=39947 GN=Os03g0733400 PE=2 SV=1
EC_v6.g086736.t1	EVMEC_v6.g086736 scaffold540:495596-500318(+)	94.5	94.5	94.2	124.5	132.9	128.4	0.734059	0.000147668	0.734059	sp|Q0JDA2|SDH5_ORYSJ Succinate dehydrogenase subunit 5, mitochondrial OS=Oryza sativa subsp. japonica OX=39947 GN=SDH5 PE=1 SV=1
EC_v6.g018168.t1	EVMEC_v6.g018168 scaffold48:2360843-2362886(+)	79.5	83.1	84.7	132.4	128.5	128.6	0.634917	1.89084e-05	0.634917	sp|P80607|RGP1_MAIZE Probable UDP-arabinopyranose mutase 1 OS=Zea mays OX=4577 GN=UPTG PE=1 SV=2
EC_v6.g066124.t1	EVMEC_v6.g066124 scaffold311:198249-201471(-)	82.2	86.6	88.3	119.9	114.5	116.1	0.733524	0.000211285	0.733524	sp|Q9ZV36|UXS6_ARATH UDP-glucuronic acid decarboxylase 6 OS=Arabidopsis thaliana OX=3702 GN=UXS6 PE=2 SV=1
EC_v6.g068317.t1	EVMEC_v6.g068317 scaffold329:683045-685646(+)	96.5	93.5	93.9	118.7	115.9	122.3	0.795461	0.000303812	0.795461	sp|A2XFI3|PDC2_ORYSI Pyruvate decarboxylase 2 OS=Oryza sativa subsp. indica OX=39946 GN=PDC2 PE=2 SV=2
EC_v6.g087232.t1	EVMEC_v6.g087232 scaffold549:643658-654279(+)	94.4	87.2	88.3	123.7	128.9	120.5	0.723399	0.000488296	0.723399	sp|Q8VZM1|NAA15_ARATH N-terminal acetyltransferase A complex auxiliary subunit NAA15 OS=Arabidopsis thaliana OX=3702 GN=NAA15 PE=1 SV=1
EC_v6.g060048.t1	EVMEC_v6.g060048 scaffold259:594951-596594(-)	108	113.8	110	137.2	128.8	133.2	0.831162	0.00162189	0.831162	sp|Q6L4S3|HIRL1_ORYSJ Hypersensitive-induced response protein-like protein 1 OS=Oryza sativa subsp. japonica OX=39947 GN=HIRL1 PE=2 SV=1
EC_v6.g106772.t1	EVMEC_v6.g106772 scaffold1102:109247-114243(-)	90.6	95	91.7	163.9	149.4	158.7	0.5875	0.00012771	0.5875	sp|Q9MA15|AB1K3_ARATH Protein ACTIVITY OF BC1 COMPLEX KINASE 3, chloroplastic OS=Arabidopsis thaliana OX=3702 GN=ABC1K3 PE=1 SV=1
EC_v6.g031926.t1	EVMEC_v6.g031926 scaffold99:2288460-2296395(+)	100.3	93.5	101.2	120.7	126.2	120.7	0.802503	0.00135661	0.802503	sp|Q0WQF7|ODP21_ARATH Dihydrolipoyllysine-residue acetyltransferase component 1 of pyruvate dehydrogenase complex, mitochondrial OS=Arabidopsis thaliana OX=3702 GN=LTA3 PE=1 SV=2
EC_v6.g000354.t1	EVMEC_v6.g000354 scaffold1:3240290-3243968(+)	96	100.1	85.9	120.2	116.2	136.1	0.757047	0.0151306	0.757047	sp|O24473|IF2B_WHEAT Eukaryotic translation initiation factor 2 subunit beta OS=Triticum aestivum OX=4565 PE=1 SV=1
EC_v6.g024114.t1	EVMEC_v6.g024114 scaffold69:3021422-3024268(+)	99.6	97.6	91.9	115.2	122.5	135.4	0.774859	0.011543	0.774859	sp|A2XFI3|PDC2_ORYSI Pyruvate decarboxylase 2 OS=Oryza sativa subsp. indica OX=39946 GN=PDC2 PE=2 SV=2
EC_v6.g001418.t1	EVMEC_v6.g001418 scaffold2:3264924-3269242(-)	95.8	97.4	92	119.9	114.3	131.9	0.779022	0.00768608	0.779022	sp|B9RAJ0|DNPEP_RICCO Probable aspartyl aminopeptidase OS=Ricinus communis OX=3988 GN=RCOM_1506700 PE=2 SV=2
EC_v6.g010859.t1	EVMEC_v6.g010859 scaffold27:2552830-2555772(-)	82.2	83.5	77.3	184.3	174.2	171.8	0.458231	2.33984e-05	0.458231	sp|Q9LUC6|C7A14_ARATH Cytochrome P450 72A14 OS=Arabidopsis thaliana OX=3702 GN=CYP72A14 PE=2 SV=1
EC_v6.g053560.t1	EVMEC_v6.g053560 scaffold212:1766768-1767359(-)	105.1	115	110	140.6	171.9	177.7	0.673399	0.0108609	0.673399	sp|E6YBW4|PR10_SOYBN Pathogenesis-related protein 10 OS=Glycine max OX=3847 GN=PR10 PE=2 SV=1
EC_v6.g077775.t1	EVMEC_v6.g077775 scaffold422:1152993-1156640(+)	118.5	115.5	121.7	171.5	135.7	164.9	0.753442	0.0253152	0.753442	sp|Q9C7Z9|SCP18_ARATH Serine carboxypeptidase-like 18 OS=Arabidopsis thaliana OX=3702 GN=SCPL18 PE=2 SV=2
EC_v6.g029310.t1	EVMEC_v6.g029310 scaffold89:2102949-2104175(-)	94.1	92.5	94.2	111.3	113.5	112.7	0.832	2.38315e-05	0.832	sp|Q9LIN3|RZ1A_ARATH Glycine-rich RNA-binding protein RZ1A OS=Arabidopsis thaliana OX=3702 GN=RZ1A PE=1 SV=1
EC_v6.g033883.t1	EVMEC_v6.g033883 scaffold106:2670405-2674830(+)	96.3	96.8	99.1	126.6	124.6	123.8	0.7792	2.10759e-05	0.7792	0
EC_v6.g037240.t1	EVMEC_v6.g037240 scaffold124:777699-779641(-)	96.8	101.1	96.8	157.9	136.7	144.8	0.670687	0.00160257	0.670687	sp|Q9FVQ0|YUC10_ARATH Probable indole-3-pyruvate monooxygenase YUCCA10 OS=Arabidopsis thaliana OX=3702 GN=YUC10 PE=2 SV=1
EC_v6.g026723.t1	EVMEC_v6.g026723 scaffold80:83160-95537(+)	92.3	94.9	93.1	133.6	124.9	132	0.717798	0.000190038	0.717798	sp|Q6AUV1|XDH_ORYSJ Xanthine dehydrogenase OS=Oryza sativa subsp. japonica OX=39947 GN=XDH PE=2 SV=1
EC_v6.g057464.t1	EVMEC_v6.g057464 scaffold241:110382-115470(-)	88	91.2	89.9	135.7	128.3	129.3	0.684211	7.75519e-05	0.684211	sp|Q5Z402|CLC2_ORYSJ Clathrin light chain 2 OS=Oryza sativa subsp. japonica OX=39947 GN=Os06g0731800 PE=2 SV=1
EC_v6.g098666.t1	EVMEC_v6.g098666 scaffold765:43473-44162(-)	104.5	95.4	99.4	119.6	136.1	122	0.792428	0.0106563	0.792428	sp|P33679|ZEAM_MAIZE Zeamatin OS=Zea mays OX=4577 GN=Zlp PE=1 SV=2
EC_v6.g019612.t1	EVMEC_v6.g019612 scaffold53:238570-239175(+)	90.7	86.8	92.4	120.7	128.8	115.2	0.74006	0.00179974	0.74006	sp|Q99070|GRP2_SORBI Glycine-rich RNA-binding protein 2 OS=Sorghum bicolor OX=4558 GN=GRP2 PE=2 SV=1
EC_v6.g023277.t1	EVMEC_v6.g023277 scaffold66:2552426-2559983(-)	93.5	94.9	101.7	155.8	147.5	120.5	0.684521	0.0152366	0.684521	sp|B8AU84|ARGI1_ORYSI Arginase 1, mitochondrial OS=Oryza sativa subsp. indica OX=39946 GN=B0616E02-H0507E05.7 PE=1 SV=1
EC_v6.g053359.t1	EVMEC_v6.g053359 scaffold211:1339174-1349439(-)	111.1	99	104.8	153.5	137.9	138.1	0.733178	0.00360095	0.733178	sp|Q8LKS5|LACS7_ARATH Long chain acyl-CoA synthetase 7, peroxisomal OS=Arabidopsis thaliana OX=3702 GN=LACS7 PE=1 SV=2
EC_v6.g000843.t1	EVMEC_v6.g000843 scaffold1:8603940-8610067(-)	79.3	90.8	101.3	122.4	119	108.2	0.776316	0.0272103	0.776316	sp|Q9LU10|DEGP8_ARATH Protease Do-like 8, chloroplastic OS=Arabidopsis thaliana OX=3702 GN=DEGP8 PE=1 SV=1
EC_v6.g088187.t1	EVMEC_v6.g088187 scaffold563:218676-222932(+)	96.8	92.8	97.2	125.9	133	126.3	0.744548	0.000262535	0.744548	sp|Q9SR33|ORP3B_ARATH Oxysterol-binding protein-related protein 3B OS=Arabidopsis thaliana OX=3702 GN=ORP3B PE=2 SV=1
EC_v6.g096282.t1	EVMEC_v6.g096282 scaffold707:8102-11608(-)	101.3	99.7	106.6	140.7	144.1	126.6	0.747691	0.00383866	0.747691	sp|Q9SAV3|ODBB1_ARATH 2-oxoisovalerate dehydrogenase subunit beta 1, mitochondrial OS=Arabidopsis thaliana OX=3702 GN=BCDH BETA1 PE=2 SV=1
EC_v6.g010858.t1	EVMEC_v6.g010858 scaffold27:2548651-2550527(-)	103.3	90.6	83.4	121.9	125.4	162.3	0.677002	0.0358096	0.677002	sp|Q9LUC5|C7A15_ARATH Cytochrome P450 72A15 OS=Arabidopsis thaliana OX=3702 GN=CYP72A15 PE=2 SV=1
EC_v6.g038801.t1	EVMEC_v6.g038801 scaffold132:157635-158411(-)	103.9	94.2	96.7	128.3	139.4	117.7	0.76492	0.011944	0.76492	sp|Q9SK50|TIC55_ARATH Protein TIC 55, chloroplastic OS=Arabidopsis thaliana OX=3702 GN=TIC55 PE=1 SV=1
EC_v6.g103837.t1	EVMEC_v6.g103837 scaffold942:339235-345792(-)	96.2	88.5	92.4	114.7	119.9	126.2	0.768016	0.00222056	0.768016	sp|Q8S944|DRP3A_ARATH Dynamin-related protein 3A OS=Arabidopsis thaliana OX=3702 GN=DRP3A PE=1 SV=2
EC_v6.g050864.t1	EVMEC_v6.g050864 scaffold194:346335-350756(+)	91	96.5	90.2	149.4	129	138.8	0.665628	0.00170576	0.665628	sp|Q9SEE5|GALK1_ARATH Galactokinase OS=Arabidopsis thaliana OX=3702 GN=GAL1 PE=1 SV=2
EC_v6.g026710.t1	EVMEC_v6.g026710 scaffold79:3151718-3153771(-)	111.2	109.3	113	157.4	153.4	150.4	0.723114	4.94553e-05	0.723114	sp|P43309|PPO_MALDO Polyphenol oxidase, chloroplastic OS=Malus domestica OX=3750 PE=2 SV=1
EC_v6.g031768.t1	EVMEC_v6.g031768 scaffold99:1094263-1096911(+)	85.5	92.2	85.3	132.1	119	127.7	0.694298	0.000986538	0.694298	sp|Q04960|DNJH_CUCSA DnaJ protein homolog OS=Cucumis sativus OX=3659 GN=DNAJ1 PE=2 SV=1
EC_v6.g085701.t1	EVMEC_v6.g085701 scaffold525:426102-431148(-)	92.3	88.1	90.9	125.1	133.4	136.9	0.686141	0.000368412	0.686141	sp|Q9M5P8|SNAA_SOLTU Alpha-soluble NSF attachment protein OS=Solanum tuberosum OX=4113 PE=2 SV=1
EC_v6.g022982.t1	EVMEC_v6.g022982 scaffold65:1664156-1666686(+)	94.8	97.4	89.3	116.7	116	139.1	0.757127	0.0193559	0.757127	sp|O64464|PSB1_ORYSJ Proteasome subunit beta type-1 OS=Oryza sativa subsp. japonica OX=39947 GN=PBF1 PE=2 SV=1
EC_v6.g085871.t1	EVMEC_v6.g085871 scaffold528:253253-256443(-)	93.1	101.9	94	113.2	109.3	131.5	0.816384	0.0427702	0.816384	sp|Q8L9C4|KCR1_ARATH Very-long-chain 3-oxoacyl-CoA reductase 1 OS=Arabidopsis thaliana OX=3702 GN=KCR1 PE=1 SV=1
EC_v6.g099296.t1	EVMEC_v6.g099296 scaffold782:249215-253709(+)	87.4	99.9	94.2	124	124.2	122.9	0.758556	0.00119672	0.758556	sp|Q8LQJ8|FTSH5_ORYSJ ATP-dependent zinc metalloprotease FTSH 5, mitochondrial OS=Oryza sativa subsp. japonica OX=39947 GN=FTSH5 PE=3 SV=1
EC_v6.g092685.t1	EVMEC_v6.g092685 scaffold638:592822-593325(-)	100.5	99.2	102.7	163.3	151.6	164.5	0.630788	0.000154596	0.630788	sp|Q56Y11|DDPS2_ARATH Dehydrodolichyl diphosphate synthase 2 OS=Arabidopsis thaliana OX=3702 GN=At5g58770 PE=2 SV=2
EC_v6.g105759.t1	EVMEC_v6.g105759 scaffold1035:184914-187668(+)	97.8	106.1	103.5	137.3	125.2	137.1	0.769269	0.00280781	0.769269	sp|Q84TF0|AKRCA_ARATH Aldo-keto reductase family 4 member C10 OS=Arabidopsis thaliana OX=3702 GN=AKR4C10 PE=1 SV=1
EC_v6.g032376.t1	EVMEC_v6.g032376 scaffold101:1253468-1257193(+)	98.3	95.7	96.3	112.9	122.6	127.6	0.799504	0.00521603	0.799504	sp|Q336X9|MPK6_ORYSJ Mitogen-activated protein kinase 6 OS=Oryza sativa subsp. japonica OX=39947 GN=MPK6 PE=2 SV=1
EC_v6.g033026.t1	EVMEC_v6.g033026 scaffold103:2887409-2889707(+)	92.8	94.3	98.2	129.7	125.3	124.6	0.751581	0.000156759	0.751581	sp|B6TB21|DRE2_MAIZE Anamorsin homolog OS=Zea mays OX=4577 PE=2 SV=1
EC_v6.g070091.t1	EVMEC_v6.g070091 scaffold345:222083-226391(+)	93.5	95.2	93.7	108.9	121.1	125.5	0.794374	0.00816601	0.794374	sp|P58223|Y4837_ARATH KH domain-containing protein At4g18375 OS=Arabidopsis thaliana OX=3702 GN=At4g18375 PE=2 SV=1
EC_v6.g030121.t1	EVMEC_v6.g030121 scaffold92:1818807-1827667(+)	90.5	93.5	96	120.3	131.4	113.3	0.767123	0.00675547	0.767123	sp|O13981|EMC1_SCHPO ER membrane protein complex subunit 1 OS=Schizosaccharomyces pombe (strain 972 / ATCC 24843) OX=284812 GN=emc1 PE=3 SV=1
EC_v6.g088830.t1	EVMEC_v6.g088830 scaffold572:748802-765694(+)	91.9	94.7	96.9	118.8	119.7	129.4	0.77059	0.0015872	0.77059	sp|Q7XI14|D2HDH_ORYSJ Probable D-2-hydroxyglutarate dehydrogenase, mitochondrial OS=Oryza sativa subsp. japonica OX=39947 GN=D2HGDH PE=3 SV=1
EC_v6.g037978.t1	EVMEC_v6.g037978 scaffold127:2526815-2530681(-)	97.1	91.4	92.5	143.6	158.5	148.9	0.62306	0.00027071	0.62306	sp|Q96329|ACOX4_ARATH Acyl-coenzyme A oxidase 4, peroxisomal OS=Arabidopsis thaliana OX=3702 GN=ACX4 PE=1 SV=1
EC_v6.g036183.t1	EVMEC_v6.g036183 scaffold118:887759-889317(-)	79.3	85.5	86.2	126	115.8	115	0.703475	0.00106594	0.703475	sp|Q96564|RS27_HORVU 40S ribosomal protein S27 OS=Hordeum vulgare OX=4513 GN=RPS27 PE=3 SV=2
EC_v6.g036164.t1	EVMEC_v6.g036164 scaffold118:679705-680064(-)	112.7	117	113.8	170.1	149.8	161.6	0.713396	0.00158117	0.713396	sp|A2XRZ6|AKR3_ORYSI Probable aldo-keto reductase 3 OS=Oryza sativa subsp. indica OX=39946 GN=H0813E03.4 PE=3 SV=1
EC_v6.g041899.t1	EVMEC_v6.g041899 scaffold146:2160343-2163135(+)	89.9	83.7	82.9	136.1	148	147.3	0.594576	0.000195101	0.594576	sp|P00333|ADH1_MAIZE Alcohol dehydrogenase 1 OS=Zea mays OX=4577 GN=ADH1 PE=2 SV=1
EC_v6.g103927.t1	EVMEC_v6.g103927 scaffold945:310904-311428(+)	80.9	74.1	88	184.7	204.7	162.9	0.439978	0.00125957	0.439978	sp|O82081|UCC1_ARATH Uclacyanin 1 OS=Arabidopsis thaliana OX=3702 GN=UCC1 PE=1 SV=1
EC_v6.g103000.t1	EVMEC_v6.g103000 scaffold909:383692-387258(-)	90.2	95.8	80.6	145.6	128.6	166.4	0.605084	0.00794925	0.605084	sp|Q9FJH6|AB1F_ARATH ABC transporter F family member 1 OS=Arabidopsis thaliana OX=3702 GN=ABCF1 PE=2 SV=1
EC_v6.g093762.t1	EVMEC_v6.g093762 scaffold656:387220-395337(-)	95.5	98.1	97	121.4	114.6	115.9	0.825803	0.000768852	0.825803	sp|P93648|LONM_MAIZE Lon protease homolog, mitochondrial OS=Zea mays OX=4577 GN=LON2 PE=1 SV=1
EC_v6.g036366.t1	EVMEC_v6.g036366 scaffold119:285772-289761(+)	88.6	88.1	94.3	131.4	129.4	127.7	0.697555	6.48165e-05	0.697555	sp|Q9SLX0|IMA1B_ORYSJ Importin subunit alpha-1b OS=Oryza sativa subsp. japonica OX=39947 GN=Os05g0155601 PE=1 SV=2
EC_v6.g030409.t1	EVMEC_v6.g030409 scaffold93:1175463-1177798(+)	80.4	94.5	88.8	122.7	106.7	107.4	0.782957	0.0213462	0.782957	sp|P25460|RS11_MAIZE 40S ribosomal protein S11 OS=Zea mays OX=4577 GN=RPS11 PE=2 SV=1
EC_v6.g034822.t1	EVMEC_v6.g034822 scaffold112:473305-479681(+)	94.5	100.4	102.2	171.8	140.9	146.5	0.646995	0.00525262	0.646995	sp|Q9URY7|FMDA_SCHPO Putative formamidase C869.04 OS=Schizosaccharomyces pombe (strain 972 / ATCC 24843) OX=284812 GN=SPAC869.04 PE=3 SV=1
EC_v6.g041996.t1	EVMEC_v6.g041996 scaffold147:704135-707245(-)	100.5	100.5	100.8	164.6	169.8	163.7	0.605902	4.27554e-06	0.605902	sp|Q9AST8|ROSY1_ARATH MD-2-related lipid-recognition protein ROSY1 OS=Arabidopsis thaliana OX=3702 GN=ROSY1 PE=1 SV=1
EC_v6.g059646.t1	EVMEC_v6.g059646 scaffold256:1212649-1215064(-)	94.2	91.2	92.2	118.9	130.8	127.7	0.735559	0.000822421	0.735559	sp|P49104|RAB2B_MAIZE Ras-related protein Rab-2-B OS=Zea mays OX=4577 GN=RAB2B PE=2 SV=1
EC_v6.g082737.t1	EVMEC_v6.g082737 scaffold481:1042629-1046075(+)	100.7	95	94	114	120.7	128.7	0.797193	0.00656273	0.797193	sp|Q9FMU6|MPCP3_ARATH Mitochondrial phosphate carrier protein 3, mitochondrial OS=Arabidopsis thaliana OX=3702 GN=MPT3 PE=1 SV=1
EC_v6.g002748.t1	EVMEC_v6.g002748 scaffold4:5486511-5491466(-)	96.7	80.1	102.4	120.3	134.7	109.5	0.765981	0.0453821	0.765981	sp|Q9STT2|VPS29_ARATH Vacuolar protein sorting-associated protein 29 OS=Arabidopsis thaliana OX=3702 GN=VPS29 PE=2 SV=1
EC_v6.g035790.t1	EVMEC_v6.g035790 scaffold117:120425-130460(+)	87.3	82.5	82.8	133.3	127.5	125.7	0.653558	8.66543e-05	0.653558	sp|Q9SMV6|XPO1A_ARATH Protein EXPORTIN 1A OS=Arabidopsis thaliana OX=3702 GN=XPO1 PE=1 SV=1
EC_v6.g105695.t1	EVMEC_v6.g105695 scaffold1032:194287-201430(-)	95.5	98.8	93.3	113.3	115.7	121.7	0.820074	0.00208673	0.820074	sp|Q9AS33|NPL4_ORYSJ NPL4-like protein OS=Oryza sativa subsp. japonica OX=39947 GN=Os01g0377700 PE=2 SV=1
EC_v6.g054853.t1	EVMEC_v6.g054853 scaffold221:1731179-1734816(+)	94.9	86.8	86.5	135.2	141.7	142.6	0.639333	0.000151637	0.639333	sp|Q9S827|SDHB1_ORYSJ Succinate dehydrogenase [ubiquinone] iron-sulfur subunit 1, mitochondrial OS=Oryza sativa subsp. japonica OX=39947 GN=SDH2-1 PE=1 SV=1
EC_v6.g050947.t1	EVMEC_v6.g050947 scaffold194:1012803-1014040(-)	89.2	87	87.7	111.9	115.2	116.2	0.768715	5.33083e-05	0.768715	sp|Q41764|ADF3_MAIZE Actin-depolymerizing factor 3 OS=Zea mays OX=4577 GN=ADF3 PE=1 SV=1
EC_v6.g039092.t1	EVMEC_v6.g039092 scaffold133:714945-717594(+)	95.3	92.4	90	106.9	120.9	116.9	0.805628	0.00731194	0.805628	sp|Q9M5M1|RS11_EUPES 40S ribosomal protein S11 OS=Euphorbia esula OX=3993 GN=RPS11 PE=2 SV=1
EC_v6.g029187.t1	EVMEC_v6.g029187 scaffold89:1196014-1197046(-)	89.9	93.2	86.1	144.7	132	146.6	0.635956	0.000514564	0.635956	sp|Q84T92|CFI_ORYSJ Chalcone--flavonone isomerase OS=Oryza sativa subsp. japonica OX=39947 GN=CHI PE=2 SV=1
EC_v6.g096636.t1	EVMEC_v6.g096636 scaffold712:614416-632689(-)	89.7	84.4	95.6	145.8	145	127.8	0.64429	0.00177488	0.64429	sp|Q9LZJ5|AB14C_ARATH ABC transporter C family member 14 OS=Arabidopsis thaliana OX=3702 GN=ABCC14 PE=1 SV=1
EC_v6.g103608.t1	EVMEC_v6.g103608 scaffold934:260058-262811(-)	80.2	88.2	84.6	138.2	130.8	125.3	0.641643	0.000429764	0.641643	sp|Q8RWG8|RBP1B_ARATH Ran-binding protein 1 homolog b OS=Arabidopsis thaliana OX=3702 GN=RANBP1B PE=1 SV=2
EC_v6.g057487.t1	EVMEC_v6.g057487 scaffold241:235173-239246(+)	88	90.8	86.3	105.2	117	106.4	0.806756	0.00597083	0.806756	sp|Q7XNX6|SUS7_ORYSJ Sucrose synthase 7 OS=Oryza sativa subsp. japonica OX=39947 GN=SUS7 PE=2 SV=2
EC_v6.g037828.t1	EVMEC_v6.g037828 scaffold127:1058131-1060305(+)	99.3	95.2	95.9	115.5	120.6	119.8	0.81596	0.000421719	0.81596	sp|O23710|PSB7A_ARATH Proteasome subunit beta type-7-A OS=Arabidopsis thaliana OX=3702 GN=PBB1 PE=1 SV=2
EC_v6.g026065.t1	EVMEC_v6.g026065 scaffold77:450329-452286(-)	95.7	92.3	99.3	125.3	125.5	116.7	0.781769	0.00163907	0.781769	sp|Q8S8T4|UXS4_ARATH UDP-glucuronic acid decarboxylase 4 OS=Arabidopsis thaliana OX=3702 GN=UXS4 PE=2 SV=1
EC_v6.g038299.t1	EVMEC_v6.g038299 scaffold128:2478179-2481919(+)	92.6	97.8	88.8	120.4	120.7	134.7	0.742948	0.00394643	0.742948	sp|Q9LZI2|UXS2_ARATH UDP-glucuronic acid decarboxylase 2 OS=Arabidopsis thaliana OX=3702 GN=UXS2 PE=1 SV=1
EC_v6.g044239.t1	EVMEC_v6.g044239 scaffold159:459282-467414(-)	95.5	83.4	99.2	131.1	148.6	119.4	0.696818	0.0143352	0.696818	sp|Q9SSD2|PRP8A_ARATH Pre-mRNA-processing-splicing factor 8A OS=Arabidopsis thaliana OX=3702 GN=PRP8A PE=1 SV=1
EC_v6.g030501.t1	EVMEC_v6.g030501 scaffold93:2107551-2110621(+)	89.1	89.5	101	148.3	173.5	141.8	0.603106	0.00417167	0.603106	sp|Q7FAS1|GLO3_ORYSJ Peroxisomal (S)-2-hydroxy-acid oxidase GLO3 OS=Oryza sativa subsp. japonica OX=39947 GN=GLO3 PE=2 SV=1
EC_v6.g030727.t1	EVMEC_v6.g030727 scaffold94:1554683-1556853(-)	92	93.6	96.9	108.1	122.6	120.7	0.803927	0.00857459	0.803927	sp|Q9LGQ6|AT9_ORYSJ Acyl transferase 9 OS=Oryza sativa subsp. japonica OX=39947 GN=AT9 PE=2 SV=1
EC_v6.g024160.t1	EVMEC_v6.g024160 scaffold70:97125-102833(+)	94.5	89.9	95.7	132.3	134.3	130.4	0.705542	4.92513e-05	0.705542	sp|Q94AH6|CUL1_ARATH Cullin-1 OS=Arabidopsis thaliana OX=3702 GN=CUL1 PE=1 SV=1
EC_v6.g060659.t1	EVMEC_v6.g060659 scaffold263:1313582-1314102(+)	86.5	100.1	82	131.2	135.3	135.2	0.668658	0.0013791	0.668658	sp|Q53JF7|ASR5_ORYSJ Abscisic stress-ripening protein 5 OS=Oryza sativa subsp. japonica OX=39947 GN=ASR5 PE=1 SV=1
EC_v6.g031073.t1	EVMEC_v6.g031073 scaffold95:2166984-2170058(-)	89.6	86.3	78.3	136.8	141.6	155.4	0.585984	0.000775087	0.585984	sp|Q7FAY6|RGP2_ORYSJ Probable inactive UDP-arabinopyranose mutase 2 OS=Oryza sativa subsp. japonica OX=39947 GN=UAM2 PE=1 SV=1
EC_v6.g023545.t1	EVMEC_v6.g023545 scaffold67:3097001-3102287(-)	93.2	94.9	94.1	115.1	121.3	114.1	0.805136	0.000589386	0.805136	sp|Q8RU33|VA0D_ORYSJ Probable V-type proton ATPase subunit d OS=Oryza sativa subsp. japonica OX=39947 GN=Os01g0587000 PE=2 SV=1
EC_v6.g100524.t1	EVMEC_v6.g100524 scaffold820:186598-192373(+)	93.6	91.4	87.5	140.2	129	132.4	0.678536	0.000334171	0.678536	0
EC_v6.g065346.t1	EVMEC_v6.g065346 scaffold304:474446-479808(-)	94.6	96.3	95.7	128.1	121.9	120.6	0.773341	0.0002923	0.773341	sp|O64530|STR1_ARATH Thiosulfate/3-mercaptopyruvate sulfurtransferase 1, mitochondrial OS=Arabidopsis thaliana OX=3702 GN=STR1 PE=1 SV=1
EC_v6.g009293.t1	EVMEC_v6.g009293 scaffold22:2029254-2032075(-)	93.3	90.7	91.7	162.8	141	146.9	0.611715	0.00088066	0.611715	0
EC_v6.g057175.t1	EVMEC_v6.g057175 scaffold238:1336838-1343100(-)	98.7	91.6	96	109.1	126.3	109.2	0.830818	0.0330123	0.830818	sp|A2RVJ8|HIT4_ARATH Protein HEAT INTOLERANT 4 OS=Arabidopsis thaliana OX=3702 GN=HIT4 PE=1 SV=1
EC_v6.g061065.t1	EVMEC_v6.g061065 scaffold267:624829-627829(+)	98.9	92	87	142.8	119.8	166.3	0.647937	0.0221287	0.647937	sp|Q9S850|SUOX_ARATH Sulfite oxidase OS=Arabidopsis thaliana OX=3702 GN=SOX PE=1 SV=1
EC_v6.g105097.t1	EVMEC_v6.g105097 scaffold999:198469-205195(+)	94.9	97.9	91.5	122.5	111.8	123.3	0.795022	0.00413381	0.795022	sp|Q4PE39|SEC23_USTMA Protein transport protein SEC23 OS=Ustilago maydis (strain 521 / FGSC 9021) OX=237631 GN=SEC23 PE=3 SV=1
EC_v6.g031882.t1	EVMEC_v6.g031882 scaffold99:1933626-1941718(+)	90.9	98.1	87.5	123.1	109.6	126.9	0.76891	0.0105423	0.76891	sp|F4I0P8|VP35B_ARATH Vacuolar protein sorting-associated protein 35B OS=Arabidopsis thaliana OX=3702 GN=VPS35B PE=1 SV=1
EC_v6.g087607.t1	EVMEC_v6.g087607 scaffold555:383536-386705(-)	83.4	91.7	96.6	143.3	126.3	114.8	0.706816	0.01468	0.706816	sp|P23957|VATL_AVESA V-type proton ATPase 16 kDa proteolipid subunit OS=Avena sativa OX=4498 GN=VATP-P1 PE=2 SV=1
EC_v6.g026449.t1	EVMEC_v6.g026449 scaffold78:2398051-2402846(+)	93.6	97.3	93	120.1	116	122.2	0.792353	0.000394026	0.792353	sp|O94260|G3BP_SCHPO Putative G3BP-like protein OS=Schizosaccharomyces pombe (strain 972 / ATCC 24843) OX=284812 GN=nxt3 PE=1 SV=1
EC_v6.g043327.t1	EVMEC_v6.g043327 scaffold154:1607274-1608199(+)	95.8	94.7	100.9	143.2	143.7	123.6	0.709866	0.00449721	0.709866	sp|O04023|SRC2_ARATH Protein SRC2 homolog OS=Arabidopsis thaliana OX=3702 GN=SRC2 PE=1 SV=1
EC_v6.g070242.t1	EVMEC_v6.g070242 scaffold346:851001-852839(-)	89.6	88.3	94.6	134.4	130	143.8	0.667565	0.000550978	0.667565	sp|Q10E49|PAHX1_ORYSJ Phytanoyl-CoA dioxygenase 1 OS=Oryza sativa subsp. japonica OX=39947 GN=Os03g0708100 PE=2 SV=1
EC_v6.g003558.t1	EVMEC_v6.g003558 scaffold6:3685594-3689090(+)	93.6	91.5	94.7	122.4	116	103.4	0.818607	0.0217418	0.818607	sp|O04153|CALR3_ARATH Calreticulin-3 OS=Arabidopsis thaliana OX=3702 GN=CRT3 PE=1 SV=2
EC_v6.g093260.t1	EVMEC_v6.g093260 scaffold648:715536-724912(+)	96.4	102.4	97.3	117.3	119.4	121.8	0.825941	0.000795543	0.825941	sp|Q8L831|NUDT3_ARATH Nudix hydrolase 3 OS=Arabidopsis thaliana OX=3702 GN=NUDT3 PE=1 SV=1
EC_v6.g097620.t1	EVMEC_v6.g097620 scaffold737:340271-340897(-)	84.2	84.7	85.8	106.9	103	96.9	0.830183	0.00415233	0.830183	sp|Q9SU34|ERLL2_ARATH pEARLI1-like lipid transfer protein 2 OS=Arabidopsis thaliana OX=3702 GN=At4g12490 PE=2 SV=1
EC_v6.g025441.t1	EVMEC_v6.g025441 scaffold74:3074033-3090928(-)	84.9	92	80.3	134	123.9	130.3	0.662545	0.000633415	0.662545	sp|Q0WL80|UGGG_ARATH UDP-glucose:glycoprotein glucosyltransferase OS=Arabidopsis thaliana OX=3702 GN=UGGT PE=1 SV=1
EC_v6.g058733.t1	EVMEC_v6.g058733 scaffold249:473619-482687(-)	90.8	81.8	101	130.7	132.1	112.2	0.7296	0.0163111	0.7296	sp|Q9SS48|SDP6_ARATH Glycerol-3-phosphate dehydrogenase SDP6, mitochondrial OS=Arabidopsis thaliana OX=3702 GN=SDP6 PE=1 SV=1
EC_v6.g025070.t1	EVMEC_v6.g025070 scaffold73:1367248-1371629(-)	81.2	100.1	97.5	123.4	110.3	120.4	0.787348	0.0243246	0.787348	sp|P38379|SC61A_PYRSA Protein transport protein Sec61 subunit alpha OS=Pyrenomonas salina OX=3034 PE=2 SV=1
EC_v6.g096798.t1	EVMEC_v6.g096798 scaffold715:645738-647340(-)	88.5	85	92.8	133.2	121.1	110.4	0.730189	0.00922847	0.730189	sp|Q10S82|CATA3_ORYSJ Catalase isozyme C OS=Oryza sativa subsp. japonica OX=39947 GN=CATC PE=1 SV=1
EC_v6.g104146.t1	EVMEC_v6.g104146 scaffold956:26418-26990(-)	84.7	82.8	89.1	124.3	135.9	124.2	0.667534	0.000587116	0.667534	sp|Q8L4N1|PHO34_ARATH Universal stress protein PHOS34 OS=Arabidopsis thaliana OX=3702 GN=PHOS34 PE=1 SV=1
EC_v6.g033561.t1	EVMEC_v6.g033561 scaffold105:2030538-2037678(-)	99.2	92.6	96.8	119.1	125.7	132.5	0.764909	0.00239013	0.764909	sp|P41903|PTE1_YEAST Peroxisomal acyl-coenzyme A thioester hydrolase 1 OS=Saccharomyces cerevisiae (strain ATCC 204508 / S288c) OX=559292 GN=TES1 PE=1 SV=1
EC_v6.g000515.t1	EVMEC_v6.g000515 scaffold1:4994834-4997070(+)	89.4	96.6	90.2	103.6	117.4	122.5	0.804076	0.0211116	0.804076	sp|Q8L910|GPX4_ARATH Probable glutathione peroxidase 4 OS=Arabidopsis thaliana OX=3702 GN=GPX4 PE=2 SV=1
EC_v6.g096195.t1	EVMEC_v6.g096195 scaffold705:436998-444683(+)	84.3	90.5	98.2	121.4	131.6	117.2	0.737439	0.00525644	0.737439	sp|Q6L4S0|DDB1_ORYSJ DNA damage-binding protein 1 OS=Oryza sativa subsp. japonica OX=39947 GN=DBB1 PE=1 SV=1
EC_v6.g039622.t1	EVMEC_v6.g039622 scaffold135:1794101-1798134(+)	98.3	94.1	98.9	123.6	125.3	123.3	0.782644	7.88123e-05	0.782644	sp|P93654|SYP22_ARATH Syntaxin-22 OS=Arabidopsis thaliana OX=3702 GN=SYP22 PE=1 SV=1
EC_v6.g008819.t1	EVMEC_v6.g008819 scaffold21:2366366-2373483(-)	94.8	97.3	92.1	115.1	118.9	120.8	0.801015	0.000472159	0.801015	sp|Q8LGG8|USPAL_ARATH Universal stress protein A-like protein OS=Arabidopsis thaliana OX=3702 GN=At3g01520 PE=1 SV=2
EC_v6.g070316.t1	EVMEC_v6.g070316 scaffold347:74108-75304(-)	88.9	90.3	87.2	133.2	137	150	0.633984	0.000578328	0.633984	sp|Q6PQJ9|5BPOR_DIGLA 3-oxo-Delta(4,5)-steroid 5-beta-reductase OS=Digitalis lanata OX=49450 PE=1 SV=1
EC_v6.g004125.t1	EVMEC_v6.g004125 scaffold7:4330377-4333635(-)	95.9	90.6	91.3	117.7	113	124.8	0.781435	0.00244934	0.781435	sp|Q9ZU52|ALFP3_ARATH Fructose-bisphosphate aldolase 3, chloroplastic OS=Arabidopsis thaliana OX=3702 GN=FBA3 PE=1 SV=1
EC_v6.g041468.t1	EVMEC_v6.g041468 scaffold144:256115-257146(+)	91.2	84.8	88.9	141.1	144.1	152	0.605901	0.000106145	0.605901	sp|Q9LT10|CXE18_ARATH Probable carboxylesterase 18 OS=Arabidopsis thaliana OX=3702 GN=CXE18 PE=1 SV=1
EC_v6.g004718.t1	EVMEC_v6.g004718 scaffold9:1111391-1118829(-)	97.6	88.7	93.6	118.2	121.7	122.5	0.772351	0.000683209	0.772351	sp|P18616|NRPB1_ARATH DNA-directed RNA polymerase II subunit 1 OS=Arabidopsis thaliana OX=3702 GN=NRPB1 PE=1 SV=3
EC_v6.g040233.t1	EVMEC_v6.g040233 scaffold138:1630819-1632854(-)	91.8	93.6	94	136.7	129.6	133.2	0.699374	4.97346e-05	0.699374	sp|Q9FR62|P23A_BRANA Co-chaperone protein p23-1 OS=Brassica napus OX=3708 GN=P23-1 PE=1 SV=1
EC_v6.g078496.t1	EVMEC_v6.g078496 scaffold429:1080969-1087297(-)	97.7	90.8	93.9	155.7	177.7	175	0.555468	0.000473839	0.555468	sp|O24325|VPE1_PHAVU Vacuolar-processing enzyme OS=Phaseolus vulgaris OX=3885 PE=1 SV=1
EC_v6.g021913.t1	EVMEC_v6.g021913 scaffold61:1597688-1598542(-)	85.3	81.1	96.7	148.7	155.1	106.3	0.641551	0.0376047	0.641551	sp|O65857|GSTF1_ORYSJ Probable glutathione S-transferase GSTF1 OS=Oryza sativa subsp. japonica OX=39947 GN=GSTF1 PE=1 SV=2
EC_v6.g062802.t1	EVMEC_v6.g062802 scaffold283:1509022-1511249(+)	82.5	97.3	86	153.6	135.2	150	0.605743	0.00130848	0.605743	sp|Q9C9G4|ENDO2_ARATH Endonuclease 2 OS=Arabidopsis thaliana OX=3702 GN=ENDO2 PE=1 SV=1
EC_v6.g076272.t1	EVMEC_v6.g076272 scaffold408:779890-783739(+)	88.2	85.1	85.3	125.3	132.1	122.9	0.679989	0.000158102	0.679989	sp|Q6K7H2|KCY4_ORYSJ UMP-CMP kinase 4 OS=Oryza sativa subsp. japonica OX=39947 GN=Os02g0778400 PE=2 SV=1
EC_v6.g014397.t1	EVMEC_v6.g014397 scaffold37:283118-293591(+)	88.7	72.5	82.2	161.8	190.5	158.3	0.476694	0.00136988	0.476694	sp|Q94AI6|SEC6_ARATH Exocyst complex component SEC6 OS=Arabidopsis thaliana OX=3702 GN=SEC6 PE=1 SV=1
EC_v6.g074746.t1	EVMEC_v6.g074746 scaffold396:384440-385321(-)	83.1	89	89.2	133.9	140.3	105	0.689082	0.0235984	0.689082	0
EC_v6.g052982.t1	EVMEC_v6.g052982 scaffold209:1080544-1081545(-)	91.8	93.8	85.2	131.1	139.3	131	0.674639	0.000325727	0.674639	sp|O65896|CDA1_ARATH Cytidine deaminase 1 OS=Arabidopsis thaliana OX=3702 GN=CDA1 PE=1 SV=1
EC_v6.g031522.t1	EVMEC_v6.g031522 scaffold98:261288-264818(-)	95	97	106.2	151.4	146.3	139.6	0.681912	0.000671234	0.681912	sp|P46420|GSTF4_MAIZE Glutathione S-transferase 4 OS=Zea mays OX=4577 GN=GST4 PE=1 SV=2
EC_v6.g052426.t1	EVMEC_v6.g052426 scaffold204:1216780-1221009(-)	78.1	82.2	86.8	125.2	124.2	119.9	0.669104	0.000168764	0.669104	sp|Q02166|TRPD_ARATH Anthranilate phosphoribosyltransferase, chloroplastic OS=Arabidopsis thaliana OX=3702 GN=PAT1 PE=2 SV=1
EC_v6.g020892.t1	EVMEC_v6.g020892 scaffold57:2825348-2826729(+)	101	107.5	103	136.6	126.7	132.3	0.787412	0.00124895	0.787412	sp|Q9ZPI6|AIM1_ARATH Peroxisomal fatty acid beta-oxidation multifunctional protein AIM1 OS=Arabidopsis thaliana OX=3702 GN=AIM1 PE=1 SV=1
EC_v6.g068303.t1	EVMEC_v6.g068303 scaffold329:593851-596692(+)	104.4	90.2	100.7	113	135.3	123.6	0.794031	0.029698	0.794031	sp|Q9SV73|GILT_ARATH Gamma-interferon-responsive lysosomal thiol protein OS=Arabidopsis thaliana OX=3702 GN=GILT PE=2 SV=1
EC_v6.g054662.t1	EVMEC_v6.g054662 scaffold220:1309985-1313167(+)	96.2	97.4	98.9	122.5	120.5	117.6	0.811148	0.000151498	0.811148	sp|Q9SGW3|PSD8A_ARATH 26S proteasome non-ATPase regulatory subunit 8 homolog A OS=Arabidopsis thaliana OX=3702 GN=RPN12A PE=1 SV=1
EC_v6.g087204.t1	EVMEC_v6.g087204 scaffold549:412499-415963(+)	92.1	83.6	95.5	142.1	113.3	126.2	0.710692	0.0152665	0.710692	sp|Q5JN07|SAP3_ORYSJ Zinc finger A20 and AN1 domain-containing stress-associated protein 3 OS=Oryza sativa subsp. japonica OX=39947 GN=SAP3 PE=2 SV=2
EC_v6.g013196.t1	EVMEC_v6.g013196 scaffold33:4214207-4218627(+)	73.1	82	76	185.8	159.7	178	0.441452	0.000282417	0.441452	sp|Q42456|ASPR1_ORYSJ Aspartic proteinase oryzasin-1 OS=Oryza sativa subsp. japonica OX=39947 GN=Os05g0567100 PE=2 SV=2
EC_v6.g068143.t1	EVMEC_v6.g068143 scaffold327:1209288-1210283(-)	99.7	86.1	88.1	139.7	170.7	159.1	0.583387	0.00284382	0.583387	sp|Q5NUF4|HIDM_GLYEC 2-hydroxyisoflavanone dehydratase OS=Glycyrrhiza echinata OX=46348 GN=HIDM PE=1 SV=1
EC_v6.g021719.t1	EVMEC_v6.g021719 scaffold60:2395100-2396158(+)	88.7	94.8	99	138	143.2	132.3	0.683192	0.00054958	0.683192	sp|V5LLZ9|GGT_QUERO Gallate 1-beta-glucosyltransferase OS=Quercus robur OX=38942 GN=UGT84A13 PE=1 SV=1
EC_v6.g072494.t1	EVMEC_v6.g072494 scaffold372:679927-684509(+)	98.3	99.5	93.1	119.6	107.6	129.2	0.816218	0.0290104	0.816218	sp|Q6ETN3|4CL3_ORYSJ Probable 4-coumarate--CoA ligase 3 OS=Oryza sativa subsp. japonica OX=39947 GN=4CL3 PE=2 SV=1
EC_v6.g011773.t1	EVMEC_v6.g011773 scaffold29:4141728-4144812(+)	90.8	92.7	95	137.3	138.2	137.8	0.673845	3.48307e-06	0.673845	sp|Q9ZVQ4|GSTZ2_ARATH Glutathione S-transferase Z2 OS=Arabidopsis thaliana OX=3702 GN=GSTZ2 PE=3 SV=1
EC_v6.g069324.t1	EVMEC_v6.g069324 scaffold338:1216985-1219996(+)	86.6	96.3	94.5	143.5	159.9	152.3	0.608734	0.000445286	0.608734	sp|Q04960|DNJH_CUCSA DnaJ protein homolog OS=Cucumis sativus OX=3659 GN=DNAJ1 PE=2 SV=1
EC_v6.g083691.t1	EVMEC_v6.g083691 scaffold496:923811-924631(+)	80.4	76.8	87.5	163.5	171.2	148	0.50694	0.000454718	0.50694	sp|Q9FQA3|GST23_MAIZE Glutathione transferase GST 23 OS=Zea mays OX=4577 PE=2 SV=1
EC_v6.g076897.t1	EVMEC_v6.g076897 scaffold413:855534-859130(-)	95	101.5	102.9	142.8	125.1	115.1	0.781723	0.0300649	0.781723	sp|P52409|E13B_WHEAT Glucan endo-1,3-beta-glucosidase OS=Triticum aestivum OX=4565 GN=GLC1 PE=2 SV=1
EC_v6.g102801.t1	EVMEC_v6.g102801 scaffold901:107410-114840(+)	94.5	97.6	98.3	105.6	123.5	120.3	0.831139	0.0251014	0.831139	sp|Q9C6T1|PMK_ARATH Phosphomevalonate kinase, peroxisomal OS=Arabidopsis thaliana OX=3702 GN=PMK PE=1 SV=1
EC_v6.g089556.t1	EVMEC_v6.g089556 scaffold582:762353-768555(-)	97.3	90.6	93.9	112.7	119.2	113.9	0.814922	0.00155065	0.814922	0
EC_v6.g024693.t1	EVMEC_v6.g024693 scaffold71:2714288-2718822(-)	84.7	51.1	77.6	158	245.7	171.4	0.371066	0.0143875	0.371066	sp|P46643|AAT1_ARATH Aspartate aminotransferase, mitochondrial OS=Arabidopsis thaliana OX=3702 GN=ASP1 PE=1 SV=1
EC_v6.g057835.t1	EVMEC_v6.g057835 scaffold242:1501086-1501928(-)	74.8	76.1	59.9	162.1	180.3	222.1	0.373428	0.00311312	0.373428	sp|Q9C889|PR1F2_ARATH PRA1 family protein F2 OS=Arabidopsis thaliana OX=3702 GN=PRA1F2 PE=1 SV=1
EC_v6.g064565.t1	EVMEC_v6.g064565 scaffold297:1612863-1613843(-)	86.3	99.3	91.4	133.8	108.7	110.8	0.784036	0.0458072	0.784036	sp|Q75H77|SAPKA_ORYSJ Serine/threonine-protein kinase SAPK10 OS=Oryza sativa subsp. japonica OX=39947 GN=SAPK10 PE=1 SV=1
EC_v6.g073757.t1	EVMEC_v6.g073757 scaffold385:992213-993057(+)	96.4	87.2	97.3	119.4	132.2	118.5	0.758984	0.00558156	0.758984	0
EC_v6.g085248.t1	EVMEC_v6.g085248 scaffold519:471434-478354(-)	93.8	91	84.8	134	143.3	163.2	0.612032	0.00320662	0.612032	sp|Q84ST4|NOL_ORYSJ Chlorophyll(ide) b reductase NOL, chloroplastic OS=Oryza sativa subsp. japonica OX=39947 GN=NOL PE=1 SV=1
EC_v6.g014346.t1	EVMEC_v6.g014346 scaffold36:4023985-4025022(+)	81.6	71.8	75.2	153	167.5	156.6	0.479145	9.22128e-05	0.479145	sp|Q9C9Z2|RER3_ARATH Protein RETICULATA-RELATED 3, chloroplastic OS=Arabidopsis thaliana OX=3702 GN=RER3 PE=1 SV=1
EC_v6.g037928.t1	EVMEC_v6.g037928 scaffold127:1994562-2000170(+)	93.3	87.4	94.2	109.4	110.8	111.9	0.827763	0.00106638	0.827763	sp|Q10251|IF2P_SCHPO Eukaryotic translation initiation factor 5B OS=Schizosaccharomyces pombe (strain 972 / ATCC 24843) OX=284812 GN=SPAC56F8.03 PE=1 SV=1
EC_v6.g054718.t1	EVMEC_v6.g054718 scaffold221:304652-311914(+)	92.1	89.9	90.9	125.5	119	127.3	0.733997	0.000222744	0.733997	sp|Q41745|LPAT_MAIZE 1-acyl-sn-glycerol-3-phosphate acyltransferase PLS1 OS=Zea mays OX=4577 GN=PLS1 PE=2 SV=1
EC_v6.g092186.t1	EVMEC_v6.g092186 scaffold630:33067-39783(+)	88.6	87.9	95.6	137.6	116.6	124.4	0.7187	0.00578363	0.7187	sp|Q9SFU0|SC24A_ARATH Protein transport protein Sec24-like At3g07100 OS=Arabidopsis thaliana OX=3702 GN=At3g07100 PE=2 SV=2
EC_v6.g007685.t1	EVMEC_v6.g007685 scaffold18:3389649-3390272(+)	92.9	96	88.3	139.3	129.8	160.1	0.645853	0.00535019	0.645853	sp|Q84VG1|CHMP1_ORYSJ ESCRT-related protein CHMP1 OS=Oryza sativa subsp. japonica OX=39947 GN=CHMP1 PE=2 SV=1
EC_v6.g005695.t1	EVMEC_v6.g005695 scaffold13:708087-709421(-)	89.5	96.5	92.2	121.5	112.7	112.2	0.803118	0.00336251	0.803118	sp|Q9ZQ80|NDRP1_ARATH Nodulin-related protein 1 OS=Arabidopsis thaliana OX=3702 GN=NRP1 PE=1 SV=1
EC_v6.g040066.t1	EVMEC_v6.g040066 scaffold138:11129-21365(-)	93.8	77.5	80.3	116.8	104.3	122.1	0.7331	0.0138334	0.7331	sp|Q9MAB3|NOP5B_ARATH Probable nucleolar protein 5-2 OS=Arabidopsis thaliana OX=3702 GN=NOP5-2 PE=1 SV=1
EC_v6.g003935.t1	EVMEC_v6.g003935 scaffold7:1782806-1785597(+)	104.2	102.5	103.5	129.1	128.1	123.3	0.815243	0.00022695	0.815243	sp|P42211|ASPRX_ORYSJ Aspartic proteinase OS=Oryza sativa subsp. japonica OX=39947 GN=RAP PE=2 SV=2
EC_v6.g050821.t1	EVMEC_v6.g050821 scaffold194:90098-96957(-)	92.4	88.3	94.8	120.7	111	110	0.806263	0.00482854	0.806263	sp|Q8RWM2|NPRT1_ARATH Nicotinate phosphoribosyltransferase 1 OS=Arabidopsis thaliana OX=3702 GN=NAPRT1 PE=2 SV=1
EC_v6.g060128.t1	EVMEC_v6.g060128 scaffold259:1381736-1385364(-)	98.8	98.4	92.2	127.5	122.8	146.7	0.728967	0.00924449	0.728967	sp|A0A067XMP1|PTAL_PESFW Oxidoreductase ptaL OS=Pestalotiopsis fici (strain W106-1 / CGMCC3.15140) OX=1229662 GN=ptaL PE=2 SV=1
EC_v6.g050165.t1	EVMEC_v6.g050165 scaffold190:556091-558579(+)	81	85.1	86.1	191.1	188.9	208.8	0.428329	6.56605e-05	0.428329	sp|Q5VRJ8|PX115_ORYSJ Peroxisomal membrane protein 11-5 OS=Oryza sativa subsp. japonica OX=39947 GN=PEX11-5 PE=2 SV=1
EC_v6.g014499.t1	EVMEC_v6.g014499 scaffold37:1300423-1302203(-)	103.3	88.1	98.8	124.3	173.4	150.9	0.646901	0.0238802	0.646901	sp|Q9CAB8|PXG5_ARATH Probable peroxygenase 5 OS=Arabidopsis thaliana OX=3702 GN=PXG5 PE=2 SV=1
EC_v6.g099985.t1	EVMEC_v6.g099985 scaffold804:264922-267098(+)	84.3	83.9	95.8	130.9	129.5	112.8	0.707395	0.00652247	0.707395	sp|P25096|P21_SOYBN Protein P21 OS=Glycine max OX=3847 PE=1 SV=1
EC_v6.g101794.t1	EVMEC_v6.g101794 scaffold863:266432-268214(+)	96.5	77.8	90.5	122.6	138.3	131.9	0.674134	0.00396653	0.674134	sp|Q9FHW7|SKP1B_ARATH SKP1-like protein 1B OS=Arabidopsis thaliana OX=3702 GN=SKP1B PE=1 SV=1
EC_v6.g028485.t1	EVMEC_v6.g028485 scaffold86:2699318-2702478(+)	100.8	92.2	94.8	111.1	132.5	121.6	0.788061	0.018132	0.788061	sp|P49100|CYB5_ORYSJ Cytochrome b5 OS=Oryza sativa subsp. japonica OX=39947 GN=Os05g0108800 PE=2 SV=2
EC_v6.g062876.t1	EVMEC_v6.g062876 scaffold284:511535-514493(+)	97.8	91.9	96.2	108.4	120.4	119.8	0.820138	0.00816145	0.820138	sp|Q4PF85|EIF3L_USTMA Eukaryotic translation initiation factor 3 subunit L OS=Ustilago maydis (strain 521 / FGSC 9021) OX=237631 GN=UMAG_01228 PE=3 SV=1
EC_v6.g085036.t1	EVMEC_v6.g085036 scaffold515:476336-478389(-)	99.5	100	94.5	118	118.1	127.4	0.808803	0.0029302	0.808803	sp|Q9CA23|UFM1_ARATH Ubiquitin-fold modifier 1 OS=Arabidopsis thaliana OX=3702 GN=At1g77710 PE=3 SV=1
EC_v6.g005173.t1	EVMEC_v6.g005173 scaffold10:3134801-3135737(-)	97	88.8	101.2	122.7	135	114.9	0.770263	0.0143697	0.770263	sp|O82089|CCH_ARATH Copper transport protein CCH OS=Arabidopsis thaliana OX=3702 GN=CCH PE=1 SV=1
EC_v6.g029107.t1	EVMEC_v6.g029107 scaffold89:600403-602072(-)	96.7	108.2	93.3	122.6	118.8	129.6	0.803774	0.0116326	0.803774	sp|Q7XII4|REM41_ORYSJ Remorin 4.1 OS=Oryza sativa subsp. japonica OX=39947 GN=REM4.1 PE=1 SV=1
EC_v6.g005261.t1	EVMEC_v6.g005261 scaffold10:4297093-4297523(-)	87.3	62.8	79.3	154.3	227.7	178.7	0.409131	0.00832076	0.409131	sp|P37220|ASR3_SOLLC Abscisic stress-ripening protein 3 OS=Solanum lycopersicum OX=4081 GN=ASR3 PE=3 SV=2
EC_v6.g103331.t1	EVMEC_v6.g103331 scaffold923:22005-22235(+)	86.9	83.6	93.3	114.3	115.8	108.9	0.778171	0.00208896	0.778171	0
EC_v6.g031065.t1	EVMEC_v6.g031065 scaffold95:2064336-2067473(-)	97.8	100.8	99.4	118.7	118.8	136.2	0.797431	0.0127392	0.797431	sp|O24412|PSD7A_ARATH 26S proteasome non-ATPase regulatory subunit 7 homolog A OS=Arabidopsis thaliana OX=3702 GN=RPN8A PE=1 SV=1
EC_v6.g001351.t1	EVMEC_v6.g001351 scaffold2:2689622-2692244(+)	84	106.9	102.6	182.9	142	143.5	0.626601	0.0182209	0.626601	sp|O04437|GSTZ_WHEAT Glutathione S-transferase OS=Triticum aestivum OX=4565 GN=GSTZ1 PE=1 SV=1
EC_v6.g010605.t1	EVMEC_v6.g010605 scaffold26:1955733-1964059(-)	97.9	99.1	97.7	116.1	119.4	118.9	0.831546	5.81317e-05	0.831546	sp|Q9ZU93|PUX2_ARATH Plant UBX domain-containing protein 2 OS=Arabidopsis thaliana OX=3702 GN=PUX2 PE=1 SV=2
EC_v6.g019441.t1	EVMEC_v6.g019441 scaffold52:2429496-2431878(-)	99.3	90.8	88.4	115.1	114.4	123.2	0.789623	0.00471811	0.789623	sp|Q9P6P5|BET3_SCHPO Transport protein particle subunit bet3 OS=Schizosaccharomyces pombe (strain 972 / ATCC 24843) OX=284812 GN=bet3 PE=3 SV=1
EC_v6.g089658.t1	EVMEC_v6.g089658 scaffold585:85927-94783(+)	89.2	100.9	92	123.9	117.4	123	0.774362	0.00253934	0.774362	sp|E2JFG1|POPA_AMABI Prolyl oligopeptidase A OS=Amanita bisporigera OX=87325 GN=POPA PE=2 SV=1
EC_v6.g051350.t1	EVMEC_v6.g051350 scaffold197:733852-739380(+)	104.8	95.1	95.9	125.7	125.9	120.9	0.794094	0.0018921	0.794094	sp|Q0DHL4|FTSH8_ORYSJ ATP-dependent zinc metalloprotease FTSH 8, mitochondrial OS=Oryza sativa subsp. japonica OX=39947 GN=FTSH8 PE=3 SV=1
EC_v6.g043324.t1	EVMEC_v6.g043324 scaffold154:1576806-1577336(-)	96.6	83.8	95.8	100.4	114.8	117.8	0.829429	0.0491993	0.829429	sp|Q38867|CP19C_ARATH Peptidyl-prolyl cis-trans isomerase CYP19-3 OS=Arabidopsis thaliana OX=3702 GN=CYP19-3 PE=2 SV=2
EC_v6.g026269.t1	EVMEC_v6.g026269 scaffold78:181726-187473(+)	68.4	75.8	69.7	123.3	115.5	121.2	0.594167	0.000117086	0.594167	sp|O74857|RPC4_SCHPO DNA-directed RNA polymerase III subunit rpc4 OS=Schizosaccharomyces pombe (strain 972 / ATCC 24843) OX=284812 GN=rpc53 PE=2 SV=1
EC_v6.g003994.t1	EVMEC_v6.g003994 scaffold7:2549481-2553084(-)	98.5	93.3	96.3	126.1	114.4	109.1	0.824085	0.0173975	0.824085	sp|Q9C977|PP135_ARATH Pentatricopeptide repeat-containing protein At1g80270, mitochondrial OS=Arabidopsis thaliana OX=3702 GN=At1g80270 PE=2 SV=1
EC_v6.g103982.t1	EVMEC_v6.g103982 scaffold948:309847-317719(+)	90.3	88.7	86.2	123.1	145.7	124.4	0.674466	0.00454097	0.674466	sp|Q67XQ0|Y4424_ARATH DUF21 domain-containing protein At4g14240 OS=Arabidopsis thaliana OX=3702 GN=CBSDUF1 PE=1 SV=1
EC_v6.g024953.t1	EVMEC_v6.g024953 scaffold73:152173-154293(+)	84.3	94.1	84.3	156.9	118.1	153	0.613785	0.0124654	0.613785	sp|Q9M401|BCAT3_ARATH Branched-chain-amino-acid aminotransferase 3, chloroplastic OS=Arabidopsis thaliana OX=3702 GN=BCAT3 PE=1 SV=1
EC_v6.g016257.t1	EVMEC_v6.g016257 scaffold42:1909116-1913922(+)	94.1	88.3	111.3	179.8	158.4	167.1	0.581239	0.00161428	0.581239	sp|Q9C7Z9|SCP18_ARATH Serine carboxypeptidase-like 18 OS=Arabidopsis thaliana OX=3702 GN=SCPL18 PE=2 SV=2
EC_v6.g059190.t1	EVMEC_v6.g059190 scaffold252:1635226-1638276(+)	86.5	89.1	87.4	135.9	127.2	129.6	0.669722	8.94545e-05	0.669722	sp|O48832|ERD7_ARATH Protein EARLY-RESPONSIVE TO DEHYDRATION 7, chloroplastic OS=Arabidopsis thaliana OX=3702 GN=ERD7 PE=1 SV=1
EC_v6.g104969.t1	EVMEC_v6.g104969 scaffold994:84236-86737(-)	93.1	106.2	102.5	134.9	120.5	125.1	0.793167	0.0104136	0.793167	sp|R4X4V6|TCAB2_TULGE Tuliposide A-converting enzyme b2, amyloplastic OS=Tulipa gesneriana OX=13306 GN=TCEA-B2 PE=1 SV=1
EC_v6.g039507.t1	EVMEC_v6.g039507 scaffold135:406065-409044(+)	95.4	90.1	81.4	129.8	129.8	138.2	0.67094	0.000913381	0.67094	sp|Q8LLD4|REP_ARATH Rab escort protein 1 OS=Arabidopsis thaliana OX=3702 GN=REP PE=1 SV=2
EC_v6.g040558.t1	EVMEC_v6.g040558 scaffold140:539723-540034(-)	86.2	79.2	79	128.3	104	106.8	0.720731	0.0171069	0.720731	0
EC_v6.g040742.t1	EVMEC_v6.g040742 scaffold141:1154359-1161964(+)	92.9	98	92.8	137.2	114.9	123.2	0.755929	0.0105212	0.755929	sp|Q6EPN8|FACE1_ORYSJ CAAX prenyl protease 1 homolog OS=Oryza sativa subsp. japonica OX=39947 GN=FACE1 PE=2 SV=1
EC_v6.g076779.t1	EVMEC_v6.g076779 scaffold412:413132-418164(+)	86.6	83.1	84.8	108.1	108.8	99.9	0.803346	0.00237418	0.803346	sp|F4JL28|EBS_ARATH Chromatin remodeling protein EBS OS=Arabidopsis thaliana OX=3702 GN=EBS PE=1 SV=1
EC_v6.g071668.t1	EVMEC_v6.g071668 scaffold363:887745-891417(+)	91.2	78.7	75.6	161.8	177.9	183.2	0.469497	0.000321385	0.469497	sp|P42814|RNS2_ARATH Ribonuclease 2 OS=Arabidopsis thaliana OX=3702 GN=RNS2 PE=2 SV=1
EC_v6.g015918.t1	EVMEC_v6.g015918 scaffold41:2135129-2143070(-)	82.9	87.2	95.3	127	120.2	119.9	0.722964	0.0014139	0.722964	sp|B9GAG9|KTI12_ORYSJ Protein KTI12 homolog OS=Oryza sativa subsp. japonica OX=39947 GN=KTI12 PE=3 SV=1
EC_v6.g075805.t1	EVMEC_v6.g075805 scaffold405:50934-53718(-)	82	97	81.3	122.7	108.6	121.2	0.73844	0.01065	0.73844	sp|Q9SF29|SYP71_ARATH Syntaxin-71 OS=Arabidopsis thaliana OX=3702 GN=SYP71 PE=1 SV=1
EC_v6.g062208.t1	EVMEC_v6.g062208 scaffold277:488732-488935(+)	111.6	109.5	102	134	151.3	133.6	0.771306	0.00806392	0.771306	sp|Q84RF2|OPF17_ARATH Transcription repressor OFP17 OS=Arabidopsis thaliana OX=3702 GN=OFP17 PE=2 SV=1
EC_v6.g037241.t1	EVMEC_v6.g037241 scaffold124:784618-788863(+)	87.8	98	83.7	103.7	108	121.8	0.808096	0.0368245	0.808096	sp|F4I116|SYLC_ARATH Leucine--tRNA ligase, cytoplasmic OS=Arabidopsis thaliana OX=3702 GN=At1g09620 PE=1 SV=1
EC_v6.g092296.t1	EVMEC_v6.g092296 scaffold631:701025-707362(-)	103.2	100.8	95.1	118.9	131.6	131.6	0.782779	0.00472938	0.782779	sp|Q9SG80|ASD1_ARATH Alpha-L-arabinofuranosidase 1 OS=Arabidopsis thaliana OX=3702 GN=ASD1 PE=1 SV=1
EC_v6.g080108.t1	EVMEC_v6.g080108 scaffold451:570097-576493(+)	92.3	90.7	91.3	63.2	60.7	61.5	1.4795	4.48147e-06	1.4795	sp|P04711|CAPP1_MAIZE Phosphoenolpyruvate carboxylase 1 OS=Zea mays OX=4577 GN=PEP1 PE=1 SV=2
EC_v6.g099881.t1	EVMEC_v6.g099881 scaffold801:404473-410966(-)	91	86.6	86.6	66.1	64.1	59.5	1.39273	0.000527572	1.39273	sp|P04711|CAPP1_MAIZE Phosphoenolpyruvate carboxylase 1 OS=Zea mays OX=4577 GN=PEP1 PE=1 SV=2
EC_v6.g045755.t1	EVMEC_v6.g045755 scaffold167:1907323-1909562(+)	107.5	108.3	107.1	77.4	75.2	76.2	1.41128	1.72763e-06	1.41128	sp|P12782|PGKH_WHEAT Phosphoglycerate kinase, chloroplastic OS=Triticum aestivum OX=4565 PE=2 SV=1
EC_v6.g036603.t1	EVMEC_v6.g036603 scaffold120:635566-639309(-)	111.4	105.5	117	78.6	82.6	72.9	1.42631	0.00157424	1.42631	sp|Q9SLZ0|PCKA_MAIZE Phosphoenolpyruvate carboxykinase (ATP) OS=Zea mays OX=4577 PE=2 SV=1
EC_v6.g006702.t1	EVMEC_v6.g006702 scaffold15:4281674-4285543(+)	114.5	113.5	116.9	77.6	78.6	82.1	1.44734	3.07245e-05	1.44734	sp|Q9SLZ0|PCKA_MAIZE Phosphoenolpyruvate carboxykinase (ATP) OS=Zea mays OX=4577 PE=2 SV=1
EC_v6.g103085.t1	EVMEC_v6.g103085 scaffold913:54937-57159(-)	94.9	96.7	94	76.7	84	72.9	1.2226	0.00664918	1.2226	sp|Q40677|ALFP_ORYSJ Fructose-bisphosphate aldolase, chloroplastic OS=Oryza sativa subsp. japonica OX=39947 GN=ALDP PE=1 SV=2
EC_v6.g023371.t1	EVMEC_v6.g023371 scaffold67:291059-292596(-)	97	96.7	96.8	76.7	76.9	75.4	1.26856	1.77341e-06	1.26856	sp|P09315|G3PA_MAIZE Glyceraldehyde-3-phosphate dehydrogenase A, chloroplastic OS=Zea mays OX=4577 GN=GAPA PE=2 SV=1
EC_v6.g002239.t1	EVMEC_v6.g002239 scaffold3:4952501-4953901(-)	105.6	107.4	105.3	84.9	81.3	84.6	1.26914	7.08675e-05	1.26914	sp|P46280|EFTU2_SOYBN Elongation factor Tu, chloroplastic OS=Glycine max OX=3847 GN=TUFB1 PE=3 SV=1
EC_v6.g060619.t1	EVMEC_v6.g060619 scaffold263:563406-565552(+)	97.1	94.3	101.6	85.2	76.4	80.6	1.20974	0.00693176	1.20974	sp|Q40677|ALFP_ORYSJ Fructose-bisphosphate aldolase, chloroplastic OS=Oryza sativa subsp. japonica OX=39947 GN=ALDP PE=1 SV=2
EC_v6.g085862.t1	EVMEC_v6.g085862 scaffold528:81421-82821(+)	108.6	112.1	107.4	86.7	73.8	80.9	1.35915	0.00192427	1.35915	sp|P46280|EFTU2_SOYBN Elongation factor Tu, chloroplastic OS=Glycine max OX=3847 GN=TUFB1 PE=3 SV=1
EC_v6.g003176.t1	EVMEC_v6.g003176 scaffold6:430698-431770(+)	105.5	106.1	113.7	62.4	61.8	67.9	1.69339	0.000171553	1.69339	sp|P27665|PSBO_WHEAT Oxygen-evolving enhancer protein 1, chloroplastic OS=Triticum aestivum OX=4565 GN=PSBO PE=2 SV=1
EC_v6.g096773.t1	EVMEC_v6.g096773 scaffold715:423955-426695(+)	95.2	96.2	96.2	76.3	74.3	74.2	1.27936	1.03794e-05	1.27936	sp|P25857|G3PB_ARATH Glyceraldehyde-3-phosphate dehydrogenase GAPB, chloroplastic OS=Arabidopsis thaliana OX=3702 GN=GAPB PE=1 SV=2
EC_v6.g052452.t1	EVMEC_v6.g052452 scaffold204:1487046-1489645(+)	96.7	101.9	98.9	75.4	75.4	72.6	1.33169	0.00015384	1.33169	sp|P25857|G3PB_ARATH Glyceraldehyde-3-phosphate dehydrogenase GAPB, chloroplastic OS=Arabidopsis thaliana OX=3702 GN=GAPB PE=1 SV=2
EC_v6.g098973.t1	EVMEC_v6.g098973 scaffold772:170816-174382(+)	103.3	97.2	97.3	82.3	78.9	76.6	1.25231	0.00155754	1.25231	sp|P25857|G3PB_ARATH Glyceraldehyde-3-phosphate dehydrogenase GAPB, chloroplastic OS=Arabidopsis thaliana OX=3702 GN=GAPB PE=1 SV=2
EC_v6.g014160.t1	EVMEC_v6.g014160 scaffold36:2184460-2185555(-)	113.5	116.3	103.2	76.6	78.5	63.2	1.52542	0.00361302	1.52542	sp|P27665|PSBO_WHEAT Oxygen-evolving enhancer protein 1, chloroplastic OS=Triticum aestivum OX=4565 GN=PSBO PE=2 SV=1
EC_v6.g007566.t1	EVMEC_v6.g007566 scaffold18:1953724-1957383(+)	76.9	78.2	78.8	39.1	40.7	43.2	1.90163	9.62112e-06	1.90163	sp|P93184|LOX21_HORVU Lipoxygenase 2.1, chloroplastic OS=Hordeum vulgare OX=4513 GN=LOX2.1 PE=1 SV=1
EC_v6.g034082.t1	EVMEC_v6.g034082 scaffold107:2025882-2030455(+)	105.8	105.3	106.3	77.9	77.1	79.2	1.35525	2.11705e-06	1.35525	sp|P16243|MAOC_MAIZE NADP-dependent malic enzyme, chloroplastic OS=Zea mays OX=4577 GN=MOD1 PE=1 SV=1
EC_v6.g082791.t1	EVMEC_v6.g082791 scaffold483:68938-72300(+)	100.8	98.8	98.2	53.1	47.6	50	1.97611	1.02243e-05	1.97611	sp|Q8GSM2|LOX23_HORVU Lipoxygenase 2.3, chloroplastic OS=Hordeum vulgare OX=4513 GN=LOX2.3 PE=1 SV=1
EC_v6.g012365.t1	EVMEC_v6.g012365 scaffold31:3033195-3038367(-)	104.5	109.9	104	85.8	86.7	88.7	1.21899	0.000777907	1.21899	sp|Q9SLZ0|PCKA_MAIZE Phosphoenolpyruvate carboxykinase (ATP) OS=Zea mays OX=4577 PE=2 SV=1
EC_v6.g034211.t1	EVMEC_v6.g034211 scaffold108:492565-496801(+)	115.5	117	117.8	65.9	63.3	63.6	1.81691	1.00376e-06	1.81691	sp|Q7G794|LOX3_ORYSJ Putative linoleate 9S-lipoxygenase 3 OS=Oryza sativa subsp. japonica OX=39947 GN=Os03g0700400 PE=3 SV=1
EC_v6.g042273.t1	EVMEC_v6.g042273 scaffold148:1651037-1653535(-)	111.6	112.3	109	78	74.3	74.4	1.46846	2.33572e-05	1.46846	sp|Q9LXC9|IPYR6_ARATH Soluble inorganic pyrophosphatase 6, chloroplastic OS=Arabidopsis thaliana OX=3702 GN=PPA6 PE=1 SV=1
EC_v6.g092929.t1	EVMEC_v6.g092929 scaffold644:82712-86164(+)	108.2	107.1	107.3	79.7	79	81	1.34585	2.1478e-06	1.34585	sp|I1K0K6|EFGC2_SOYBN Elongation factor G-2, chloroplastic OS=Glycine max OX=3847 GN=fusA2 PE=3 SV=1
EC_v6.g072964.t1	EVMEC_v6.g072964 scaffold377:803275-805818(-)	106.3	109.3	108.7	87.3	82	83.3	1.28385	0.000202438	1.28385	sp|Q9LXC9|IPYR6_ARATH Soluble inorganic pyrophosphatase 6, chloroplastic OS=Arabidopsis thaliana OX=3702 GN=PPA6 PE=1 SV=1
EC_v6.g043701.t1	EVMEC_v6.g043701 scaffold156:1578124-1581345(-)	100.9	99.9	99.1	37.1	50.9	43.7	2.27715	0.000153111	2.27715	sp|Q8GSM2|LOX23_HORVU Lipoxygenase 2.3, chloroplastic OS=Hordeum vulgare OX=4513 GN=LOX2.3 PE=1 SV=1
EC_v6.g014753.t1	EVMEC_v6.g014753 scaffold37:3664519-3666447(-)	100.3	100.7	99.5	79.4	76	71.9	1.32204	0.000373746	1.32204	sp|P26302|KPPR_WHEAT Phosphoribulokinase, chloroplastic OS=Triticum aestivum OX=4565 PE=2 SV=1
EC_v6.g104900.t1	EVMEC_v6.g104900 scaffold991:173882-175400(+)	108.5	109.4	106.3	76	75.6	66.4	1.48716	0.000412014	1.48716	sp|Q9ZT00|RCA_MAIZE Ribulose bisphosphate carboxylase/oxygenase activase, chloroplastic OS=Zea mays OX=4577 GN=RCA1 PE=2 SV=3
EC_v6.g076057.t1	EVMEC_v6.g076057 scaffold406:950628-952061(+)	96.1	93.6	94.5	71.9	71.6	70.3	1.32928	1.17898e-05	1.32928	sp|P05698|RBL_HORVU Ribulose bisphosphate carboxylase large chain OS=Hordeum vulgare OX=4513 GN=rbcL PE=3 SV=2
EC_v6.g011802.t1	EVMEC_v6.g011802 scaffold30:121518-124181(+)	101.8	99.7	98.5	68.8	76.7	75.8	1.35563	0.0006075	1.35563	sp|P46285|S17P_WHEAT Sedoheptulose-1,7-bisphosphatase, chloroplastic OS=Triticum aestivum OX=4565 PE=2 SV=1
EC_v6.g106856.t1	EVMEC_v6.g106856 scaffold1107:164751-167762(-)	104.6	105.4	106.4	78.5	80.5	82.9	1.30798	5.51579e-05	1.30798	sp|Q9STF2|PTA16_ARATH Protein PLASTID TRANSCRIPTIONALLY ACTIVE 16, chloroplastic OS=Arabidopsis thaliana OX=3702 GN=PTAC16 PE=1 SV=1
EC_v6.g025748.t1	EVMEC_v6.g025748 scaffold75:2725097-2726274(-)	111.6	112.8	112.5	57.5	57.7	54.9	1.9806	5.5757e-07	1.9806	sp|Q41048|PSBQ1_MAIZE Oxygen-evolving enhancer protein 3-1, chloroplastic OS=Zea mays OX=4577 GN=PSBQ1 PE=2 SV=1
EC_v6.g070179.t1	EVMEC_v6.g070179 scaffold346:268076-273759(+)	114.4	115.4	118.9	94.1	92.4	83.6	1.291	0.00175567	1.291	sp|Q7G794|LOX3_ORYSJ Putative linoleate 9S-lipoxygenase 3 OS=Oryza sativa subsp. japonica OX=39947 GN=Os03g0700400 PE=3 SV=1
EC_v6.g069711.t1	EVMEC_v6.g069711 scaffold341:1150702-1151961(+)	108.1	106.6	108.6	61.4	60.1	60.4	1.77735	3.2264e-07	1.77735	sp|Q41048|PSBQ1_MAIZE Oxygen-evolving enhancer protein 3-1, chloroplastic OS=Zea mays OX=4577 GN=PSBQ1 PE=2 SV=1
EC_v6.g024944.t1	EVMEC_v6.g024944 scaffold72:3266112-3270289(-)	110.9	105.9	105.7	69.4	82.6	74.3	1.4251	0.00159667	1.4251	sp|P15280|GLGS2_ORYSJ Glucose-1-phosphate adenylyltransferase small subunit 2, chloroplastic/amyloplastic/cytosolic OS=Oryza sativa subsp. japonica OX=39947 GN=AGPS2 PE=1 SV=4
EC_v6.g045505.t1	EVMEC_v6.g045505 scaffold166:1986666-1988413(+)	103.8	102.9	101.9	73	75.2	70.4	1.41171	3.60925e-05	1.41171	sp|P0C1M0|ATPG_MAIZE ATP synthase subunit gamma, chloroplastic OS=Zea mays OX=4577 PE=1 SV=1
EC_v6.g088005.t1	EVMEC_v6.g088005 scaffold561:568497-572614(-)	110.7	107.1	109.9	73.2	80.9	70.6	1.45839	0.000470435	1.45839	sp|P46248|AAT5_ARATH Aspartate aminotransferase, chloroplastic OS=Arabidopsis thaliana OX=3702 GN=ASP5 PE=1 SV=2
EC_v6.g062227.t1	EVMEC_v6.g062227 scaffold277:1055238-1059196(-)	110.6	112.2	111.5	87.8	87.1	91	1.25724	5.95847e-05	1.25724	sp|P08823|RUBA_WHEAT RuBisCO large subunit-binding protein subunit alpha, chloroplastic (Fragment) OS=Triticum aestivum OX=4565 PE=1 SV=1
EC_v6.g014088.t1	EVMEC_v6.g014088 scaffold36:1321193-1324204(-)	101.4	100.6	100.5	75.8	85	74.8	1.28396	0.00238596	1.28396	sp|P46285|S17P_WHEAT Sedoheptulose-1,7-bisphosphatase, chloroplastic OS=Triticum aestivum OX=4565 PE=2 SV=1
EC_v6.g074957.t1	EVMEC_v6.g074957 scaffold397:1242117-1244410(+)	104.4	103.3	105.9	66.7	65	67	1.57826	2.53504e-06	1.57826	sp|O65581|ALFC5_ARATH Fructose-bisphosphate aldolase 5, cytosolic OS=Arabidopsis thaliana OX=3702 GN=FBA5 PE=1 SV=1
EC_v6.g024686.t1	EVMEC_v6.g024686 scaffold71:2608762-2609972(+)	122.3	117.9	121	93.5	101.2	95.4	1.24509	0.000875007	1.24509	sp|Q9FLC0|PER52_ARATH Peroxidase 52 OS=Arabidopsis thaliana OX=3702 GN=PER52 PE=2 SV=1
EC_v6.g088385.t1	EVMEC_v6.g088385 scaffold565:107433-109582(-)	96.3	95.2	95.6	74.1	71.8	71.7	1.31939	1.06369e-05	1.31939	sp|A2Y8E0|FENR1_ORYSI Ferredoxin--NADP reductase, leaf isozyme 1, chloroplastic OS=Oryza sativa subsp. indica OX=39946 GN=OsI_21320 PE=3 SV=1
EC_v6.g093319.t1	EVMEC_v6.g093319 scaffold650:69937-70581(-)	98.1	98	95.6	66.9	69.6	64.1	1.45414	7.01286e-05	1.45414	sp|P31853|ATPX_SPIOL ATP synthase subunit b&apos;, chloroplastic OS=Spinacia oleracea OX=3562 GN=ATPG PE=1 SV=2
EC_v6.g102056.t1	EVMEC_v6.g102056 scaffold871:319399-324062(-)	107.5	110.1	108.5	74.1	72.4	69.5	1.50972	1.84643e-05	1.50972	sp|P46248|AAT5_ARATH Aspartate aminotransferase, chloroplastic OS=Arabidopsis thaliana OX=3702 GN=ASP5 PE=1 SV=2
EC_v6.g045971.t1	EVMEC_v6.g045971 scaffold168:1392517-1395734(+)	109.7	112	111.7	86.8	89.9	93.2	1.23527	0.000437058	1.23527	sp|Q10CE4|GLO1_ORYSJ Peroxisomal (S)-2-hydroxy-acid oxidase GLO1 OS=Oryza sativa subsp. japonica OX=39947 GN=GLO1 PE=1 SV=1
EC_v6.g042458.t1	EVMEC_v6.g042458 scaffold149:1770648-1774858(-)	101.8	101.1	99.7	76	76.1	80.8	1.29927	0.000165893	1.29927	sp|P15280|GLGS2_ORYSJ Glucose-1-phosphate adenylyltransferase small subunit 2, chloroplastic/amyloplastic/cytosolic OS=Oryza sativa subsp. japonica OX=39947 GN=AGPS2 PE=1 SV=4
EC_v6.g084953.t1	EVMEC_v6.g084953 scaffold514:730576-733290(+)	111.5	111.9	116.5	85.9	89.7	84.2	1.30831	0.000306194	1.30831	sp|P93407|SODCP_ORYSJ Superoxide dismutase [Cu-Zn], chloroplastic OS=Oryza sativa subsp. japonica OX=39947 GN=SODCP PE=1 SV=1
EC_v6.g069488.t1	EVMEC_v6.g069488 scaffold340:491432-495461(-)	103.2	103.8	101.3	74.3	74.7	72.9	1.38936	6.48867e-06	1.38936	sp|Q6AVT2|GLGL1_ORYSJ Glucose-1-phosphate adenylyltransferase large subunit 1, chloroplastic/amyloplastic OS=Oryza sativa subsp. japonica OX=39947 GN=AGPL1 PE=1 SV=1
EC_v6.g084956.t1	EVMEC_v6.g084956 scaffold514:768161-771642(+)	107.4	109.6	102	82.4	83.2	84.9	1.27345	0.000654498	1.27345	sp|P17606|MDHP1_SORBI Malate dehydrogenase [NADP] 1, chloroplastic OS=Sorghum bicolor OX=4558 PE=1 SV=1
EC_v6.g007386.t1	EVMEC_v6.g007386 scaffold17:4533235-4535276(+)	108.6	110.3	108.2	93.1	85.9	90	1.21599	0.000890544	1.21599	sp|P93407|SODCP_ORYSJ Superoxide dismutase [Cu-Zn], chloroplastic OS=Oryza sativa subsp. japonica OX=39947 GN=SODCP PE=1 SV=1
EC_v6.g059110.t1	EVMEC_v6.g059110 scaffold252:946407-950690(+)	120.1	116.4	119.9	88.8	103.5	87.2	1.27513	0.00855936	1.27513	sp|Q9SLZ0|PCKA_MAIZE Phosphoenolpyruvate carboxykinase (ATP) OS=Zea mays OX=4577 PE=2 SV=1
EC_v6.g050238.t1	EVMEC_v6.g050238 scaffold190:1271788-1276308(-)	98.7	102.6	108.4	74	71	75.1	1.40709	0.000627351	1.40709	sp|Q6AVT2|GLGL1_ORYSJ Glucose-1-phosphate adenylyltransferase large subunit 1, chloroplastic/amyloplastic OS=Oryza sativa subsp. japonica OX=39947 GN=AGPL1 PE=1 SV=1
EC_v6.g086802.t1	EVMEC_v6.g086802 scaffold541:156128-159429(+)	108.2	106.7	104.2	83.7	85.4	88.4	1.23922	0.000338685	1.23922	sp|Q9STF2|PTA16_ARATH Protein PLASTID TRANSCRIPTIONALLY ACTIVE 16, chloroplastic OS=Arabidopsis thaliana OX=3702 GN=PTAC16 PE=1 SV=1
EC_v6.g031090.t1	EVMEC_v6.g031090 scaffold95:2304615-2308160(+)	110.1	113.3	109.8	55.8	49.2	55.8	2.07214	2.01851e-05	2.07214	sp|Q43191|LOX15_SOLTU Probable linoleate 9S-lipoxygenase 5 OS=Solanum tuberosum OX=4113 GN=LOX1.5 PE=2 SV=1
EC_v6.g089433.t1	EVMEC_v6.g089433 scaffold581:557228-558731(-)	105.5	103.1	104.4	82.7	82.9	88.9	1.22986	0.000817923	1.22986	sp|Q9SI75|EFGC_ARATH Elongation factor G, chloroplastic OS=Arabidopsis thaliana OX=3702 GN=CPEFG PE=1 SV=1
EC_v6.g075534.t1	EVMEC_v6.g075534 scaffold402:1130848-1135307(+)	111.6	114.1	114.3	72.8	68.4	69.8	1.61137	1.03479e-05	1.61137	sp|Q42972|MDHG_ORYSJ Malate dehydrogenase, glyoxysomal OS=Oryza sativa subsp. japonica OX=39947 GN=Os12g0632700 PE=1 SV=3
EC_v6.g028045.t1	EVMEC_v6.g028045 scaffold85:2163077-2165779(+)	118.8	115.4	117.8	84.2	84.2	74.2	1.45095	0.000470168	1.45095	sp|Q56YA5|SGAT_ARATH Serine--glyoxylate aminotransferase OS=Arabidopsis thaliana OX=3702 GN=AGT1 PE=1 SV=2
EC_v6.g044556.t1	EVMEC_v6.g044556 scaffold160:1070298-1073217(+)	105	103.5	102.7	64.2	66.5	68.2	1.56461	9.79228e-06	1.56461	sp|Q6ZC69|KAD2_ORYSJ Probable adenylate kinase 2, chloroplastic OS=Oryza sativa subsp. japonica OX=39947 GN=Os08g0109300 PE=2 SV=1
EC_v6.g033726.t1	EVMEC_v6.g033726 scaffold106:869047-872947(+)	111.9	111.5	113.1	78.6	71.3	76.6	1.48565	8.01526e-05	1.48565	sp|A6MVX0|EFTS_RHDSA Elongation factor Ts, chloroplastic OS=Rhodomonas salina OX=52970 GN=tsf PE=3 SV=1
EC_v6.g080825.t1	EVMEC_v6.g080825 scaffold459:171830-178038(+)	104.1	112.9	107.5	70.7	66.7	68.3	1.57754	0.000147863	1.57754	sp|P46225|TPIC_SECCE Triosephosphate isomerase, chloroplastic OS=Secale cereale OX=4550 PE=1 SV=1
EC_v6.g011401.t1	EVMEC_v6.g011401 scaffold28:4200359-4203595(+)	108.3	105.6	104.4	77.7	73.2	75.4	1.40654	6.04819e-05	1.40654	sp|P46225|TPIC_SECCE Triosephosphate isomerase, chloroplastic OS=Secale cereale OX=4550 PE=1 SV=1
EC_v6.g047787.t1	EVMEC_v6.g047787 scaffold178:108614-111747(-)	110.7	109.3	115.1	51	58.5	41.9	2.21334	0.000277455	2.21334	sp|Q43191|LOX15_SOLTU Probable linoleate 9S-lipoxygenase 5 OS=Solanum tuberosum OX=4113 GN=LOX1.5 PE=2 SV=1
EC_v6.g018199.t1	EVMEC_v6.g018199 scaffold48:2633948-2634838(-)	96.9	98.9	97.6	56.8	58.5	56.6	1.70681	1.11049e-06	1.70681	sp|Q10HD0|CB23_ORYSJ Chlorophyll a-b binding protein, chloroplastic OS=Oryza sativa subsp. japonica OX=39947 GN=RCABP89 PE=2 SV=1
EC_v6.g088227.t1	EVMEC_v6.g088227 scaffold563:546337-546969(-)	103	97.7	98.9	77.6	64.5	58.1	1.4965	0.0051224	1.4965	sp|P31853|ATPX_SPIOL ATP synthase subunit b&apos;, chloroplastic OS=Spinacia oleracea OX=3562 GN=ATPG PE=1 SV=2
EC_v6.g084339.t1	EVMEC_v6.g084339 scaffold507:886903-887904(-)	111.8	113.3	113.2	64.7	68	67.6	1.68897	2.30962e-06	1.68897	sp|P12302|PSBP_SPIOL Oxygen-evolving enhancer protein 2, chloroplastic OS=Spinacia oleracea OX=3562 GN=PSBP PE=1 SV=1
EC_v6.g014390.t1	EVMEC_v6.g014390 scaffold37:224896-225645(-)	98.3	97.7	99.5	76.2	73.8	72.9	1.32571	2.69498e-05	1.32571	sp|Q07300|ATPD_SORBI ATP synthase delta chain, chloroplastic OS=Sorghum bicolor OX=4558 GN=ATPD PE=2 SV=1
EC_v6.g099703.t1	EVMEC_v6.g099703 scaffold795:146644-150420(-)	104.2	100.5	101.4	73.3	72.5	80.2	1.35442	0.0005753	1.35442	sp|Q9SA52|CP41B_ARATH Chloroplast stem-loop binding protein of 41 kDa b, chloroplastic OS=Arabidopsis thaliana OX=3702 GN=CSP41B PE=1 SV=1
EC_v6.g106431.t1	EVMEC_v6.g106431 scaffold1074:177849-179633(+)	99.9	100.9	99.3	75.7	72.6	70.3	1.37283	7.64181e-05	1.37283	sp|Q7X9A6|UCRIA_WHEAT Cytochrome b6-f complex iron-sulfur subunit, chloroplastic OS=Triticum aestivum OX=4565 GN=petC PE=2 SV=1
EC_v6.g092775.t1	EVMEC_v6.g092775 scaffold640:184281-187785(+)	105.1	105	102.1	77.2	80	78.5	1.32457	3.67301e-05	1.32457	sp|Q9SA52|CP41B_ARATH Chloroplast stem-loop binding protein of 41 kDa b, chloroplastic OS=Arabidopsis thaliana OX=3702 GN=CSP41B PE=1 SV=1
EC_v6.g043313.t1	EVMEC_v6.g043313 scaffold154:1457112-1462978(-)	97.3	100.8	92.8	70.6	78.6	89.2	1.22022	0.0405523	1.22022	sp|P40880|CAHC_HORVU Carbonic anhydrase, chloroplastic OS=Hordeum vulgare OX=4513 PE=2 SV=1
EC_v6.g064636.t1	EVMEC_v6.g064636 scaffold299:95757-97470(+)	108.5	94.3	99.6	59.8	85	52.4	1.53347	0.030595	1.53347	sp|P40880|CAHC_HORVU Carbonic anhydrase, chloroplastic OS=Hordeum vulgare OX=4513 PE=2 SV=1
EC_v6.g080097.t1	EVMEC_v6.g080097 scaffold451:380298-381505(-)	155.6	123.9	133.7	106.3	101.4	105.5	1.31928	0.024639	1.31928	sp|Q9FLC0|PER52_ARATH Peroxidase 52 OS=Arabidopsis thaliana OX=3702 GN=PER52 PE=2 SV=1
EC_v6.g087115.t1	EVMEC_v6.g087115 scaffold548:117252-117889(+)	104.2	106.9	105.9	76.9	64.6	61.2	1.56389	0.00140043	1.56389	sp|P18566|RBS2_ORYSJ Ribulose bisphosphate carboxylase small chain A, chloroplastic OS=Oryza sativa subsp. japonica OX=39947 GN=RBCS-A PE=2 SV=2
EC_v6.g052598.t1	EVMEC_v6.g052598 scaffold205:1542408-1544197(+)	100.1	101.4	99.8	66.5	63.9	61.1	1.57337	2.35623e-05	1.57337	sp|Q9XF89|CB5_ARATH Chlorophyll a-b binding protein CP26, chloroplastic OS=Arabidopsis thaliana OX=3702 GN=LHCB5 PE=1 SV=1
EC_v6.g027220.t1	EVMEC_v6.g027220 scaffold82:830460-831908(-)	110.8	113.6	109.4	83.5	83.2	81.5	1.34488	3.25873e-05	1.34488	sp|Q7XYS3|C74A2_ORYSJ Allene oxide synthase 2 OS=Oryza sativa subsp. japonica OX=39947 GN=CYP74A2 PE=2 SV=2
EC_v6.g042696.t1	EVMEC_v6.g042696 scaffold151:124994-129226(-)	99.9	98.4	95.4	76.2	76.5	70.1	1.31822	0.00066593	1.31822	sp|Q07300|ATPD_SORBI ATP synthase delta chain, chloroplastic OS=Sorghum bicolor OX=4558 GN=ATPD PE=2 SV=1
EC_v6.g042024.t1	EVMEC_v6.g042024 scaffold147:951051-957345(-)	108.7	114.6	112.6	94.1	84.5	88.2	1.259	0.0021877	1.259	sp|Q6YT73|GLO5_ORYSJ Peroxisomal (S)-2-hydroxy-acid oxidase GLO5 OS=Oryza sativa subsp. japonica OX=39947 GN=GLO5 PE=2 SV=1
EC_v6.g034212.t1	EVMEC_v6.g034212 scaffold108:503180-508551(+)	107.5	123.1	115.3	88	77.3	84.6	1.38415	0.00434306	1.38415	sp|Q53RB0|LOX4_ORYSJ Probable linoleate 9S-lipoxygenase 4 OS=Oryza sativa subsp. japonica OX=39947 GN=Os03g0700700 PE=2 SV=1
EC_v6.g025652.t1	EVMEC_v6.g025652 scaffold75:1692902-1699379(+)	109.3	108.9	111.6	75.4	75.7	74.8	1.45994	2.51194e-06	1.45994	sp|Q9XF88|CB4B_ARATH Chlorophyll a-b binding protein CP29.2, chloroplastic OS=Arabidopsis thaliana OX=3702 GN=LHCB4.2 PE=1 SV=1
EC_v6.g081884.t1	EVMEC_v6.g081884 scaffold471:529237-533397(-)	124	108.2	120.3	82.4	89.1	75	1.43002	0.00488687	1.43002	sp|Q56YA5|SGAT_ARATH Serine--glyoxylate aminotransferase OS=Arabidopsis thaliana OX=3702 GN=AGT1 PE=1 SV=2
EC_v6.g101795.t1	EVMEC_v6.g101795 scaffold863:268773-272000(+)	111.1	107.9	109.8	74.8	73.1	71	1.50206	1.41448e-05	1.50206	sp|Q9C9W5|HPR1_ARATH Glycerate dehydrogenase HPR, peroxisomal OS=Arabidopsis thaliana OX=3702 GN=HPR PE=1 SV=1
EC_v6.g048649.t1	EVMEC_v6.g048649 scaffold182:918269-919541(-)	99.3	102.5	98.2	73.8	82.8	73.4	1.30435	0.00218105	1.30435	sp|Q69S39|UCRIA_ORYSJ Cytochrome b6-f complex iron-sulfur subunit, chloroplastic OS=Oryza sativa subsp. japonica OX=39947 GN=petC PE=1 SV=1
EC_v6.g058386.t1	EVMEC_v6.g058386 scaffold246:1022773-1023717(-)	106	103.1	105.8	81.4	79.5	81.1	1.30124	2.53546e-05	1.30124	sp|P12302|PSBP_SPIOL Oxygen-evolving enhancer protein 2, chloroplastic OS=Spinacia oleracea OX=3562 GN=PSBP PE=1 SV=1
EC_v6.g010798.t1	EVMEC_v6.g010798 scaffold27:2063985-2068949(-)	100.2	93.9	107.5	72.3	71.4	71.8	1.39954	0.00188428	1.39954	sp|P40880|CAHC_HORVU Carbonic anhydrase, chloroplastic OS=Hordeum vulgare OX=4513 PE=2 SV=1
EC_v6.g011916.t1	EVMEC_v6.g011916 scaffold30:1115169-1117116(+)	103.8	105.9	104.9	65.8	63.9	64.5	1.61998	1.07339e-06	1.61998	sp|Q02060|PSBS_SPIOL Photosystem II 22 kDa protein, chloroplastic OS=Spinacia oleracea OX=3562 GN=PSBS PE=1 SV=1
EC_v6.g068068.t1	EVMEC_v6.g068068 scaffold327:135201-135798(-)	104.7	104.4	103.5	62.4	80.9	70.3	1.46348	0.00355976	1.46348	sp|P18566|RBS2_ORYSJ Ribulose bisphosphate carboxylase small chain A, chloroplastic OS=Oryza sativa subsp. japonica OX=39947 GN=RBCS-A PE=2 SV=2
EC_v6.g041021.t1	EVMEC_v6.g041021 scaffold142:925555-931589(-)	114	115.3	116.2	83.3	83.1	82.5	1.38811	1.20607e-06	1.38811	sp|Q53RB0|LOX4_ORYSJ Probable linoleate 9S-lipoxygenase 4 OS=Oryza sativa subsp. japonica OX=39947 GN=Os03g0700700 PE=2 SV=1
EC_v6.g096334.t1	EVMEC_v6.g096334 scaffold707:497279-499701(-)	101.4	99.4	100.4	72.9	65.1	70	1.44808	0.000188631	1.44808	sp|Q8W3D9|PORB_ORYSJ Protochlorophyllide reductase B, chloroplastic OS=Oryza sativa subsp. japonica OX=39947 GN=PORB PE=2 SV=1
EC_v6.g107141.t1	EVMEC_v6.g107141 scaffold1134:108203-108742(+)	116	115.4	114.8	57.6	55.2	56.2	2.04852	1.79884e-07	2.04852	sp|Q06036|RK122_SECCE 50S ribosomal protein L12-2, chloroplastic OS=Secale cereale OX=4550 GN=RPL12-2 PE=2 SV=1
EC_v6.g061457.t1	EVMEC_v6.g061457 scaffold270:1118513-1123881(+)	104.8	104.5	104.7	86.3	81.8	84.7	1.24209	0.000102285	1.24209	sp|Q9S726|RPI3_ARATH Probable ribose-5-phosphate isomerase 3, chloroplastic OS=Arabidopsis thaliana OX=3702 GN=RPI3 PE=1 SV=1
EC_v6.g019882.t1	EVMEC_v6.g019882 scaffold53:3461017-3462805(+)	111.5	114	109.5	79.7	81.4	85.6	1.35792	0.00017533	1.35792	sp|P81760|TL17_ARATH Thylakoid lumenal 17.4 kDa protein, chloroplastic OS=Arabidopsis thaliana OX=3702 GN=TL17 PE=1 SV=2
EC_v6.g030913.t1	EVMEC_v6.g030913 scaffold95:699431-726617(+)	114.4	116.1	115.2	80.8	77.4	74.6	1.48497	3.51227e-05	1.48497	sp|O65272|KEA2_ARATH K(+) efflux antiporter 2, chloroplastic OS=Arabidopsis thaliana OX=3702 GN=KEA2 PE=1 SV=2
EC_v6.g051040.t1	EVMEC_v6.g051040 scaffold195:723224-723718(+)	97.2	99.7	95.3	57.9	67.6	61.3	1.56424	0.000351728	1.56424	sp|Q9ZQ80|NDRP1_ARATH Nodulin-related protein 1 OS=Arabidopsis thaliana OX=3702 GN=NRP1 PE=1 SV=1
EC_v6.g097851.t1	EVMEC_v6.g097851 scaffold743:344903-346686(-)	100	103.5	100.5	50.9	56.7	60.4	1.80952	0.000107849	1.80952	sp|P02879|RICI_RICCO Ricin OS=Ricinus communis OX=3988 PE=1 SV=1
EC_v6.g028994.t1	EVMEC_v6.g028994 scaffold88:2718533-2720314(-)	98	100.2	96.4	81.1	53.1	58.4	1.5296	0.0171446	1.5296	sp|P02879|RICI_RICCO Ricin OS=Ricinus communis OX=3988 PE=1 SV=1
EC_v6.g013847.t1	EVMEC_v6.g013847 scaffold35:3454894-3456395(+)	92.6	107.9	106.5	65.1	77.9	80.5	1.3736	0.0150783	1.3736	sp|Q94AQ8|PNSB2_ARATH Photosynthetic NDH subunit of subcomplex B 2, chloroplastic OS=Arabidopsis thaliana OX=3702 GN=PNSB2 PE=2 SV=1
EC_v6.g076089.t1	EVMEC_v6.g076089 scaffold407:103828-105018(-)	113.6	110.2	113.9	78.1	86.5	74.9	1.41002	0.00086159	1.41002	sp|Q6ATY4|U603_ORYSJ UPF0603 protein Os05g0401100, chloroplastic OS=Oryza sativa subsp. japonica OX=39947 GN=Os05g0401100 PE=3 SV=1
EC_v6.g047444.t1	EVMEC_v6.g047444 scaffold176:564083-564577(+)	93.3	99.3	92.5	58.9	61.2	58.8	1.59363	0.000101235	1.59363	sp|Q9ZQ80|NDRP1_ARATH Nodulin-related protein 1 OS=Arabidopsis thaliana OX=3702 GN=NRP1 PE=1 SV=1
EC_v6.g011301.t1	EVMEC_v6.g011301 scaffold28:3202774-3203562(-)	103.1	102.9	104.3	65.7	66.1	66.2	1.56717	1.4038e-07	1.56717	sp|P12329|CB21_MAIZE Chlorophyll a-b binding protein 1, chloroplastic OS=Zea mays OX=4577 GN=CAB1 PE=1 SV=1
EC_v6.g071671.t1	EVMEC_v6.g071671 scaffold363:913686-918077(+)	104.9	108	108.7	81.9	77.5	82.7	1.32838	0.000185347	1.32838	sp|Q9FN48|CAS_ARATH Calcium sensing receptor, chloroplastic OS=Arabidopsis thaliana OX=3702 GN=CAS PE=1 SV=1
EC_v6.g094341.t1	EVMEC_v6.g094341 scaffold666:641040-642572(-)	103.2	103.5	104.7	84	74.4	79.1	1.31116	0.000932375	1.31116	sp|Q9ZSY9|C74B2_ARATH Linolenate hydroperoxide lyase, chloroplastic OS=Arabidopsis thaliana OX=3702 GN=CYP74B2 PE=1 SV=1
EC_v6.g067097.t1	EVMEC_v6.g067097 scaffold318:929602-933031(-)	95	89.7	91.3	69.4	67.4	68.4	1.34503	0.000146347	1.34503	sp|B8AQW7|PLP1_ORYSI Patatin-like protein 1 OS=Oryza sativa subsp. indica OX=39946 GN=PLP1 PE=3 SV=1
EC_v6.g046332.t1	EVMEC_v6.g046332 scaffold170:348046-362371(-)	112.6	116.1	111.8	74.9	73	77.8	1.50864	3.74904e-05	1.50864	sp|P29344|RR1_SPIOL 30S ribosomal protein S1, chloroplastic OS=Spinacia oleracea OX=3562 GN=RPS1 PE=1 SV=1
EC_v6.g047445.t1	EVMEC_v6.g047445 scaffold176:566815-567309(+)	96.7	95.1	100.5	66.9	76.7	83.1	1.28937	0.011738	1.28937	sp|Q9ZQ80|NDRP1_ARATH Nodulin-related protein 1 OS=Arabidopsis thaliana OX=3702 GN=NRP1 PE=1 SV=1
EC_v6.g007703.t1	EVMEC_v6.g007703 scaffold18:3624751-3625887(-)	121.8	121.3	117.8	78.7	77.3	81.4	1.52022	1.89676e-05	1.52022	sp|Q41739|THI42_MAIZE Thiamine thiazole synthase 2, chloroplastic OS=Zea mays OX=4577 GN=THI1-2 PE=2 SV=1
EC_v6.g039171.t1	EVMEC_v6.g039171 scaffold133:1436234-1438533(+)	104	107.9	109.4	69.2	70.5	64.7	1.57192	8.18437e-05	1.57192	sp|P0DKC4|PGP1B_ARATH Phosphoglycolate phosphatase 1B, chloroplastic OS=Arabidopsis thaliana OX=3702 GN=PGLP1B PE=1 SV=1
EC_v6.g000874.t1	EVMEC_v6.g000874 scaffold1:8870205-8871096(+)	99.9	99.9	98.9	62.7	71.1	60.7	1.53573	0.000410594	1.53573	sp|P27524|CB4A_SOLLC Chlorophyll a-b binding protein CP24 10A, chloroplastic OS=Solanum lycopersicum OX=4081 GN=CAP10A PE=3 SV=1
EC_v6.g066772.t1	EVMEC_v6.g066772 scaffold316:176615-179651(-)	114.5	115	115.5	75.8	73	72.4	1.55967	2.87296e-06	1.55967	sp|Q9ST69|RR5_SPIOL 30S ribosomal protein S5, chloroplastic OS=Spinacia oleracea OX=3562 GN=rps5 PE=1 SV=1
EC_v6.g051499.t1	EVMEC_v6.g051499 scaffold198:255168-258403(-)	103	107.8	109.4	87.9	65.7	73.6	1.40933	0.0102189	1.40933	sp|P46225|TPIC_SECCE Triosephosphate isomerase, chloroplastic OS=Secale cereale OX=4550 PE=1 SV=1
EC_v6.g051178.t1	EVMEC_v6.g051178 scaffold196:1232051-1233036(+)	119.6	109	112.9	62.1	65.7	67.3	1.75038	0.000146049	1.75038	sp|Q9ZST0|RK5_ORYSJ 50S ribosomal protein L5, chloroplastic OS=Oryza sativa subsp. japonica OX=39947 GN=RPL5 PE=2 SV=2
EC_v6.g061220.t1	EVMEC_v6.g061220 scaffold269:312189-313333(-)	105.2	104.2	100.5	67.7	71.9	74.6	1.44678	0.000205474	1.44678	sp|Q94AQ8|PNSB2_ARATH Photosynthetic NDH subunit of subcomplex B 2, chloroplastic OS=Arabidopsis thaliana OX=3702 GN=PNSB2 PE=2 SV=1
EC_v6.g048714.t1	EVMEC_v6.g048714 scaffold182:1680964-1682155(-)	119.1	117.2	116.5	80.9	77.2	74.3	1.51807	4.10707e-05	1.51807	sp|A7NY33|PER4_VITVI Peroxidase 4 OS=Vitis vinifera OX=29760 GN=GSVIVT00023967001 PE=1 SV=1
EC_v6.g096733.t1	EVMEC_v6.g096733 scaffold715:124534-126779(-)	121.3	121.7	116.9	65.6	60.9	63.9	1.89023	1.05522e-05	1.89023	sp|Q9ZST0|RK5_ORYSJ 50S ribosomal protein L5, chloroplastic OS=Oryza sativa subsp. japonica OX=39947 GN=RPL5 PE=2 SV=2
EC_v6.g045919.t1	EVMEC_v6.g045919 scaffold168:996331-997014(-)	99	99.9	100.2	68.9	67	70.2	1.45124	6.3666e-06	1.45124	sp|P13192|PSAF_HORVU Photosystem I reaction center subunit III, chloroplastic OS=Hordeum vulgare OX=4513 GN=PSAF PE=1 SV=2
EC_v6.g012193.t1	EVMEC_v6.g012193 scaffold30:3476782-3482048(-)	104.3	102.3	100.9	80.1	81.8	80.4	1.26909	4.11444e-05	1.26909	sp|P31927|SPSA_MAIZE Sucrose-phosphate synthase OS=Zea mays OX=4577 GN=SPS PE=1 SV=1
EC_v6.g082818.t1	EVMEC_v6.g082818 scaffold483:395072-395755(+)	108.7	109.3	110.8	77.4	78.2	84	1.37229	0.000164723	1.37229	sp|Q7F8S5|PR2E2_ORYSJ Peroxiredoxin-2E-2, chloroplastic OS=Oryza sativa subsp. japonica OX=39947 GN=PRXIIE-2 PE=1 SV=1
EC_v6.g057479.t1	EVMEC_v6.g057479 scaffold241:186592-189337(+)	120.7	123.1	123.2	79	77.9	75.8	1.57714	3.56565e-06	1.57714	sp|Q5Z5A8|P2SAF_ORYSJ Photosystem II stability/assembly factor HCF136, chloroplastic OS=Oryza sativa subsp. japonica OX=39947 GN=HCF136 PE=3 SV=1
EC_v6.g084689.t1	EVMEC_v6.g084689 scaffold511:420302-422489(-)	98.6	97	99.1	63.8	68.5	64.5	1.49746	3.37136e-05	1.49746	sp|A2Y8E0|FENR1_ORYSI Ferredoxin--NADP reductase, leaf isozyme 1, chloroplastic OS=Oryza sativa subsp. indica OX=39946 GN=OsI_21320 PE=3 SV=1
EC_v6.g078443.t1	EVMEC_v6.g078443 scaffold428:1150879-1151781(-)	103.6	104	105.4	54.2	53	54.8	1.9321	3.11595e-07	1.9321	sp|P27525|CB4B_SOLLC Chlorophyll a-b binding protein CP24 10B, chloroplastic OS=Solanum lycopersicum OX=4081 GN=CAP10B PE=3 SV=1
EC_v6.g047963.t1	EVMEC_v6.g047963 scaffold178:1734853-1746658(-)	111.6	112.3	114.7	85.5	83.4	84.4	1.33675	1.41719e-05	1.33675	sp|O65272|KEA2_ARATH K(+) efflux antiporter 2, chloroplastic OS=Arabidopsis thaliana OX=3702 GN=KEA2 PE=1 SV=2
EC_v6.g095036.t1	EVMEC_v6.g095036 scaffold684:456231-459392(-)	102.9	106.9	104.9	58.4	89.2	49.3	1.59827	0.031741	1.59827	sp|Q65XK0|ILV5_ORYSJ Ketol-acid reductoisomerase, chloroplastic OS=Oryza sativa subsp. japonica OX=39947 GN=Os05g0573700 PE=1 SV=1
EC_v6.g031714.t1	EVMEC_v6.g031714 scaffold99:666240-666932(-)	105.6	107.6	106.5	69.9	69.4	70.3	1.52529	5.34017e-07	1.52529	sp|P13192|PSAF_HORVU Photosystem I reaction center subunit III, chloroplastic OS=Hordeum vulgare OX=4513 GN=PSAF PE=1 SV=2
EC_v6.g062001.t1	EVMEC_v6.g062001 scaffold275:369841-373147(+)	102.6	102.2	107.8	74.8	77.1	72.2	1.39491	0.000210375	1.39491	sp|Q6H6D2|HEM3_ORYSJ Porphobilinogen deaminase, chloroplastic OS=Oryza sativa subsp. japonica OX=39947 GN=HEMC PE=2 SV=1
EC_v6.g024426.t1	EVMEC_v6.g024426 scaffold70:2795893-2797703(-)	109.4	112.2	110.1	83	80.6	88.4	1.31627	0.000413796	1.31627	sp|O80934|Y2766_ARATH Uncharacterized protein At2g37660, chloroplastic OS=Arabidopsis thaliana OX=3702 GN=At2g37660 PE=1 SV=2
EC_v6.g068270.t1	EVMEC_v6.g068270 scaffold329:216697-217286(-)	127	128.9	126.1	99.3	93.6	98.7	1.31001	0.000110384	1.31001	sp|Q05736|PR1_ASPOF Pathogenesis-related protein 1 OS=Asparagus officinalis OX=4686 GN=PR1 PE=2 SV=1
EC_v6.g088422.t1	EVMEC_v6.g088422 scaffold565:391103-392629(+)	109.2	111.5	96.9	76.9	76.7	74.8	1.39054	0.00290646	1.39054	sp|Q9ZSY9|C74B2_ARATH Linolenate hydroperoxide lyase, chloroplastic OS=Arabidopsis thaliana OX=3702 GN=CYP74B2 PE=1 SV=1
EC_v6.g082571.t1	EVMEC_v6.g082571 scaffold480:136069-137598(-)	97.9	101.7	102.6	69.5	70.6	74.9	1.40558	0.000185697	1.40558	sp|Q9ZSY9|C74B2_ARATH Linolenate hydroperoxide lyase, chloroplastic OS=Arabidopsis thaliana OX=3702 GN=CYP74B2 PE=1 SV=1
EC_v6.g022027.t1	EVMEC_v6.g022027 scaffold61:2584754-2587932(-)	94.8	98.3	89.4	70	73.1	71.8	1.31456	0.00119221	1.31456	sp|Q9FEQ8|PER2_MAIZE Peroxidase 2 OS=Zea mays OX=4577 GN=PER2 PE=2 SV=1
EC_v6.g059018.t1	EVMEC_v6.g059018 scaffold252:241603-243184(+)	91.6	99.9	96	79.2	76.2	74.8	1.24891	0.00218503	1.24891	sp|O64422|F16P1_ORYSJ Fructose-1,6-bisphosphatase, chloroplastic OS=Oryza sativa subsp. japonica OX=39947 GN=Os03g0267300 PE=2 SV=1
EC_v6.g030185.t1	EVMEC_v6.g030185 scaffold92:2461369-2462911(+)	102.9	102.1	102.7	83	82.3	80.5	1.25183	1.22897e-05	1.25183	sp|Q9LU21|PNSB3_ARATH Photosynthetic NDH subunit of subcomplex B 3, chloroplastic OS=Arabidopsis thaliana OX=3702 GN=PNSB3 PE=2 SV=1
EC_v6.g024291.t1	EVMEC_v6.g024291 scaffold70:1493661-1497110(+)	94.7	94.4	91.2	74.4	75	73.1	1.25978	0.000104225	1.25978	sp|Q9FEQ8|PER2_MAIZE Peroxidase 2 OS=Zea mays OX=4577 GN=PER2 PE=2 SV=1
EC_v6.g084912.t1	EVMEC_v6.g084912 scaffold514:98437-100283(-)	123.7	123	128.2	73.4	67.6	70.3	1.77425	1.9996e-05	1.77425	sp|Q04836|CP31A_ARATH 31 kDa ribonucleoprotein, chloroplastic OS=Arabidopsis thaliana OX=3702 GN=CP31A PE=1 SV=1
EC_v6.g062881.t1	EVMEC_v6.g062881 scaffold284:535866-539840(+)	103.5	116.4	103.5	92	84.8	90.6	1.20942	0.0180983	1.20942	sp|Q65CJ7|HPPR_PLESU Hydroxyphenylpyruvate reductase OS=Plectranthus scutellarioides OX=4142 GN=HPPR PE=1 SV=2
EC_v6.g058694.t1	EVMEC_v6.g058694 scaffold248:1456708-1459754(-)	101	105.6	101.1	84.4	79.5	87.9	1.222	0.00290162	1.222	sp|Q6H7E4|TRXM1_ORYSJ Thioredoxin M1, chloroplastic OS=Oryza sativa subsp. japonica OX=39947 GN=Os02g0639900 PE=2 SV=1
EC_v6.g106687.t1	EVMEC_v6.g106687 scaffold1094:71122-74037(+)	114.3	109.2	106.9	74.9	94.2	71.5	1.37323	0.0155318	1.37323	sp|Q65CJ7|HPPR_PLESU Hydroxyphenylpyruvate reductase OS=Plectranthus scutellarioides OX=4142 GN=HPPR PE=1 SV=2
EC_v6.g090372.t1	EVMEC_v6.g090372 scaffold597:703315-703839(+)	115.7	114.2	113.8	68.2	69.6	69.3	1.65958	3.70395e-07	1.65958	sp|Q9LR64|PB27A_ARATH Photosystem II repair protein PSB27-H1, chloroplastic OS=Arabidopsis thaliana OX=3702 GN=PSB27-1 PE=1 SV=1
EC_v6.g069774.t1	EVMEC_v6.g069774 scaffold342:621682-622830(+)	113.3	117	111.9	68	73.7	70.1	1.61568	4.26836e-05	1.61568	sp|P82191|RK3_SPIOL 50S ribosomal protein L3, chloroplastic OS=Spinacia oleracea OX=3562 GN=RPL3 PE=1 SV=2
EC_v6.g067789.t1	EVMEC_v6.g067789 scaffold324:619001-619651(-)	107.8	108.2	108.5	56.9	54.5	54.4	1.95718	3.84372e-07	1.95718	sp|P12329|CB21_MAIZE Chlorophyll a-b binding protein 1, chloroplastic OS=Zea mays OX=4577 GN=CAB1 PE=1 SV=1
EC_v6.g096234.t1	EVMEC_v6.g096234 scaffold706:148600-153747(+)	104.8	111.7	106.2	92.2	80.8	87.6	1.2383	0.00619094	1.2383	sp|Q65XK0|ILV5_ORYSJ Ketol-acid reductoisomerase, chloroplastic OS=Oryza sativa subsp. japonica OX=39947 GN=Os05g0573700 PE=1 SV=1
EC_v6.g107213.t1	EVMEC_v6.g107213 scaffold1140:86691-87731(-)	105.7	106.7	104.7	70.5	66.1	67.8	1.55137	1.16356e-05	1.55137	sp|P27522|CB13_SOLLC Chlorophyll a-b binding protein 8, chloroplastic OS=Solanum lycopersicum OX=4081 GN=CAB8 PE=3 SV=1
EC_v6.g043615.t1	EVMEC_v6.g043615 scaffold156:617966-623957(-)	110.1	126.6	111.8	101.6	89.9	98.1	1.20338	0.0353604	1.20338	sp|P21616|AVP_VIGRR Pyrophosphate-energized vacuolar membrane proton pump OS=Vigna radiata var. radiata OX=3916 PE=1 SV=4
EC_v6.g107834.t1	EVMEC_v6.g107834 scaffold1229:46284-47646(-)	97.7	110.2	109.1	85.8	84.9	82.4	1.25247	0.00667186	1.25247	sp|Q9LEH3|PER15_IPOBA Peroxidase 15 OS=Ipomoea batatas OX=4120 GN=pod PE=1 SV=1
EC_v6.g103148.t1	EVMEC_v6.g103148 scaffold914:349073-350147(+)	110.5	111	102.7	80.1	70.7	87.5	1.36047	0.00672119	1.36047	sp|Q6ATY4|U603_ORYSJ UPF0603 protein Os05g0401100, chloroplastic OS=Oryza sativa subsp. japonica OX=39947 GN=Os05g0401100 PE=3 SV=1
EC_v6.g040098.t1	EVMEC_v6.g040098 scaffold138:336768-340451(-)	111.7	114.4	110.3	77.1	72.2	74.2	1.50515	3.54597e-05	1.50515	sp|O23049|RK6_ARATH 50S ribosomal protein L6, chloroplastic OS=Arabidopsis thaliana OX=3702 GN=RPL6 PE=2 SV=1
EC_v6.g015770.t1	EVMEC_v6.g015770 scaffold40:3788755-3791201(-)	109.6	110.3	109.3	69	64.3	67.4	1.64026	7.01583e-06	1.64026	sp|Q6YZE2|GSA_ORYSJ Glutamate-1-semialdehyde 2,1-aminomutase, chloroplastic OS=Oryza sativa subsp. japonica OX=39947 GN=GSA PE=2 SV=1
EC_v6.g072441.t1	EVMEC_v6.g072441 scaffold372:16539-22915(+)	117.4	107.7	110.3	79.2	89.5	78.8	1.35515	0.00298229	1.35515	sp|O82178|PP186_ARATH Pentatricopeptide repeat-containing protein At2g35130 OS=Arabidopsis thaliana OX=3702 GN=At2g35130 PE=3 SV=1
EC_v6.g048617.t1	EVMEC_v6.g048617 scaffold182:521898-524431(-)	108.4	107.8	108.9	89.2	86.2	88.7	1.23097	3.20007e-05	1.23097	sp|A2X345|TROL_ORYSI Protein THYLAKOID RHODANESE-LIKE, chloroplastic OS=Oryza sativa subsp. indica OX=39946 GN=TROL PE=3 SV=1
EC_v6.g052408.t1	EVMEC_v6.g052408 scaffold204:990385-994537(-)	106.6	108.4	109.3	85.4	86.2	77.4	1.30241	0.00100574	1.30241	sp|Q9MAP3|RK11_ARATH 50S ribosomal protein L11, chloroplastic OS=Arabidopsis thaliana OX=3702 GN=RPL11 PE=2 SV=1
EC_v6.g057399.t1	EVMEC_v6.g057399 scaffold240:1095252-1097544(+)	112.7	115.3	125.8	96.5	94.3	88.9	1.26493	0.00579532	1.26493	0
EC_v6.g047419.t1	EVMEC_v6.g047419 scaffold176:118648-119391(+)	105.4	103.8	105	76	77.9	75.1	1.37205	7.61749e-06	1.37205	sp|Q9T0A4|NDHS_ARATH NAD(P)H-quinone oxidoreductase subunit S, chloroplastic OS=Arabidopsis thaliana OX=3702 GN=ndhS PE=1 SV=1
EC_v6.g100530.t1	EVMEC_v6.g100530 scaffold820:362616-368293(-)	120.5	111.3	110.4	82.2	95.4	84.8	1.30412	0.00675999	1.30412	sp|O65282|CH20_ARATH 20 kDa chaperonin, chloroplastic OS=Arabidopsis thaliana OX=3702 GN=CPN20 PE=1 SV=2
EC_v6.g097990.t1	EVMEC_v6.g097990 scaffold746:199615-201823(+)	97.6	102	99.5	82.9	82.4	82	1.20946	0.000185958	1.20946	0
EC_v6.g020029.t1	EVMEC_v6.g020029 scaffold54:1927180-1928220(+)	101.3	98.1	99.9	60.2	58.6	58.9	1.6843	2.67224e-06	1.6843	sp|P27522|CB13_SOLLC Chlorophyll a-b binding protein 8, chloroplastic OS=Solanum lycopersicum OX=4081 GN=CAB8 PE=3 SV=1
EC_v6.g021214.t1	EVMEC_v6.g021214 scaffold58:2842485-2843252(-)	113.3	107.9	109.6	64.9	66.1	65.5	1.68346	1.04863e-05	1.68346	sp|Q9SGH4|PNSL3_ARATH Photosynthetic NDH subunit of lumenal location 3, chloroplastic OS=Arabidopsis thaliana OX=3702 GN=PNSL3 PE=1 SV=1
EC_v6.g044816.t1	EVMEC_v6.g044816 scaffold162:1009387-1010111(-)	93	94.3	82.1	69.2	69.5	65.3	1.32059	0.00600673	1.32059	sp|P13194|PSAE_HORVU Photosystem I reaction center subunit IV, chloroplastic OS=Hordeum vulgare OX=4513 GN=PSAE PE=1 SV=2
EC_v6.g023958.t1	EVMEC_v6.g023958 scaffold69:1572284-1579743(+)	114.1	114.4	112.9	79.2	80.9	82.9	1.40494	9.41526e-06	1.40494	sp|Q9M7J4|MFP1_TOBAC MAR-binding filament-like protein 1-1 OS=Nicotiana tabacum OX=4097 GN=MFP1-1 PE=2 SV=1
EC_v6.g057650.t1	EVMEC_v6.g057650 scaffold241:1704411-1705519(-)	113.4	113.3	110.7	69.8	69.1	69.9	1.6159	1.26324e-06	1.6159	sp|O22773|TL16_ARATH Thylakoid lumenal 16.5 kDa protein, chloroplastic OS=Arabidopsis thaliana OX=3702 GN=At4g02530 PE=1 SV=3
EC_v6.g096291.t1	EVMEC_v6.g096291 scaffold707:93135-94823(+)	99.2	104.2	106	88.9	82.6	77.2	1.24407	0.00684766	1.24407	sp|Q94BS2|MET1_ARATH Protein MET1, chloroplastic OS=Arabidopsis thaliana OX=3702 GN=MET1 PE=1 SV=1
EC_v6.g020023.t1	EVMEC_v6.g020023 scaffold54:1832388-1833265(+)	106.2	93.7	81.6	67	71.3	72.1	1.33793	0.0311624	1.33793	sp|O65581|ALFC5_ARATH Fructose-bisphosphate aldolase 5, cytosolic OS=Arabidopsis thaliana OX=3702 GN=FBA5 PE=1 SV=1
EC_v6.g061492.t1	EVMEC_v6.g061492 scaffold270:1462949-1464605(-)	110.3	115.5	111.1	75.5	80.7	86.1	1.39043	0.000804876	1.39043	sp|Q94BS2|MET1_ARATH Protein MET1, chloroplastic OS=Arabidopsis thaliana OX=3702 GN=MET1 PE=1 SV=1
EC_v6.g023390.t1	EVMEC_v6.g023390 scaffold67:427762-429014(+)	104.4	101.8	103.4	61.8	65.8	63.9	1.61671	9.01854e-06	1.61671	sp|P27524|CB4A_SOLLC Chlorophyll a-b binding protein CP24 10A, chloroplastic OS=Solanum lycopersicum OX=4081 GN=CAP10A PE=3 SV=1
EC_v6.g023732.t1	EVMEC_v6.g023732 scaffold68:2005447-2009776(-)	113.6	113.8	113.1	82.7	80.5	79.6	1.40239	4.21204e-06	1.40239	sp|Q852S5|NDK2_TOBAC Nucleoside diphosphate kinase 2, chloroplastic OS=Nicotiana tabacum OX=4097 GN=NDPK2 PE=1 SV=1
EC_v6.g026841.t1	EVMEC_v6.g026841 scaffold80:1520257-1525620(-)	110.6	110.5	111.2	86.7	89	87.6	1.26206	5.2326e-06	1.26206	sp|Q75GT3|CLPB2_ORYSJ Chaperone protein ClpB2, chloroplastic OS=Oryza sativa subsp. japonica OX=39947 GN=CLPB2 PE=2 SV=1
EC_v6.g086443.t1	EVMEC_v6.g086443 scaffold536:461363-462040(+)	111.2	100.6	109	87.1	80.8	87.8	1.2546	0.00521677	1.2546	sp|Q7F8S5|PR2E2_ORYSJ Peroxiredoxin-2E-2, chloroplastic OS=Oryza sativa subsp. japonica OX=39947 GN=PRXIIE-2 PE=1 SV=1
EC_v6.g025637.t1	EVMEC_v6.g025637 scaffold75:1550547-1551450(-)	89.6	92.8	92.4	71.8	68	70.5	1.3067	0.000138461	1.3067	sp|P27523|CB23_HORVU Chlorophyll a-b binding protein of LHCII type III, chloroplastic OS=Hordeum vulgare OX=4513 GN=LHBC PE=2 SV=1
EC_v6.g047795.t1	EVMEC_v6.g047795 scaffold178:210331-222592(-)	104.7	107.5	111.8	81.5	79.5	76.4	1.36479	0.000343157	1.36479	sp|P14655|GLNA2_ORYSJ Glutamine synthetase, chloroplastic OS=Oryza sativa subsp. japonica OX=39947 GN=GLN2 PE=1 SV=1
EC_v6.g088548.t1	EVMEC_v6.g088548 scaffold567:316282-318789(+)	114.8	122.2	102.4	80.8	71.4	81.4	1.45291	0.00598214	1.45291	sp|Q84VQ4|NDHU_ARATH NAD(P)H-quinone oxidoreductase subunit U, chloroplastic OS=Arabidopsis thaliana OX=3702 GN=ndhU PE=1 SV=1
EC_v6.g012006.t1	EVMEC_v6.g012006 scaffold30:1939866-1944293(-)	106	104.2	108.8	89.8	83.9	84.2	1.23691	0.000958378	1.23691	sp|Q9FN48|CAS_ARATH Calcium sensing receptor, chloroplastic OS=Arabidopsis thaliana OX=3702 GN=CAS PE=1 SV=1
EC_v6.g010767.t1	EVMEC_v6.g010767 scaffold27:1741261-1747326(-)	100.6	104.3	99.5	76	74.9	72.6	1.36197	0.000106755	1.36197	sp|Q5VRB2|BASS2_ORYSJ Probable sodium/metabolite cotransporter BASS2, chloroplastic OS=Oryza sativa subsp. japonica OX=39947 GN=BASS2 PE=2 SV=1
EC_v6.g025743.t1	EVMEC_v6.g025743 scaffold75:2706833-2707508(-)	110.9	108.6	101.3	82.8	82.4	77.9	1.31962	0.00141183	1.31962	sp|Q6ZL42|H2A2_ORYSJ Probable histone H2A.2 OS=Oryza sativa subsp. japonica OX=39947 GN=Os07g0545400 PE=2 SV=1
EC_v6.g048789.t1	EVMEC_v6.g048789 scaffold183:549904-552204(-)	106.7	107.5	101.9	80.3	67.2	74.9	1.42131	0.001721	1.42131	sp|P0DKC4|PGP1B_ARATH Phosphoglycolate phosphatase 1B, chloroplastic OS=Arabidopsis thaliana OX=3702 GN=PGLP1B PE=1 SV=1
EC_v6.g028392.t1	EVMEC_v6.g028392 scaffold86:2047638-2052209(+)	113.3	114.6	112.6	79.5	81.7	78.2	1.42231	8.87256e-06	1.42231	sp|Q94CJ5|RER4_ARATH Protein RETICULATA-RELATED 4, chloroplastic OS=Arabidopsis thaliana OX=3702 GN=RER4 PE=2 SV=1
EC_v6.g072198.t1	EVMEC_v6.g072198 scaffold369:1221345-1229536(+)	118.6	117.8	116.9	67.1	59.9	59.6	1.89335	2.42644e-05	1.89335	sp|Q04836|CP31A_ARATH 31 kDa ribonucleoprotein, chloroplastic OS=Arabidopsis thaliana OX=3702 GN=CP31A PE=1 SV=1
EC_v6.g038313.t1	EVMEC_v6.g038313 scaffold128:2582443-2583894(+)	128.4	122.5	120.2	108.6	85.1	77.6	1.36786	0.0261339	1.36786	sp|Q0D3N0|PER2_ORYSJ Peroxidase 2 OS=Oryza sativa subsp. japonica OX=39947 GN=PRX112 PE=2 SV=1
EC_v6.g045467.t1	EVMEC_v6.g045467 scaffold166:1554445-1559494(-)	110.2	110.5	112.3	90.7	90.4	93.8	1.21135	0.000107609	1.21135	sp|Q94A65|STR14_ARATH Rhodanese-like domain-containing protein 14, chloroplastic OS=Arabidopsis thaliana OX=3702 GN=At4g27700 PE=2 SV=1
EC_v6.g084643.t1	EVMEC_v6.g084643 scaffold511:5292-5762(+)	88.3	85	82.5	47.8	48.2	41.4	1.86172	0.000140991	1.86172	sp|P08248|PLAS_HORVU Plastocyanin, chloroplastic OS=Hordeum vulgare OX=4513 GN=PETE PE=2 SV=1
EC_v6.g085001.t1	EVMEC_v6.g085001 scaffold515:238028-240329(-)	109	107.9	111.8	88.4	83.3	82.9	1.29104	0.000308584	1.29104	sp|O80842|CFTSY_ARATH Cell division protein FtsY homolog, chloroplastic OS=Arabidopsis thaliana OX=3702 GN=CPFTSY PE=1 SV=2
EC_v6.g037692.t1	EVMEC_v6.g037692 scaffold126:2040329-2041769(-)	99.5	110.3	101.3	75.6	71.4	79.6	1.3729	0.00233968	1.3729	0
EC_v6.g102096.t1	EVMEC_v6.g102096 scaffold873:88036-89806(+)	103.4	119	112.9	98.3	86.6	84.4	1.24508	0.0245957	1.24508	sp|P82538|PPL1_ARATH PsbP-like protein 1, chloroplastic OS=Arabidopsis thaliana OX=3702 GN=PPL1 PE=1 SV=1
EC_v6.g005831.t1	EVMEC_v6.g005831 scaffold13:2060087-2062028(-)	128.7	127	123.4	57.1	58.9	65.7	2.08641	2.72846e-05	2.08641	sp|Q6UIL3|LAHY_LARTR (+)-larreatricin hydroxylase, chloroplastic OS=Larrea tridentata OX=66636 PE=1 SV=1
EC_v6.g013115.t1	EVMEC_v6.g013115 scaffold33:3271963-3274938(+)	109.6	115.5	110.7	89.6	84.8	88.9	1.27535	0.00050422	1.27535	sp|Q9FR35|PRX2C_ORYSJ Peroxiredoxin-2C OS=Oryza sativa subsp. japonica OX=39947 GN=PRXIIC PE=1 SV=1
EC_v6.g066712.t1	EVMEC_v6.g066712 scaffold315:1099096-1100832(-)	106.8	108.8	95.5	27.7	57.1	40.2	2.4888	0.00280989	2.4888	sp|P02879|RICI_RICCO Ricin OS=Ricinus communis OX=3988 PE=1 SV=1
EC_v6.g092920.t1	EVMEC_v6.g092920 scaffold644:16056-16838(-)	107.3	107.9	110.1	80.1	74.5	75.2	1.41558	8.34946e-05	1.41558	sp|Q7FB12|NDHM_ORYSJ NAD(P)H-quinone oxidoreductase subunit M, chloroplastic OS=Oryza sativa subsp. japonica OX=39947 GN=ndhM PE=2 SV=1
EC_v6.g006841.t1	EVMEC_v6.g006841 scaffold16:2874281-2875862(+)	119.5	111.3	122.4	76	89.1	68.1	1.51458	0.00456199	1.51458	sp|P82277|RRP2_SPIOL 30S ribosomal protein 2, chloroplastic OS=Spinacia oleracea OX=3562 GN=PSRP2 PE=1 SV=1
EC_v6.g049079.t1	EVMEC_v6.g049079 scaffold184:891298-895235(-)	121.5	114.5	116.6	63.2	71.6	66	1.75598	9.63506e-05	1.75598	sp|Q8H1Q1|TL203_ARATH Thylakoid lumenal protein TL20.3, chloroplastic OS=Arabidopsis thaliana OX=3702 GN=TL20.3 PE=1 SV=1
EC_v6.g053042.t1	EVMEC_v6.g053042 scaffold209:1624351-1627224(-)	103.3	109.7	107	90.1	84.4	82.8	1.24368	0.00193828	1.24368	sp|O23593|RGGB_ARATH RGG repeats nuclear RNA binding protein B OS=Arabidopsis thaliana OX=3702 GN=RGGB PE=1 SV=1
EC_v6.g042688.t1	EVMEC_v6.g042688 scaffold151:55784-57054(-)	103.1	109	112.2	91.6	87.8	81.6	1.24253	0.00591427	1.24253	sp|Q9SCY3|PNSL4_ARATH Photosynthetic NDH subunit of lumenal location 4, chloroplastic OS=Arabidopsis thaliana OX=3702 GN=PNSL4 PE=1 SV=1
EC_v6.g004010.t1	EVMEC_v6.g004010 scaffold7:2809964-2812082(+)	97.4	103.6	99.4	71.8	73.6	67.5	1.41099	0.000344448	1.41099	sp|Q5EFU4|CRD1_HORVU Magnesium-protoporphyrin IX monomethyl ester [oxidative] cyclase, chloroplastic OS=Hordeum vulgare OX=4513 GN=CRD1 PE=1 SV=1
EC_v6.g000343.t1	EVMEC_v6.g000343 scaffold1:3094387-3096288(+)	107.3	107.8	107.1	68.7	73.8	68	1.53064	3.51854e-05	1.53064	sp|P51204|YCF54_PORPU Uncharacterized protein ycf54 OS=Porphyra purpurea OX=2787 GN=ycf54 PE=3 SV=1
EC_v6.g038862.t1	EVMEC_v6.g038862 scaffold132:734808-743691(+)	120.2	123.3	123.6	75.9	71.8	71.5	1.67473	1.02816e-05	1.67473	sp|A3BLC3|RRFC_ORYSJ Ribosome-recycling factor, chloroplastic OS=Oryza sativa subsp. japonica OX=39947 GN=Os07g0570700 PE=2 SV=2
EC_v6.g001900.t1	EVMEC_v6.g001900 scaffold3:1200619-1201560(+)	99.1	98.8	102	73.8	76.1	72	1.35151	7.6874e-05	1.35151	sp|Q9LVM2|NDHN_ARATH NAD(P)H-quinone oxidoreductase subunit N, chloroplastic OS=Arabidopsis thaliana OX=3702 GN=ndhN PE=2 SV=1
EC_v6.g058680.t1	EVMEC_v6.g058680 scaffold248:1326959-1327432(-)	114.7	110.7	115.3	69.7	72	70.6	1.6048	1.13603e-05	1.6048	sp|P80680|FTRV_MAIZE Ferredoxin-thioredoxin reductase, variable chain OS=Zea mays OX=4577 PE=1 SV=1
EC_v6.g100239.t1	EVMEC_v6.g100239 scaffold813:1232-3148(-)	121.3	123.3	123.2	62.7	61.6	60.7	1.98811	2.49588e-07	1.98811	sp|Q8L803|RK9_WHEAT 50S ribosomal protein L9, chloroplastic OS=Triticum aestivum OX=4565 GN=RPL9 PE=2 SV=1
EC_v6.g107612.t1	EVMEC_v6.g107612 scaffold1191:78232-81109(-)	109.8	116.9	103	70.6	60.9	77.4	1.57827	0.00298114	1.57827	sp|Q04836|CP31A_ARATH 31 kDa ribonucleoprotein, chloroplastic OS=Arabidopsis thaliana OX=3702 GN=CP31A PE=1 SV=1
EC_v6.g007864.t1	EVMEC_v6.g007864 scaffold19:644297-644665(+)	98.6	105.8	97.7	61.3	76.7	62.3	1.50824	0.00373594	1.50824	sp|O22914|CP121_ARATH Calvin cycle protein CP12-1, chloroplastic OS=Arabidopsis thaliana OX=3702 GN=CP12-1 PE=1 SV=1
EC_v6.g026582.t1	EVMEC_v6.g026582 scaffold79:1202739-1204275(+)	120.6	127.2	113.9	72.2	71.4	82	1.60328	0.000905144	1.60328	sp|Q9ZUC1|AOR_ARATH NADPH-dependent alkenal/one oxidoreductase, chloroplastic OS=Arabidopsis thaliana OX=3702 GN=AOR PE=1 SV=2
EC_v6.g106564.t1	EVMEC_v6.g106564 scaffold1087:182394-188174(+)	105.2	106.7	108.7	81.1	79.2	80.5	1.3314	2.13207e-05	1.3314	sp|Q94K71|CBBY_ARATH CBBY-like protein OS=Arabidopsis thaliana OX=3702 GN=CBBY PE=1 SV=1
EC_v6.g063868.t1	EVMEC_v6.g063868 scaffold292:199620-201014(-)	103.6	104.5	105.3	80.4	78.3	78.7	1.32013	6.21798e-06	1.32013	0
EC_v6.g094158.t1	EVMEC_v6.g094158 scaffold663:585999-587584(-)	129.7	122.5	112.6	59.8	69.7	78.5	1.75385	0.00204645	1.75385	sp|P82277|RRP2_SPIOL 30S ribosomal protein 2, chloroplastic OS=Spinacia oleracea OX=3562 GN=PSRP2 PE=1 SV=1
EC_v6.g014419.t1	EVMEC_v6.g014419 scaffold37:570629-572662(-)	101.5	101.3	98.4	73.1	73.9	71.7	1.37723	2.07946e-05	1.37723	sp|Q6Z2T6|CHLP_ORYSJ Geranylgeranyl diphosphate reductase, chloroplastic OS=Oryza sativa subsp. japonica OX=39947 GN=CHLP PE=2 SV=1
EC_v6.g076406.t1	EVMEC_v6.g076406 scaffold409:821387-821755(+)	101.6	100.7	103.9	77.2	84.9	81.7	1.25595	0.00101974	1.25595	sp|O22914|CP121_ARATH Calvin cycle protein CP12-1, chloroplastic OS=Arabidopsis thaliana OX=3702 GN=CP12-1 PE=1 SV=1
EC_v6.g029743.t1	EVMEC_v6.g029743 scaffold91:1383329-1387118(+)	105.6	112.7	105.3	78.5	65.9	74.5	1.4783	0.00140898	1.4783	sp|Q9LY62|GT644_ARATH Glycosyltransferase family 64 protein C4 OS=Arabidopsis thaliana OX=3702 GN=EPC1 PE=2 SV=1
EC_v6.g008291.t1	EVMEC_v6.g008291 scaffold20:1224130-1230546(+)	106.3	107.2	110.2	92	85.9	86.4	1.22474	0.000973124	1.22474	sp|Q949M3|FABG3_BRANA 3-oxoacyl-[acyl-carrier-protein] reductase 3, chloroplastic OS=Brassica napus OX=3708 GN=bkr3 PE=2 SV=1
EC_v6.g051208.t1	EVMEC_v6.g051208 scaffold196:1459734-1460793(-)	112.8	111	118.6	76.3	79.8	79.7	1.45208	0.000157494	1.45208	sp|Q94JX9|NACA2_ARATH Nascent polypeptide-associated complex subunit alpha-like protein 2 OS=Arabidopsis thaliana OX=3702 GN=At3g49470 PE=2 SV=2
EC_v6.g085666.t1	EVMEC_v6.g085666 scaffold524:765997-766982(+)	124	111.5	131.5	62.3	59.3	60.4	2.01648	0.000473106	2.01648	sp|A5H452|PER70_MAIZE Peroxidase 70 OS=Zea mays OX=4577 GN=PER70 PE=1 SV=1
EC_v6.g062234.t1	EVMEC_v6.g062234 scaffold277:1272064-1277251(-)	115	118.9	114	70.2	65.4	74.9	1.65273	0.000125848	1.65273	0
EC_v6.g029245.t1	EVMEC_v6.g029245 scaffold89:1640598-1640945(+)	104.4	98.4	102.7	68.4	77.2	70.7	1.41239	0.000731172	1.41239	0
EC_v6.g019187.t1	EVMEC_v6.g019187 scaffold52:500704-502130(-)	135.1	129.7	125.4	109.7	100.8	108.7	1.22243	0.00399252	1.22243	sp|A2YPX3|PER2_ORYSI Peroxidase 2 OS=Oryza sativa subsp. indica OX=39946 GN=PRX112 PE=3 SV=2
EC_v6.g000249.t1	EVMEC_v6.g000249 scaffold1:2090718-2094534(+)	117.4	117.5	115.8	91.2	92.1	89.3	1.2865	1.25378e-05	1.2865	0
EC_v6.g064681.t1	EVMEC_v6.g064681 scaffold299:429119-435519(+)	108	97.9	93.9	82.5	62.9	66.6	1.41415	0.0162381	1.41415	sp|Q5VRB2|BASS2_ORYSJ Probable sodium/metabolite cotransporter BASS2, chloroplastic OS=Oryza sativa subsp. japonica OX=39947 GN=BASS2 PE=2 SV=1
EC_v6.g051376.t1	EVMEC_v6.g051376 scaffold197:1083663-1091909(-)	117.2	116.1	105.5	76.1	82	85.5	1.3908	0.00237243	1.3908	sp|Q6L506|RIBA3_ORYSJ Probable monofunctional riboflavin biosynthesis protein RIBA 3, chloroplastic OS=Oryza sativa subsp. japonica OX=39947 GN=RIBA3 PE=2 SV=1
EC_v6.g010157.t1	EVMEC_v6.g010157 scaffold25:795719-797312(-)	115.6	117.1	119.8	61.6	57.7	63.7	1.92623	1.23399e-05	1.92623	sp|Q39061|CP33_ARATH RNA-binding protein CP33, chloroplastic OS=Arabidopsis thaliana OX=3702 GN=CP33 PE=2 SV=1
EC_v6.g019241.t1	EVMEC_v6.g019241 scaffold52:883005-889672(+)	112.5	100.4	108.5	86.5	87.6	90.4	1.21512	0.00714921	1.21512	sp|Q40082|XYLA_HORVU Xylose isomerase OS=Hordeum vulgare OX=4513 GN=XYLA PE=1 SV=1
EC_v6.g074000.t1	EVMEC_v6.g074000 scaffold387:1034376-1037196(+)	117.6	113.3	111	73.4	75.4	82.7	1.47689	0.000425212	1.47689	sp|P37216|AROG_SOLLC Phospho-2-dehydro-3-deoxyheptonate aldolase 2, chloroplastic OS=Solanum lycopersicum OX=4081 PE=2 SV=1
EC_v6.g058155.t1	EVMEC_v6.g058155 scaffold245:317932-319006(-)	100	104.7	101.3	64.2	63.7	62.1	1.61053	1.4849e-05	1.61053	sp|P32869|PSAD_CUCSA Photosystem I reaction center subunit II, chloroplastic OS=Cucumis sativus OX=3659 GN=psaD PE=1 SV=1
EC_v6.g004192.t1	EVMEC_v6.g004192 scaffold7:5267064-5272863(+)	106.3	109.1	106.2	85.5	81	86.3	1.27215	0.000272315	1.27215	sp|Q8W250|DXR_ORYSJ 1-deoxy-D-xylulose 5-phosphate reductoisomerase, chloroplastic OS=Oryza sativa subsp. japonica OX=39947 GN=DXR PE=2 SV=2
EC_v6.g001270.t1	EVMEC_v6.g001270 scaffold2:1893930-1894601(+)	93.1	92	95.8	71.5	66.1	72.4	1.33762	0.000479204	1.33762	sp|P31093|PSAN_HORVU Photosystem I reaction center subunit N, chloroplastic OS=Hordeum vulgare OX=4513 GN=PSAN PE=2 SV=1
EC_v6.g064724.t1	EVMEC_v6.g064724 scaffold299:935403-936432(-)	104.5	109.3	112.2	88.2	79	80.8	1.31452	0.00195098	1.31452	sp|Q9LXX5|PPD6_ARATH PsbP domain-containing protein 6, chloroplastic OS=Arabidopsis thaliana OX=3702 GN=PPD6 PE=1 SV=1
EC_v6.g066193.t1	EVMEC_v6.g066193 scaffold311:1083944-1085538(+)	104.5	105.1	106.6	83.7	66.3	83.6	1.3536	0.0090824	1.3536	sp|O64422|F16P1_ORYSJ Fructose-1,6-bisphosphatase, chloroplastic OS=Oryza sativa subsp. japonica OX=39947 GN=Os03g0267300 PE=2 SV=1
EC_v6.g012998.t1	EVMEC_v6.g012998 scaffold33:1900268-1906113(+)	100.8	104.7	111.8	77.7	80.3	82.3	1.32043	0.00180979	1.32043	sp|Q9MT28|THRC_SOLTU Threonine synthase, chloroplastic OS=Solanum tuberosum OX=4113 PE=2 SV=1
EC_v6.g005861.t1	EVMEC_v6.g005861 scaffold13:2487512-2488663(-)	105.5	104.5	104.4	71	69.1	69.4	1.50072	8.88518e-07	1.50072	sp|P06183|PSBR_SOLTU Photosystem II 10 kDa polypeptide, chloroplastic OS=Solanum tuberosum OX=4113 GN=PSBR PE=2 SV=1
EC_v6.g002959.t1	EVMEC_v6.g002959 scaffold5:3285167-3286702(+)	113.4	114.5	120.7	68.9	64.7	63.3	1.77044	5.74476e-05	1.77044	sp|Q9ZUC1|AOR_ARATH NADPH-dependent alkenal/one oxidoreductase, chloroplastic OS=Arabidopsis thaliana OX=3702 GN=AOR PE=1 SV=2
EC_v6.g081184.t1	EVMEC_v6.g081184 scaffold462:970709-972674(+)	113.8	122.1	121.2	65.3	67.9	75.2	1.71353	0.000234786	1.71353	0
EC_v6.g055168.t1	EVMEC_v6.g055168 scaffold223:1712519-1726598(+)	111.3	114.5	111	87.9	80.8	90.7	1.29838	0.00121347	1.29838	sp|Q07661|NDK1_ORYSJ Nucleoside diphosphate kinase 1 OS=Oryza sativa subsp. japonica OX=39947 GN=NDKR PE=1 SV=1
EC_v6.g076423.t1	EVMEC_v6.g076423 scaffold409:1016819-1020808(+)	106.2	106.3	108.6	75.7	80.6	79.7	1.36059	7.51749e-05	1.36059	sp|Q9AR38|PPOC_ORYSJ Protoporphyrinogen oxidase, chloroplastic OS=Oryza sativa subsp. japonica OX=39947 GN=PPOX1 PE=2 SV=1
EC_v6.g086801.t1	EVMEC_v6.g086801 scaffold541:150671-153411(+)	120.4	126.1	117.3	69.8	64.5	70.8	1.77377	8.18142e-05	1.77377	sp|Q7XRA1|ADC2_ORYSJ Arginine decarboxylase 2 OS=Oryza sativa subsp. japonica OX=39947 GN=ADC2 PE=1 SV=2
EC_v6.g033862.t1	EVMEC_v6.g033862 scaffold106:2413072-2415522(-)	115	107	109.6	80.7	98.1	91.7	1.22588	0.0220349	1.22588	sp|Q9LQK7|AB7I_ARATH Protein ABCI7, chloroplastic OS=Arabidopsis thaliana OX=3702 GN=ABCI7 PE=1 SV=1
EC_v6.g073301.t1	EVMEC_v6.g073301 scaffold381:803557-808410(+)	110.2	105.9	107.9	77.5	87.3	77.3	1.33829	0.00149995	1.33829	sp|Q8LQ68|HXK6_ORYSJ Hexokinase-6 OS=Oryza sativa subsp. japonica OX=39947 GN=HXK6 PE=2 SV=1
EC_v6.g095910.t1	EVMEC_v6.g095910 scaffold701:42633-46278(-)	114.7	113.1	118.4	81.2	78.9	88.8	1.39092	0.000657761	1.39092	sp|O65282|CH20_ARATH 20 kDa chaperonin, chloroplastic OS=Arabidopsis thaliana OX=3702 GN=CPN20 PE=1 SV=2
EC_v6.g095408.t1	EVMEC_v6.g095408 scaffold692:29683-32069(-)	113.6	116.4	111.8	78.8	78.8	85.4	1.40658	0.000215419	1.40658	0
EC_v6.g049669.t1	EVMEC_v6.g049669 scaffold187:2022408-2025933(-)	104	102.8	105.5	82.3	84.7	87.3	1.22808	0.000297355	1.22808	sp|Q8GVP6|PDRP1_ORYSJ Probable pyruvate, phosphate dikinase regulatory protein, chloroplastic OS=Oryza sativa subsp. japonica OX=39947 GN=PDRP1 PE=2 SV=2
EC_v6.g059034.t1	EVMEC_v6.g059034 scaffold252:361030-363096(-)	116.3	121.7	115	67.8	59.9	61.3	1.86772	6.74253e-05	1.86772	sp|O80361|RK4_TOBAC 50S ribosomal protein L4, chloroplastic OS=Nicotiana tabacum OX=4097 GN=RPL4 PE=2 SV=1
EC_v6.g085909.t1	EVMEC_v6.g085909 scaffold528:591735-596402(-)	117.5	103.1	111.6	81	87.5	84	1.31564	0.00440036	1.31564	sp|Q6K8J4|ISPG_ORYSJ 4-hydroxy-3-methylbut-2-en-1-yl diphosphate synthase (ferredoxin), chloroplastic OS=Oryza sativa subsp. japonica OX=39947 GN=ISPG PE=2 SV=1
EC_v6.g030918.t1	EVMEC_v6.g030918 scaffold95:747386-749668(-)	112.9	110.2	102.8	89.2	96.9	77.3	1.23728	0.0319943	1.23728	sp|Q7XPW5|PMM_ORYSJ Phosphomannomutase OS=Oryza sativa subsp. japonica OX=39947 GN=PMM PE=2 SV=2
EC_v6.g027262.t1	EVMEC_v6.g027262 scaffold82:1208019-1209689(-)	98.9	111.1	121.1	86	77.9	71.4	1.40714	0.0141911	1.40714	sp|P31165|RK15_PEA 50S ribosomal protein L15, chloroplastic (Fragment) OS=Pisum sativum OX=3888 GN=RPL15 PE=2 SV=1
EC_v6.g003407.t1	EVMEC_v6.g003407 scaffold6:2442061-2444129(-)	111.1	108.7	106.1	82.3	80.4	89.6	1.29172	0.00147292	1.29172	sp|Q9SI61|ASE1_ARATH Amidophosphoribosyltransferase 1, chloroplastic OS=Arabidopsis thaliana OX=3702 GN=ASE1 PE=2 SV=1
EC_v6.g036220.t1	EVMEC_v6.g036220 scaffold118:1402734-1406025(+)	107.8	118.3	108	64.7	65.6	67.4	1.68993	0.000215835	1.68993	sp|Q94A68|Y1669_ARATH Uncharacterized oxidoreductase At1g06690, chloroplastic OS=Arabidopsis thaliana OX=3702 GN=At1g06690 PE=1 SV=1
EC_v6.g031932.t1	EVMEC_v6.g031932 scaffold99:2351510-2351719(+)	110.1	109.1	115.8	60.4	72.3	64	1.7031	0.00035469	1.7031	sp|P36213|PSAD_HORVU Photosystem I reaction center subunit II, chloroplastic OS=Hordeum vulgare OX=4513 GN=psaD PE=1 SV=1
EC_v6.g065119.t1	EVMEC_v6.g065119 scaffold302:232406-235302(-)	112.8	113.2	111.6	89.3	93.4	86.7	1.25316	0.000347373	1.25316	sp|Q6K439|PAP2_ORYSJ Probable plastid-lipid-associated protein 2, chloroplastic OS=Oryza sativa subsp. japonica OX=39947 GN=PAP2 PE=2 SV=1
EC_v6.g010697.t1	EVMEC_v6.g010697 scaffold27:358834-364607(-)	105.6	109.6	105	76.9	76	77.4	1.39036	3.71187e-05	1.39036	sp|P18566|RBS2_ORYSJ Ribulose bisphosphate carboxylase small chain A, chloroplastic OS=Oryza sativa subsp. japonica OX=39947 GN=RBCS-A PE=2 SV=2
EC_v6.g002358.t1	EVMEC_v6.g002358 scaffold3:6233146-6233706(+)	112.8	114.3	114.6	72.1	69.1	68.8	1.62714	3.24145e-06	1.62714	sp|Q9XI73|PNSL2_ARATH Photosynthetic NDH subunit of lumenal location 2, chloroplastic OS=Arabidopsis thaliana OX=3702 GN=PNSL2 PE=1 SV=1
EC_v6.g073396.t1	EVMEC_v6.g073396 scaffold382:677227-680729(+)	110.1	111.2	114.8	76.2	75.7	78	1.46194	2.36065e-05	1.46194	sp|Q7XPL2|HEM6_ORYSJ Oxygen-dependent coproporphyrinogen-III oxidase, chloroplastic OS=Oryza sativa subsp. japonica OX=39947 GN=CPX PE=2 SV=2
EC_v6.g026249.t1	EVMEC_v6.g026249 scaffold77:3108198-3114984(-)	113.4	112.8	112.1	78	82.2	78.3	1.41845	1.88104e-05	1.41845	sp|Q9SRY4|LPA1_ARATH Protein LOW PSII ACCUMULATION 1, chloroplastic OS=Arabidopsis thaliana OX=3702 GN=LPA1 PE=1 SV=1
EC_v6.g042355.t1	EVMEC_v6.g042355 scaffold148:2367994-2369302(-)	118.2	120.1	122.4	68.1	70.5	65.7	1.76554	9.28152e-06	1.76554	sp|Q9SWI6|RK29_MAIZE 50S ribosomal protein L29, chloroplastic OS=Zea mays OX=4577 GN=RPL29 PE=2 SV=1
EC_v6.g102138.t1	EVMEC_v6.g102138 scaffold873:400924-403538(-)	128.6	135.3	101.8	80.8	75.3	95.3	1.45465	0.0323946	1.45465	sp|B6TRH4|RIBD_MAIZE Riboflavin biosynthesis protein PYRD, chloroplastic OS=Zea mays OX=4577 GN=PYRD PE=2 SV=1
EC_v6.g001853.t1	EVMEC_v6.g001853 scaffold3:714517-715299(-)	103.4	101.5	97.7	66.3	68.9	72.5	1.45691	0.000209996	1.45691	sp|Q8S091|TRXF_ORYSJ Thioredoxin F, chloroplastic OS=Oryza sativa subsp. japonica OX=39947 GN=Os01g0913000 PE=2 SV=1
EC_v6.g047611.t1	EVMEC_v6.g047611 scaffold176:2057938-2059343(+)	111.5	113.4	114.3	80.4	76.9	70.7	1.48772	0.000232021	1.48772	sp|P82130|RR20_SPIOL 30S ribosomal protein S20, chloroplastic OS=Spinacia oleracea OX=3562 GN=RPS20 PE=1 SV=2
EC_v6.g010210.t1	EVMEC_v6.g010210 scaffold25:1282756-1287120(+)	115.9	109.5	110.2	87.8	82	88.7	1.29826	0.000917083	1.29826	sp|Q9FYR6|SYPM_ARATH Proline--tRNA ligase, chloroplastic/mitochondrial OS=Arabidopsis thaliana OX=3702 GN=OVA6 PE=2 SV=1
EC_v6.g107058.t1	EVMEC_v6.g107058 scaffold1126:106313-107657(-)	109	106.5	113.5	79.1	82.7	78.2	1.37083	0.000274008	1.37083	sp|Q9FGC7|ZEP_ARATH Zeaxanthin epoxidase, chloroplastic OS=Arabidopsis thaliana OX=3702 GN=ZEP PE=1 SV=1
EC_v6.g058744.t1	EVMEC_v6.g058744 scaffold249:647831-653654(+)	114.9	114.8	119.7	95.3	97.3	89	1.24077	0.00161727	1.24077	sp|O49818|LGUL_CICAR Lactoylglutathione lyase OS=Cicer arietinum OX=3827 PE=2 SV=1
EC_v6.g077844.t1	EVMEC_v6.g077844 scaffold423:584818-585384(-)	112	112.1	111.1	62.4	70.8	50.1	1.8287	0.00109325	1.8287	sp|P20143|PSAH_HORVU Photosystem I reaction center subunit VI, chloroplastic OS=Hordeum vulgare OX=4513 GN=PSAH PE=1 SV=1
EC_v6.g047728.t1	EVMEC_v6.g047728 scaffold177:1828040-1828732(-)	121.7	123.6	124.4	72.9	69.1	67.8	1.76215	6.56582e-06	1.76215	sp|Q41350|OLP1_SOLLC Osmotin-like protein OS=Solanum lycopersicum OX=4081 PE=1 SV=1
EC_v6.g013506.t1	EVMEC_v6.g013506 scaffold34:3758426-3759178(+)	122.1	126.1	108	98.2	86.6	81.6	1.33709	0.0153253	1.33709	sp|P82658|TL19_ARATH Thylakoid lumenal 19 kDa protein, chloroplastic OS=Arabidopsis thaliana OX=3702 GN=At3g63540 PE=1 SV=2
EC_v6.g093195.t1	EVMEC_v6.g093195 scaffold647:731875-732207(+)	126.1	126.8	130.3	73.5	72.3	73.7	1.74579	2.37913e-06	1.74579	sp|Q9SVC4|OEP7_ARATH Outer envelope membrane protein 7 OS=Arabidopsis thaliana OX=3702 GN=OEP7 PE=1 SV=1
EC_v6.g008014.t1	EVMEC_v6.g008014 scaffold19:2391454-2391921(+)	108.6	110.2	107.9	70.9	80	76.9	1.43415	0.000280059	1.43415	sp|P80680|FTRV_MAIZE Ferredoxin-thioredoxin reductase, variable chain OS=Zea mays OX=4577 PE=1 SV=1
EC_v6.g043277.t1	EVMEC_v6.g043277 scaffold154:945516-951115(-)	104.1	104.8	110	63.5	72.4	75.4	1.50923	0.000879849	1.50923	sp|Q5VRB2|BASS2_ORYSJ Probable sodium/metabolite cotransporter BASS2, chloroplastic OS=Oryza sativa subsp. japonica OX=39947 GN=BASS2 PE=2 SV=1
EC_v6.g080751.t1	EVMEC_v6.g080751 scaffold458:560711-564408(-)	112.6	112.1	112.7	71.9	80.2	76.7	1.47465	0.000115011	1.47465	sp|O23614|CTPA2_ARATH Carboxyl-terminal-processing peptidase 2, chloroplastic OS=Arabidopsis thaliana OX=3702 GN=CTPA2 PE=1 SV=1
EC_v6.g042635.t1	EVMEC_v6.g042635 scaffold150:1785780-1792985(-)	108.5	112	111.3	56.2	60.7	56	1.91903	9.24962e-06	1.91903	sp|Q9MAC5|PTBP1_ARATH Polypyrimidine tract-binding protein homolog 1 OS=Arabidopsis thaliana OX=3702 GN=PTB PE=1 SV=1
EC_v6.g014428.t1	EVMEC_v6.g014428 scaffold37:653504-654798(-)	106.6	105.7	105.7	71.9	73.3	71.9	1.46476	4.43362e-07	1.46476	sp|Q8RXS1|PNSB4_ARATH Photosynthetic NDH subunit of subcomplex B 4, chloroplastic OS=Arabidopsis thaliana OX=3702 GN=PNSB4 PE=2 SV=1
EC_v6.g075851.t1	EVMEC_v6.g075851 scaffold405:435430-440444(+)	104.3	104	103.2	64.3	72.3	71.5	1.49688	0.000177416	1.49688	sp|Q9S713|STT7_ARATH Serine/threonine-protein kinase STN7, chloroplastic OS=Arabidopsis thaliana OX=3702 GN=STN7 PE=1 SV=1
EC_v6.g107836.t1	EVMEC_v6.g107836 scaffold1229:88273-89871(-)	102	112.1	114.9	79.8	74.2	60.9	1.53094	0.00511728	1.53094	sp|Q9LEH3|PER15_IPOBA Peroxidase 15 OS=Ipomoea batatas OX=4120 GN=pod PE=1 SV=1
EC_v6.g046423.t1	EVMEC_v6.g046423 scaffold170:1168796-1173972(-)	111.5	113.9	122.6	94.4	96.6	78	1.29368	0.0176747	1.29368	sp|Q9CAF5|AB6I_ARATH ABC transporter I family member 6, chloroplastic OS=Arabidopsis thaliana OX=3702 GN=ABCI6 PE=1 SV=1
EC_v6.g070535.t1	EVMEC_v6.g070535 scaffold349:461618-467568(+)	102.7	100.5	101.1	81.9	73.7	87.9	1.24969	0.00826189	1.24969	sp|Q9ZTP5|RPE_ORYSJ Ribulose-phosphate 3-epimerase, chloroplastic OS=Oryza sativa subsp. japonica OX=39947 GN=RPE PE=1 SV=2
EC_v6.g092165.t1	EVMEC_v6.g092165 scaffold629:311196-315787(+)	121.6	138.8	144.7	66.3	44.8	47	2.5623	0.0010685	2.5623	sp|Q2QYE1|APY3_ORYSJ Probable apyrase 3 OS=Oryza sativa subsp. japonica OX=39947 GN=APY3 PE=2 SV=2
EC_v6.g049585.t1	EVMEC_v6.g049585 scaffold187:1011244-1011723(-)	119.8	117.2	118.1	59.1	57.9	55.7	2.05617	1.08227e-06	2.05617	0
EC_v6.g082917.t1	EVMEC_v6.g082917 scaffold485:319864-320420(+)	121.6	122.7	126.1	65.8	63.6	62	1.93521	4.37236e-06	1.93521	sp|P82953|LECH_HORVV Horcolin OS=Hordeum vulgare subsp. vulgare OX=112509 PE=1 SV=2
EC_v6.g052592.t1	EVMEC_v6.g052592 scaffold205:1468490-1470309(-)	109.8	104.8	108.3	80.1	92	85.9	1.25155	0.00444412	1.25155	sp|P51355|YCF17_PORPU Uncharacterized protein ycf17 OS=Porphyra purpurea OX=2787 GN=ycf17 PE=3 SV=1
EC_v6.g042981.t1	EVMEC_v6.g042981 scaffold152:1047354-1051923(-)	114.4	107.6	112.1	89	94	87.3	1.23603	0.00168719	1.23603	sp|Q9ZNT7|PHB2_ARATH Prohibitin-2, mitochondrial OS=Arabidopsis thaliana OX=3702 GN=PHB2 PE=1 SV=1
EC_v6.g070244.t1	EVMEC_v6.g070244 scaffold346:860471-861325(-)	108.7	104.4	101.7	71.9	74.5	80.4	1.38801	0.000821836	1.38801	sp|Q9LDY5|FK172_ARATH Peptidyl-prolyl cis-trans isomerase FKBP17-2, chloroplastic OS=Arabidopsis thaliana OX=3702 GN=FKBP17-2 PE=1 SV=1
EC_v6.g055587.t1	EVMEC_v6.g055587 scaffold227:402204-409916(+)	96.4	97.4	101.6	83.7	83.6	78	1.20424	0.00248433	1.20424	sp|Q9FMF7|DIT21_ARATH Dicarboxylate transporter 2.1, chloroplastic OS=Arabidopsis thaliana OX=3702 GN=DIT2-1 PE=1 SV=1
EC_v6.g044879.t1	EVMEC_v6.g044879 scaffold162:2122474-2133088(-)	120	116.7	113.7	86.8	87.2	94.7	1.30406	0.000982334	1.30406	0
EC_v6.g088666.t1	EVMEC_v6.g088666 scaffold570:208830-210808(-)	130	132.6	129.9	74.3	53.2	61.6	2.07562	0.000396269	2.07562	sp|Q9MB14|PPO2_IPOBA Polyphenol oxidase II, chloroplastic OS=Ipomoea batatas OX=4120 GN=co-2 PE=2 SV=2
EC_v6.g042116.t1	EVMEC_v6.g042116 scaffold148:22176-24774(+)	117	120.9	120.4	73.6	72.7	75.9	1.61251	8.1556e-06	1.61251	sp|O82234|IF32_ARATH Translation initiation factor IF3-2, chloroplastic OS=Arabidopsis thaliana OX=3702 GN=IF3-2 PE=2 SV=1
EC_v6.g037339.t1	EVMEC_v6.g037339 scaffold124:1834739-1838087(-)	113.1	112.3	103.2	82.6	86	94.5	1.24895	0.0100899	1.24895	sp|Q9SKZ1|PUR_ARATH Transcription factor Pur-alpha 1 OS=Arabidopsis thaliana OX=3702 GN=PURA1 PE=1 SV=2
EC_v6.g055757.t1	EVMEC_v6.g055757 scaffold228:432851-433625(-)	116.2	112.9	115.5	60.8	63.7	56.3	1.90597	2.12237e-05	1.90597	sp|Q9LS48|SG1_ARATH protein SLOW GREEN 1, chloroplastic OS=Arabidopsis thaliana OX=3702 GN=SG1 PE=1 SV=1
EC_v6.g047975.t1	EVMEC_v6.g047975 scaffold178:1813017-1814677(-)	111	98.5	106.6	88.8	84.5	90.1	1.20008	0.0121017	1.20008	sp|Q9SMT7|4CLLA_ARATH Oxalate--CoA ligase OS=Arabidopsis thaliana OX=3702 GN=AAE3 PE=1 SV=1
EC_v6.g053444.t1	EVMEC_v6.g053444 scaffold212:394693-395352(+)	99.6	99.4	94.7	79.5	60.2	69.7	1.40258	0.00835617	1.40258	0
EC_v6.g050065.t1	EVMEC_v6.g050065 scaffold189:1786676-1791344(+)	112.6	102.9	113.8	84	99.6	85.1	1.22553	0.0295711	1.22553	sp|O80934|Y2766_ARATH Uncharacterized protein At2g37660, chloroplastic OS=Arabidopsis thaliana OX=3702 GN=At2g37660 PE=1 SV=2
EC_v6.g076796.t1	EVMEC_v6.g076796 scaffold412:577207-580811(+)	107.5	110.1	99	89.4	77.3	77.8	1.29489	0.00975263	1.29489	sp|Q9C9X3|ANXD5_ARATH Annexin D5 OS=Arabidopsis thaliana OX=3702 GN=ANN5 PE=2 SV=2
EC_v6.g083467.t1	EVMEC_v6.g083467 scaffold494:324230-325103(+)	108.3	109.7	104	64.5	73.5	83	1.45701	0.00387899	1.45701	sp|P23993|PSAL_HORVU Photosystem I reaction center subunit XI, chloroplastic OS=Hordeum vulgare OX=4513 GN=PSAL PE=1 SV=1
EC_v6.g104060.t1	EVMEC_v6.g104060 scaffold952:56473-59022(+)	122.2	113.2	112.1	93.1	93.7	88	1.26456	0.00273931	1.26456	sp|Q9S850|SUOX_ARATH Sulfite oxidase OS=Arabidopsis thaliana OX=3702 GN=SOX PE=1 SV=1
EC_v6.g031756.t1	EVMEC_v6.g031756 scaffold99:976744-977418(-)	127.7	145.4	139	91	100.9	100.6	1.40889	0.00285116	1.40889	sp|A2XMN2|GSTU1_ORYSI Probable glutathione S-transferase GSTU1 OS=Oryza sativa subsp. indica OX=39946 GN=GSTU1 PE=1 SV=1
EC_v6.g087930.t1	EVMEC_v6.g087930 scaffold559:765236-765802(+)	109.5	108.9	109.6	81.3	85.8	82.3	1.31516	4.55511e-05	1.31516	sp|P10979|GRPA_MAIZE Glycine-rich RNA-binding, abscisic acid-inducible protein OS=Zea mays OX=4577 GN=RAB15 PE=1 SV=1
EC_v6.g083068.t1	EVMEC_v6.g083068 scaffold487:1014356-1018458(+)	104.8	105.9	109.1	81	92.9	90.6	1.20907	0.00885108	1.20907	sp|Q40784|AAPC_CENCI Putative glucose-6-phosphate 1-epimerase OS=Cenchrus ciliaris OX=35872 PE=2 SV=1
EC_v6.g030197.t1	EVMEC_v6.g030197 scaffold92:2539292-2542527(+)	108.3	106	112.6	79.4	89.1	77.4	1.3294	0.0027489	1.3294	sp|Q0WRJ7|FK202_ARATH Peptidyl-prolyl cis-trans isomerase FKBP20-2, chloroplastic OS=Arabidopsis thaliana OX=3702 GN=FKBP20-2 PE=1 SV=1
EC_v6.g108286.t1	EVMEC_v6.g108286 scaffold1343:24565-30172(+)	108	108.3	104.6	81.2	81.4	83	1.3066	4.45394e-05	1.3066	sp|Q9FG89|PNSB5_ARATH Photosynthetic NDH subunit of subcomplex B 5, chloroplastic OS=Arabidopsis thaliana OX=3702 GN=PNSB5 PE=2 SV=1
EC_v6.g023531.t1	EVMEC_v6.g023531 scaffold67:2990095-2990775(-)	99.4	97.3	93.7	64.7	64.7	60	1.53326	0.000123652	1.53326	0
EC_v6.g072330.t1	EVMEC_v6.g072330 scaffold371:266629-267143(-)	105.5	106.2	103.8	76	79.2	85.2	1.3124	0.000852708	1.3124	sp|Q9SL05|PGR5_ARATH Protein PROTON GRADIENT REGULATION 5, chloroplastic OS=Arabidopsis thaliana OX=3702 GN=PGR5 PE=1 SV=1
EC_v6.g048450.t1	EVMEC_v6.g048450 scaffold181:726394-727348(-)	106.6	103.2	109	89.6	87.1	88.7	1.20121	0.000631596	1.20121	sp|Q96324|GSTFB_ARATH Glutathione S-transferase F11 OS=Arabidopsis thaliana OX=3702 GN=GSTF11 PE=2 SV=1
EC_v6.g021284.t1	EVMEC_v6.g021284 scaffold59:41986-44341(-)	113.3	112.4	111.1	86.4	91.8	91.9	1.24695	0.000321517	1.24695	sp|Q9SQI8|ODP24_ARATH Dihydrolipoyllysine-residue acetyltransferase component 4 of pyruvate dehydrogenase complex, chloroplastic OS=Arabidopsis thaliana OX=3702 GN=LTA2 PE=2 SV=1
EC_v6.g004251.t1	EVMEC_v6.g004251 scaffold8:191898-198376(-)	115.8	111.8	111.2	80.8	96.1	86.2	1.28772	0.00584248	1.28772	sp|Q8GXR9|NDC1_ARATH Alternative NAD(P)H-ubiquinone oxidoreductase C1, chloroplastic/mitochondrial OS=Arabidopsis thaliana OX=3702 GN=NDC1 PE=1 SV=2
EC_v6.g011071.t1	EVMEC_v6.g011071 scaffold28:743380-745186(+)	135.7	112.5	110.1	68.8	91.7	92.5	1.41621	0.0357142	1.41621	sp|Q07661|NDK1_ORYSJ Nucleoside diphosphate kinase 1 OS=Oryza sativa subsp. japonica OX=39947 GN=NDKR PE=1 SV=1
EC_v6.g051325.t1	EVMEC_v6.g051325 scaffold197:526496-529921(-)	107.1	115.3	112.2	83.7	83.4	80.9	1.34919	0.000347078	1.34919	sp|P93394|UPP_TOBAC Uracil phosphoribosyltransferase OS=Nicotiana tabacum OX=4097 GN=UPP PE=2 SV=1
EC_v6.g097991.t1	EVMEC_v6.g097991 scaffold746:202298-203292(+)	105.4	104.9	100.9	72.1	77.6	76.5	1.37577	0.000210546	1.37577	0
EC_v6.g078957.t1	EVMEC_v6.g078957 scaffold434:599419-602382(+)	109.4	106.9	112	91.3	93.9	84.7	1.21638	0.00331877	1.21638	0
EC_v6.g094046.t1	EVMEC_v6.g094046 scaffold660:358789-361062(+)	118.5	121.9	115.7	82	73.8	77.3	1.52767	0.000160862	1.52767	sp|Q9LSE4|CCB1_ARATH Protein COFACTOR ASSEMBLY OF COMPLEX C SUBUNIT B CCB1, chloroplastic OS=Arabidopsis thaliana OX=3702 GN=CCB1 PE=1 SV=1
EC_v6.g059307.t1	EVMEC_v6.g059307 scaffold253:1208670-1211557(+)	119.8	122.9	125	73.5	69.2	63.5	1.78322	7.93597e-05	1.78322	sp|Q0J0N4|BGL30_ORYSJ Beta-glucosidase 30 OS=Oryza sativa subsp. japonica OX=39947 GN=BGLU30 PE=2 SV=1
EC_v6.g021280.t1	EVMEC_v6.g021280 scaffold58:3490880-3491734(-)	109.8	114.5	102.2	91	77.6	93	1.24809	0.0228625	1.24809	sp|O04331|PHB3_ARATH Prohibitin-3, mitochondrial OS=Arabidopsis thaliana OX=3702 GN=PHB3 PE=1 SV=1
EC_v6.g053935.t1	EVMEC_v6.g053935 scaffold214:1827605-1831822(+)	106.6	102.4	111.9	86.8	86	79.9	1.26989	0.00292083	1.26989	sp|Q4LDF9|OEP37_PEA Outer envelope pore protein 37, chloroplastic OS=Pisum sativum OX=3888 GN=OEP37 PE=1 SV=1
EC_v6.g047892.t1	EVMEC_v6.g047892 scaffold178:1129945-1134896(-)	117.5	114.5	106.3	87.8	81.2	87.5	1.31891	0.00237438	1.31891	sp|Q9SHI1|IF2C_ARATH Translation initiation factor IF-2, chloroplastic OS=Arabidopsis thaliana OX=3702 GN=At1g17220 PE=2 SV=2
EC_v6.g106741.t1	EVMEC_v6.g106741 scaffold1099:165360-167107(-)	112.3	108	111	83.1	78.8	73.1	1.40979	0.000531239	1.40979	sp|P93554|NDK1_SACOF Nucleoside diphosphate kinase 1 OS=Saccharum officinarum OX=4547 GN=NDPK1 PE=1 SV=1
EC_v6.g066898.t1	EVMEC_v6.g066898 scaffold316:1519789-1520691(-)	109.1	100	105.3	78.4	89.6	76.6	1.28536	0.00865173	1.28536	sp|P12257|GUB2_HORVU Lichenase-2 (Fragment) OS=Hordeum vulgare OX=4513 PE=1 SV=1
EC_v6.g023662.t1	EVMEC_v6.g023662 scaffold68:959413-964055(-)	118.9	122	116.9	85.6	80.6	86.2	1.41759	0.00010962	1.41759	sp|O23403|PPD1_ARATH PsbP domain-containing protein 1, chloroplastic OS=Arabidopsis thaliana OX=3702 GN=PPD1 PE=1 SV=1
EC_v6.g020903.t1	EVMEC_v6.g020903 scaffold57:2888853-2891330(+)	117.5	114.8	115.1	73.5	74	72.4	1.57981	1.66555e-06	1.57981	sp|B8AAV3|CEST_ORYSI Protein CHLOROPLAST ENHANCING STRESS TOLERANCE, chloroplastic OS=Oryza sativa subsp. indica OX=39946 GN=CEST PE=3 SV=1
EC_v6.g077219.t1	EVMEC_v6.g077219 scaffold416:734297-740693(-)	123.3	124.7	130.3	63.8	62.9	57.1	2.05822	2.70058e-05	2.05822	sp|Q9LVU1|VAP21_ARATH Vesicle-associated protein 2-1 OS=Arabidopsis thaliana OX=3702 GN=PVA21 PE=1 SV=1
EC_v6.g009349.t1	EVMEC_v6.g009349 scaffold22:2555554-2558550(+)	104.6	104.4	104.9	81.3	80.4	82.8	1.28384	5.43837e-06	1.28384	0
EC_v6.g099816.t1	EVMEC_v6.g099816 scaffold798:314594-318006(+)	101.8	105.7	104.1	87.4	82.9	85.7	1.21719	0.000432844	1.21719	sp|O80575|RISB_ARATH 6,7-dimethyl-8-ribityllumazine synthase, chloroplastic OS=Arabidopsis thaliana OX=3702 GN=At2g44050 PE=2 SV=1
EC_v6.g017018.t1	EVMEC_v6.g017018 scaffold44:3293623-3294800(+)	115.9	108.7	114.8	83.5	86.8	82.4	1.34309	0.000372952	1.34309	sp|Q8VY52|PPD2_ARATH PsbP domain-containing protein 2, chloroplastic OS=Arabidopsis thaliana OX=3702 GN=PPD2 PE=1 SV=1
EC_v6.g001367.t1	EVMEC_v6.g001367 scaffold2:2842944-2847124(+)	117.2	113.4	109	82	74.2	79.6	1.4402	0.00047137	1.4402	sp|Q4LDF9|OEP37_PEA Outer envelope pore protein 37, chloroplastic OS=Pisum sativum OX=3888 GN=OEP37 PE=1 SV=1
EC_v6.g073989.t1	EVMEC_v6.g073989 scaffold387:874406-877247(+)	110.6	105.4	96	87.8	89.4	77.2	1.22642	0.0286479	1.22642	sp|Q680K2|GPPL1_ARATH Haloacid dehalogenase-like hydrolase domain-containing protein At4g39970 OS=Arabidopsis thaliana OX=3702 GN=At4g39970 PE=2 SV=1
EC_v6.g029361.t1	EVMEC_v6.g029361 scaffold89:2395234-2399391(-)	112.5	116.8	107.2	89.4	87.1	93.1	1.24815	0.00244645	1.24815	sp|Q2VEX9|CRTSO_DAUCA Prolycopene isomerase, chloroplastic OS=Daucus carota OX=4039 GN=CRTISO PE=2 SV=1
EC_v6.g000955.t1	EVMEC_v6.g000955 scaffold1:9694196-9697451(+)	116.2	110.5	113.6	90.8	82.6	82.9	1.32774	0.000885024	1.32774	sp|P23902|KASC1_HORVU 3-oxoacyl-[acyl-carrier-protein] synthase I, chloroplastic OS=Hordeum vulgare OX=4513 GN=KAS12 PE=1 SV=1
EC_v6.g077498.t1	EVMEC_v6.g077498 scaffold419:403868-407958(-)	130.6	122	129.5	61.6	69.2	64.5	1.95648	5.82245e-05	1.95648	sp|Q9M8Y5|LTL1_ARATH GDSL esterase/lipase LTL1 OS=Arabidopsis thaliana OX=3702 GN=LTL1 PE=2 SV=1
EC_v6.g099517.t1	EVMEC_v6.g099517 scaffold789:193245-198846(+)	110.3	109.8	106.5	84.5	89.7	94.6	1.21503	0.00361942	1.21503	sp|Q9SMW7|BTF3_ARATH Basic transcription factor 3 OS=Arabidopsis thaliana OX=3702 GN=BTF3 PE=1 SV=1
EC_v6.g049762.t1	EVMEC_v6.g049762 scaffold188:798446-798970(+)	102.8	100.6	100.5	82	83	80.2	1.2394	6.10589e-05	1.2394	0
EC_v6.g041945.t1	EVMEC_v6.g041945 scaffold147:178360-179154(-)	102.4	107	109.1	95.4	86.4	80.8	1.21287	0.0165009	1.21287	sp|Q10163|RSMB_SCHPO Small nuclear ribonucleoprotein-associated protein B OS=Schizosaccharomyces pombe (strain 972 / ATCC 24843) OX=284812 GN=smb1 PE=1 SV=1
EC_v6.g009244.t1	EVMEC_v6.g009244 scaffold22:1557592-1559025(-)	101	97.4	106.6	64.1	58.2	66.1	1.6189	0.000406735	1.6189	sp|Q9FJ45|GDL83_ARATH GDSL esterase/lipase At5g45910 OS=Arabidopsis thaliana OX=3702 GN=At5g45910 PE=2 SV=1
EC_v6.g065682.t1	EVMEC_v6.g065682 scaffold307:125682-128464(+)	112.5	111.4	112.1	87.3	79.5	63.7	1.4577	0.00717866	1.4577	0
EC_v6.g077325.t1	EVMEC_v6.g077325 scaffold417:631634-633012(+)	132	135.9	125.6	57.7	55.7	52.2	2.37621	2.39118e-05	2.37621	sp|P28814|BARW_HORVU Barwin OS=Hordeum vulgare OX=4513 PE=1 SV=1
EC_v6.g057936.t1	EVMEC_v6.g057936 scaffold243:557209-557958(+)	103.5	106.5	99.9	79.2	78.2	76.7	1.32379	0.000244962	1.32379	sp|A6BLW4|NFYC2_ORYSJ Nuclear transcription factor Y subunit C-2 OS=Oryza sativa subsp. japonica OX=39947 GN=NFYC2 PE=1 SV=1
EC_v6.g103174.t1	EVMEC_v6.g103174 scaffold915:318516-319664(+)	100.9	100.2	101.4	79.9	77.6	75.3	1.2994	7.14548e-05	1.2994	0
EC_v6.g042489.t1	EVMEC_v6.g042489 scaffold149:2370700-2378170(-)	104.4	107.4	107.9	71	75.2	69.2	1.48422	7.60336e-05	1.48422	0
EC_v6.g000267.t1	EVMEC_v6.g000267 scaffold1:2349567-2350113(-)	112.3	112.2	116.4	81.1	77.6	72.2	1.4764	0.000236212	1.4764	0
EC_v6.g035996.t1	EVMEC_v6.g035996 scaffold117:1737292-1737648(-)	108.5	97.4	106.8	68.2	71.2	74.3	1.46327	0.00104298	1.46327	0
EC_v6.g087330.t1	EVMEC_v6.g087330 scaffold551:217883-219777(-)	106.9	107.5	104.6	74.8	79.7	84	1.33753	0.000663246	1.33753	sp|Q9SYX1|LIL31_ARATH Light-harvesting complex-like protein 3 isotype 1, chloroplastic OS=Arabidopsis thaliana OX=3702 GN=LIL3.1 PE=1 SV=1
EC_v6.g055085.t1	EVMEC_v6.g055085 scaffold223:840811-843674(+)	113.7	116.4	109.9	77.3	73.7	82.3	1.45735	0.000340348	1.45735	sp|P92980|APR3_ARATH 5&apos;-adenylylsulfate reductase 3, chloroplastic OS=Arabidopsis thaliana OX=3702 GN=APR3 PE=2 SV=2
EC_v6.g084930.t1	EVMEC_v6.g084930 scaffold514:339743-343291(+)	106.2	110.4	110	92	89.5	86.9	1.21684	0.000619774	1.21684	0
EC_v6.g069108.t1	EVMEC_v6.g069108 scaffold337:58586-59155(+)	107.7	115.2	91.5	65.9	67.3	77.3	1.49359	0.011639	1.49359	sp|Q9SW18|CHLM_ARATH Magnesium protoporphyrin IX methyltransferase, chloroplastic OS=Arabidopsis thaliana OX=3702 GN=CHLM PE=1 SV=1
EC_v6.g044299.t1	EVMEC_v6.g044299 scaffold159:1058675-1062099(+)	114.2	111.9	113.8	88.1	94.5	93	1.23331	0.000480641	1.23331	sp|P53780|METC_ARATH Cystathionine beta-lyase, chloroplastic OS=Arabidopsis thaliana OX=3702 GN=At3g57050 PE=1 SV=1
EC_v6.g015255.t1	EVMEC_v6.g015255 scaffold39:1796500-1799976(-)	116.3	116.5	121	68.5	66.3	60.1	1.81529	5.62555e-05	1.81529	sp|Q02764|RK24_TOBAC 50S ribosomal protein L24, chloroplastic OS=Nicotiana tabacum OX=4097 GN=RPL24 PE=1 SV=1
EC_v6.g095237.t1	EVMEC_v6.g095237 scaffold689:216792-219735(+)	117.1	117.6	99.6	62.5	61.9	74	1.68498	0.00310963	1.68498	sp|Q8H0W0|LPA3_ARATH Protein LOW PSII ACCUMULATION 3, chloroplastic OS=Arabidopsis thaliana OX=3702 GN=LPA3 PE=1 SV=1
EC_v6.g030855.t1	EVMEC_v6.g030855 scaffold95:206707-207129(-)	111.4	110.2	106	59.7	66.1	86.8	1.54092	0.0100601	1.54092	sp|Q9TJN6|RR17_MAIZE 30S ribosomal protein S17, chloroplastic OS=Zea mays OX=4577 GN=RPS17 PE=2 SV=1
EC_v6.g011565.t1	EVMEC_v6.g011565 scaffold29:1643942-1646614(+)	114.7	132	109.7	76.9	68	75.1	1.62	0.00335343	1.62	sp|Q0WWT7|STR11_ARATH Rhodanese-like domain-containing protein 11, chloroplastic OS=Arabidopsis thaliana OX=3702 GN=STR11 PE=2 SV=1
EC_v6.g004158.t1	EVMEC_v6.g004158 scaffold7:4762306-4763481(+)	111	109.3	110.4	71.6	76.4	87.7	1.40305	0.00273102	1.40305	sp|F4HTT6|CP26B_ARATH Peptidyl-prolyl cis-trans isomerase CYP26-2, chloroplastic OS=Arabidopsis thaliana OX=3702 GN=CYP26-2 PE=2 SV=1
EC_v6.g088259.t1	EVMEC_v6.g088259 scaffold563:842390-845325(-)	109.2	115.9	115.9	92.4	92.9	91.7	1.23105	0.000702663	1.23105	sp|Q9ZUU2|PXL2C_ARATH Thioredoxin-like protein AAED1, chloroplastic OS=Arabidopsis thaliana OX=3702 GN=At2g37240 PE=1 SV=2
EC_v6.g033751.t1	EVMEC_v6.g033751 scaffold106:1230382-1232654(+)	112.6	96.8	107.5	71.8	76.5	72.9	1.43264	0.0028023	1.43264	sp|Q8W487|YB95_ARATH Uncharacterized protein At2g39795, mitochondrial OS=Arabidopsis thaliana OX=3702 GN=At2g39795 PE=1 SV=1
EC_v6.g000647.t1	EVMEC_v6.g000647 scaffold1:6772539-6773117(+)	119.6	101.3	104	58.4	80.8	84.2	1.45434	0.0268492	1.45434	sp|A2WK50|IBBR_ORYSI Bowman-Birk type bran trypsin inhibitor OS=Oryza sativa subsp. indica OX=39946 GN=RBBI3.3 PE=2 SV=2
EC_v6.g083656.t1	EVMEC_v6.g083656 scaffold496:675411-676531(+)	134.6	135.9	138.8	98.9	95.9	95.2	1.41138	1.89734e-05	1.41138	sp|P49237|E13B_MAIZE Glucan endo-1,3-beta-glucosidase, acidic isoform OS=Zea mays OX=4577 PE=2 SV=1
EC_v6.g067049.t1	EVMEC_v6.g067049 scaffold318:640564-646898(+)	109.5	115.7	120	87.9	91.1	85.2	1.30659	0.00150713	1.30659	sp|Q8H3I4|GLO4_ORYSJ Peroxisomal (S)-2-hydroxy-acid oxidase GLO4 OS=Oryza sativa subsp. japonica OX=39947 GN=GLO4 PE=1 SV=2
EC_v6.g008357.t1	EVMEC_v6.g008357 scaffold20:2086779-2090049(-)	111.7	107.9	102.3	84.4	90	93.3	1.20247	0.00868481	1.20247	sp|C3VEP9|PDS_ONCHC 15-cis-phytoene desaturase, chloroplastic/chromoplastic OS=Oncidium hybrid cultivar OX=141207 GN=PDS PE=2 SV=1
EC_v6.g045495.t1	EVMEC_v6.g045495 scaffold166:1828221-1834425(-)	125.4	114.4	105.4	81.6	85.3	93.4	1.32616	0.0137895	1.32616	sp|Q851G4|MST2_ORYSJ Sugar transport protein MST2 OS=Oryza sativa subsp. japonica OX=39947 GN=MST2 PE=2 SV=1
EC_v6.g024973.t1	EVMEC_v6.g024973 scaffold73:352493-353941(-)	106.8	115	116.1	86.5	69.3	64.1	1.53661	0.00595788	1.53661	sp|Q7XYS3|C74A2_ORYSJ Allene oxide synthase 2 OS=Oryza sativa subsp. japonica OX=39947 GN=CYP74A2 PE=2 SV=2
EC_v6.g019641.t1	EVMEC_v6.g019641 scaffold53:653663-655000(-)	104.9	107.4	103.9	79.3	72.2	71.1	1.42049	0.00035521	1.42049	0
EC_v6.g066631.t1	EVMEC_v6.g066631 scaffold314:1442608-1443657(-)	130.3	107.3	110.2	91.5	83.7	77.5	1.37634	0.0187076	1.37634	sp|Q9FGC7|ZEP_ARATH Zeaxanthin epoxidase, chloroplastic OS=Arabidopsis thaliana OX=3702 GN=ZEP PE=1 SV=1
EC_v6.g043387.t1	EVMEC_v6.g043387 scaffold154:2224863-2225183(-)	116.1	111.3	111.5	76.2	79.8	79.7	1.43784	6.24395e-05	1.43784	0
EC_v6.g068319.t1	EVMEC_v6.g068319 scaffold329:690681-695916(-)	110.3	101.8	99.5	77.9	85.7	73.4	1.31477	0.00694309	1.31477	sp|Q10MW6|DJC27_ORYSJ DnaJ protein ERDJ3A OS=Oryza sativa subsp. japonica OX=39947 GN=ERDJ3A PE=1 SV=2
EC_v6.g034177.t1	EVMEC_v6.g034177 scaffold108:100682-108025(-)	107.1	108.1	107.5	87	91.1	87.4	1.21544	0.000140467	1.21544	sp|P35687|RS21_ORYSJ 40S ribosomal protein S21 OS=Oryza sativa subsp. japonica OX=39947 GN=RPS21 PE=3 SV=1
EC_v6.g054904.t1	EVMEC_v6.g054904 scaffold222:658908-662463(+)	113.1	116.1	113.8	76	64.3	74.5	1.59683	0.00035096	1.59683	sp|Q5JKN1|P2C05_ORYSJ Probable protein phosphatase 2C 5 OS=Oryza sativa subsp. japonica OX=39947 GN=Os01g0552300 PE=2 SV=1
EC_v6.g068339.t1	EVMEC_v6.g068339 scaffold329:978458-982110(+)	101.2	105.5	105.7	69.9	72.3	79.8	1.40721	0.00082003	1.40721	sp|Q9SY88|CSU1_ARATH E3 ubiquitin-protein ligase CSU1 OS=Arabidopsis thaliana OX=3702 GN=CSU1 PE=1 SV=1
EC_v6.g051701.t1	EVMEC_v6.g051701 scaffold199:794494-795719(+)	107.5	136.7	145.6	93.6	89.5	79.2	1.48608	0.0257865	1.48608	sp|A7NY33|PER4_VITVI Peroxidase 4 OS=Vitis vinifera OX=29760 GN=GSVIVT00023967001 PE=1 SV=1
EC_v6.g011196.t1	EVMEC_v6.g011196 scaffold28:2105875-2109161(+)	116	109.7	114.5	70.1	69.9	69.6	1.62309	2.17478e-05	1.62309	sp|C0PEY7|PYG7_MAIZE Tetratricopeptide repeat domain-containing protein PYG7, chloroplastic OS=Zea mays OX=4577 GN=PYG7 PE=2 SV=1
EC_v6.g037834.t1	EVMEC_v6.g037834 scaffold127:1165170-1167602(-)	95.6	104.5	103	37.1	55.8	47.6	2.1573	0.000870325	2.1573	sp|P15490|VSPA_SOYBN Stem 28 kDa glycoprotein OS=Glycine max OX=3847 GN=VSPA PE=2 SV=1
EC_v6.g073392.t1	EVMEC_v6.g073392 scaffold382:649278-654507(-)	110.4	106.1	103	84.1	90.6	89.9	1.20748	0.00354035	1.20748	sp|Q9FV52|MAP1B_ARATH Methionine aminopeptidase 1B, chloroplastic OS=Arabidopsis thaliana OX=3702 GN=MAP1B PE=2 SV=2
EC_v6.g020228.t1	EVMEC_v6.g020228 scaffold55:2134366-2139413(+)	128.4	171.3	151.1	92	84.9	93.1	1.66963	0.00888985	1.66963	sp|B0XN12|EXGA_ASPFC Probable glucan 1,3-beta-glucosidase A OS=Neosartorya fumigata (strain CEA10 / CBS 144.89 / FGSC A1163) OX=451804 GN=exgA PE=3 SV=1
EC_v6.g080808.t1	EVMEC_v6.g080808 scaffold459:15168-16990(+)	92.3	80.9	98	45.5	53.5	41.4	1.93162	0.00209755	1.93162	sp|P80196|RNLX_SOLLC Intracellular ribonuclease LX OS=Solanum lycopersicum OX=4081 GN=RNALX PE=1 SV=2
EC_v6.g103925.t1	EVMEC_v6.g103925 scaffold945:297755-302010(-)	116.4	105.8	108	77.5	88.4	88.1	1.3	0.00623563	1.3	sp|O82413|SYHM_ARATH Histidine--tRNA ligase, chloroplastic/mitochondrial OS=Arabidopsis thaliana OX=3702 GN=At3g46100 PE=2 SV=1
EC_v6.g029946.t1	EVMEC_v6.g029946 scaffold92:126949-128079(+)	114.4	110	108.8	100.5	82.5	88	1.22952	0.0206836	1.22952	sp|Q9LV60|CRR55_ARATH Cysteine-rich repeat secretory protein 55 OS=Arabidopsis thaliana OX=3702 GN=CRRSP55 PE=2 SV=1
EC_v6.g070946.t1	EVMEC_v6.g070946 scaffold354:779963-780949(-)	119.7	123.7	119.3	73.5	67.8	73.4	1.68933	3.0416e-05	1.68933	sp|Q5Z6F0|TIP22_ORYSJ Probable aquaporin TIP2-2 OS=Oryza sativa subsp. japonica OX=39947 GN=TIP2-2 PE=2 SV=1
EC_v6.g079748.t1	EVMEC_v6.g079748 scaffold446:993334-1004662(+)	110.2	112.1	112.2	83.2	91.5	78.5	1.32109	0.002159	1.32109	sp|Q8LPQ6|AB28B_ARATH ABC transporter B family member 28 OS=Arabidopsis thaliana OX=3702 GN=ABCB28 PE=2 SV=1
EC_v6.g004614.t1	EVMEC_v6.g004614 scaffold8:5194618-5202592(-)	102.5	86	90.2	73.1	57.8	65	1.42266	0.014157	1.42266	sp|Q9LS39|CCR4C_ARATH Carbon catabolite repressor protein 4 homolog 3 OS=Arabidopsis thaliana OX=3702 GN=CCR4-3 PE=2 SV=2
EC_v6.g000064.t1	EVMEC_v6.g000064 scaffold1:512044-512783(+)	110.2	114.8	112.8	72.7	80.2	74.3	1.4868	0.000152729	1.4868	sp|Q9SR92|STR10_ARATH Rhodanese-like domain-containing protein 10 OS=Arabidopsis thaliana OX=3702 GN=STR10 PE=2 SV=1
EC_v6.g016267.t1	EVMEC_v6.g016267 scaffold42:2017828-2020052(-)	108.4	113	116.3	101.5	88.1	90.3	1.2065	0.0152821	1.2065	sp|Q94B60|CLPP4_ARATH ATP-dependent Clp protease proteolytic subunit 4, chloroplastic OS=Arabidopsis thaliana OX=3702 GN=CLPP4 PE=1 SV=1
EC_v6.g017660.t1	EVMEC_v6.g017660 scaffold46:3205397-3206541(-)	101	102.7	106.2	75.1	56.6	61.7	1.60238	0.00246628	1.60238	sp|Q9SW33|TL1Y_ARATH Thylakoid lumenal 17.9 kDa protein, chloroplastic OS=Arabidopsis thaliana OX=3702 GN=At4g24930 PE=1 SV=1
EC_v6.g063336.t1	EVMEC_v6.g063336 scaffold288:603711-606161(-)	99.1	95.3	94	56.9	50.4	53.3	1.79577	6.15594e-05	1.79577	sp|P15490|VSPA_SOYBN Stem 28 kDa glycoprotein OS=Glycine max OX=3847 GN=VSPA PE=2 SV=1
EC_v6.g005696.t1	EVMEC_v6.g005696 scaffold13:710184-711007(+)	104.2	132.6	105.8	71.7	58.5	60.6	1.7956	0.00738836	1.7956	0
EC_v6.g002817.t1	EVMEC_v6.g002817 scaffold5:221276-224362(+)	104.6	109	117.2	96.3	76.6	81.4	1.30083	0.0217694	1.30083	sp|Q9SEE4|PIRL_SOLLC Pirin-like protein OS=Solanum lycopersicum OX=4081 PE=2 SV=1
EC_v6.g061363.t1	EVMEC_v6.g061363 scaffold269:1641517-1643139(-)	114.2	110.7	118.9	65.1	73.5	63.6	1.7003	0.000264751	1.7003	0
EC_v6.g099871.t1	EVMEC_v6.g099871 scaffold801:300871-301341(-)	101.6	104	105.5	87	87.3	82.2	1.21287	0.00081653	1.21287	0
EC_v6.g041745.t1	EVMEC_v6.g041745 scaffold145:1773797-1777906(-)	123.9	123.7	118.1	66.7	77.3	62.3	1.77266	0.000391393	1.77266	sp|P82278|RR9_SPIOL 30S ribosomal protein S9, chloroplastic OS=Spinacia oleracea OX=3562 GN=PRPS9 PE=1 SV=2
EC_v6.g012455.t1	EVMEC_v6.g012455 scaffold32:372757-378529(+)	116.4	114.1	116.9	78.3	75.2	70.4	1.55159	7.40593e-05	1.55159	sp|Q9ZTS1|SYM_ORYSJ Probable methionine--tRNA ligase OS=Oryza sativa subsp. japonica OX=39947 GN=Os06g0508700 PE=2 SV=2
EC_v6.g030891.t1	EVMEC_v6.g030891 scaffold95:475818-481794(-)	109.3	104	116.2	93.3	87.2	83.8	1.24669	0.0084253	1.24669	sp|Q9CAF2|NUD26_ARATH Nudix hydrolase 26, chloroplastic OS=Arabidopsis thaliana OX=3702 GN=NUDT26 PE=1 SV=1
EC_v6.g032306.t1	EVMEC_v6.g032306 scaffold101:646526-650589(+)	113.8	101	95.8	75.5	82.4	87.4	1.2662	0.0267785	1.2662	sp|Q8LB10|CLPR4_ARATH ATP-dependent Clp protease proteolytic subunit-related protein 4, chloroplastic OS=Arabidopsis thaliana OX=3702 GN=CLPR4 PE=1 SV=1
EC_v6.g037811.t1	EVMEC_v6.g037811 scaffold127:778542-778997(-)	92.4	101.8	113.9	87.1	72.1	83.5	1.26947	0.0471439	1.26947	0
EC_v6.g003783.t1	EVMEC_v6.g003783 scaffold6:5554007-5554664(+)	125	117.3	125.3	59.1	71.4	72.1	1.81441	0.000378424	1.81441	sp|O65037|RK27_ORYSJ 50S ribosomal protein L27, chloroplastic OS=Oryza sativa subsp. japonica OX=39947 GN=RPL27 PE=2 SV=1
EC_v6.g057730.t1	EVMEC_v6.g057730 scaffold242:590693-595118(+)	104.2	105.4	105.5	79.4	78.9	76.8	1.34028	7.70491e-06	1.34028	sp|Q60E70|COBL3_ORYSJ COBRA-like protein 3 OS=Oryza sativa subsp. japonica OX=39947 GN=BC1L4 PE=2 SV=1
EC_v6.g103519.t1	EVMEC_v6.g103519 scaffold930:212287-213891(-)	113.4	105.9	110.8	91.2	74.8	61	1.45419	0.0188119	1.45419	sp|Q07469|BSPA_POPDE Bark storage protein A OS=Populus deltoides OX=3696 GN=BSPA PE=2 SV=1
EC_v6.g101264.t1	EVMEC_v6.g101264 scaffold843:57928-60314(+)	116.7	120.4	111.8	86	93.1	108.8	1.21188	0.0472854	1.21188	sp|Q9LYR5|FKB19_ARATH Peptidyl-prolyl cis-trans isomerase FKBP19, chloroplastic OS=Arabidopsis thaliana OX=3702 GN=FKBP19 PE=1 SV=1
EC_v6.g098863.t1	EVMEC_v6.g098863 scaffold769:326997-332930(+)	213.8	239.9	207.8	71.7	58.8	79	3.15752	0.000195142	3.15752	sp|Q9FGF0|PGML1_ARATH Phosphoglycerate mutase-like protein 1 OS=Arabidopsis thaliana OX=3702 GN=At5g64460 PE=2 SV=1
EC_v6.g003333.t1	EVMEC_v6.g003333 scaffold6:1849006-1849756(+)	110.5	99.8	103.5	90	81.7	74.5	1.27457	0.0146002	1.27457	0
EC_v6.g104069.t1	EVMEC_v6.g104069 scaffold952:159938-163690(+)	121.7	102	111.9	59.2	65.5	67.6	1.74519	0.00154786	1.74519	0
EC_v6.g071685.t1	EVMEC_v6.g071685 scaffold363:1035954-1039097(+)	125.4	117	118	74.8	68.9	78.8	1.61978	0.00029942	1.61978	0
EC_v6.g014583.t1	EVMEC_v6.g014583 scaffold37:1932965-1937043(-)	104.1	120.6	107	75.1	60	83.9	1.51461	0.0121544	1.51461	sp|P94026|RBCMT_TOBAC Ribulose-1,5 bisphosphate carboxylase/oxygenase large subunit N-methyltransferase, chloroplastic OS=Nicotiana tabacum OX=4097 GN=RBCMT PE=2 SV=1
EC_v6.g095902.t1	EVMEC_v6.g095902 scaffold700:597911-598450(+)	117.3	114.1	116.9	69	78.1	67.5	1.62302	0.000209816	1.62302	sp|P36886|PSAK_HORVU Photosystem I reaction center subunit psaK, chloroplastic OS=Hordeum vulgare OX=4513 GN=PSAK PE=1 SV=1
EC_v6.g082841.t1	EVMEC_v6.g082841 scaffold483:826092-827342(+)	106.7	111.4	117.4	73.5	87.1	67.8	1.46891	0.00538079	1.46891	sp|P82024|RR21_SPIOL 30S ribosomal protein S21, chloroplastic OS=Spinacia oleracea OX=3562 GN=rps21 PE=1 SV=2
EC_v6.g071062.t1	EVMEC_v6.g071062 scaffold356:347755-353212(-)	105.6	105.2	114.5	85.8	71	73.9	1.41006	0.00443787	1.41006	sp|Q84QU8|PPT2_ORYSJ Phosphoenolpyruvate/phosphate translocator 2, chloroplastic OS=Oryza sativa subsp. japonica OX=39947 GN=PPT2 PE=2 SV=1
EC_v6.g103553.t1	EVMEC_v6.g103553 scaffold933:64350-65119(+)	92.1	91.5	97.6	73.6	76.6	78.1	1.23171	0.00168513	1.23171	sp|Q0JMY8|SALT_ORYSJ Salt stress-induced protein OS=Oryza sativa subsp. japonica OX=39947 GN=SALT PE=1 SV=1
EC_v6.g066044.t1	EVMEC_v6.g066044 scaffold310:315677-321112(+)	97.1	97.6	99.3	70.1	81.9	90	1.21488	0.0407249	1.21488	sp|O04887|PME2_CITSI Pectinesterase 2 OS=Citrus sinensis OX=2711 GN=PECS-2.1 PE=2 SV=1
EC_v6.g079604.t1	EVMEC_v6.g079604 scaffold444:579823-584979(-)	122.9	120.6	117.8	73.1	69.3	79	1.63189	0.000126437	1.63189	sp|Q9LVV5|TL15B_ARATH Thylakoid lumenal 15.0 kDa protein 2, chloroplastic OS=Arabidopsis thaliana OX=3702 GN=At5g52970 PE=1 SV=2
EC_v6.g085369.t1	EVMEC_v6.g085369 scaffold521:96949-98741(-)	112.8	115	108.2	82.4	85.7	91	1.2968	0.00132907	1.2968	sp|P12257|GUB2_HORVU Lichenase-2 (Fragment) OS=Hordeum vulgare OX=4513 PE=1 SV=1
EC_v6.g063369.t1	EVMEC_v6.g063369 scaffold288:994975-1001997(-)	167.4	151.5	111.2	57.2	78.9	81.1	1.9802	0.0181376	1.9802	sp|Q852L0|HD16N_ORYSJ Casein kinase 1-like protein HD16 OS=Oryza sativa subsp. japonica OX=39947 GN=HD16 PE=1 SV=1
EC_v6.g063139.t1	EVMEC_v6.g063139 scaffold286:1140207-1143083(-)	108.6	111.8	112.5	89.3	85.4	89.8	1.2586	0.0002424	1.2586	0
EC_v6.g082852.t1	EVMEC_v6.g082852 scaffold483:934404-937574(-)	117.4	118.9	107.5	78.1	94.4	88	1.31977	0.00948046	1.31977	sp|Q9SHU7|TIC21_ARATH Protein TIC 21, chloroplastic OS=Arabidopsis thaliana OX=3702 GN=TIC21 PE=1 SV=1
EC_v6.g038069.t1	EVMEC_v6.g038069 scaffold128:568760-572126(+)	117.6	110.3	103	83.1	81.5	72.5	1.39561	0.00428146	1.39561	sp|Q0WW55|ZEUS1_ARATH Thymidylate kinase OS=Arabidopsis thaliana OX=3702 GN=ZEU1 PE=2 SV=1
EC_v6.g065388.t1	EVMEC_v6.g065388 scaffold304:847495-848460(-)	109.2	104.7	104.7	75.8	79.9	76.1	1.37446	0.00013215	1.37446	sp|P08248|PLAS_HORVU Plastocyanin, chloroplastic OS=Hordeum vulgare OX=4513 GN=PETE PE=2 SV=1
EC_v6.g041162.t1	EVMEC_v6.g041162 scaffold142:2292805-2294275(-)	111.9	111.6	109.2	73.5	67.2	69.8	1.58052	3.55391e-05	1.58052	0
EC_v6.g013469.t1	EVMEC_v6.g013469 scaffold34:3396551-3401733(+)	111.9	111	112.8	92.8	90.3	85.1	1.25168	0.000639748	1.25168	sp|P0C155|CBPS2_YEAST Putative carboxypeptidase YOL153C OS=Saccharomyces cerevisiae (strain ATCC 204508 / S288c) OX=559292 GN=YOL153C PE=5 SV=1
EC_v6.g020260.t1	EVMEC_v6.g020260 scaffold55:2854465-2864886(+)	112.9	106.4	110.6	82.1	77.3	78.1	1.38905	0.000217295	1.38905	0
EC_v6.g004492.t1	EVMEC_v6.g004492 scaffold8:3117659-3125020(+)	109.7	116.1	114.2	79.7	86.6	77.9	1.3923	0.000609164	1.3923	sp|C5Z7K4|SYAP_SORBI Alanine--tRNA ligase, chloroplastic/mitochondrial OS=Sorghum bicolor OX=4558 GN=Sb10g008780 PE=3 SV=1
EC_v6.g071714.t1	EVMEC_v6.g071714 scaffold363:1232256-1234075(+)	111.3	107.4	107.6	84.2	89.7	87.8	1.24685	0.000465808	1.24685	sp|Q56XR7|STR4A_ARATH Rhodanese-like domain-containing protein 4A, chloroplastic OS=Arabidopsis thaliana OX=3702 GN=STR4A PE=2 SV=1
EC_v6.g100102.t1	EVMEC_v6.g100102 scaffold808:170339-174067(+)	104.8	111.3	106.5	69.3	78.8	71	1.47239	0.000602865	1.47239	sp|P82162|RR10_SPIOL 30S ribosomal protein S10 alpha, chloroplastic OS=Spinacia oleracea OX=3562 GN=RPS10 PE=1 SV=2
EC_v6.g007089.t1	EVMEC_v6.g007089 scaffold17:1689608-1692885(+)	98.5	98.4	105.8	94.2	79.9	74.4	1.21811	0.0474605	1.21811	sp|Q5MAU8|PPA27_ARATH Probable inactive purple acid phosphatase 27 OS=Arabidopsis thaliana OX=3702 GN=PAP27 PE=2 SV=1
EC_v6.g092577.t1	EVMEC_v6.g092577 scaffold635:664992-665339(-)	114.4	106.1	112.7	91.6	101.8	83.5	1.20332	0.0329657	1.20332	0
EC_v6.g008747.t1	EVMEC_v6.g008747 scaffold21:1368452-1372646(-)	94.4	94.2	96.8	49.7	49.4	54.1	1.86292	1.42263e-05	1.86292	0
EC_v6.g078429.t1	EVMEC_v6.g078429 scaffold428:948031-951309(+)	131	102	114.5	82.7	76.4	82.5	1.43833	0.0150801	1.43833	sp|Q43125|CRY1_ARATH Cryptochrome-1 OS=Arabidopsis thaliana OX=3702 GN=CRY1 PE=1 SV=2
EC_v6.g077213.t1	EVMEC_v6.g077213 scaffold416:626567-632473(-)	110.7	114.4	112.7	79.7	70	73.2	1.51548	0.000230656	1.51548	sp|Q9FKF4|ORANG_ARATH Protein ORANGE, chloroplastic OS=Arabidopsis thaliana OX=3702 GN=OR PE=1 SV=1
EC_v6.g045842.t1	EVMEC_v6.g045842 scaffold168:258217-261310(-)	113.6	109.8	110	86.2	92.3	92.4	1.23071	0.00095899	1.23071	sp|Q7Y0D4|TR164_ORYSJ Thioredoxin-like protein HCF164, chloroplastic OS=Oryza sativa subsp. japonica OX=39947 GN=Os03g0767500 PE=2 SV=1
EC_v6.g002375.t1	EVMEC_v6.g002375 scaffold3:6353808-6356072(-)	104.6	102.5	102.4	77.7	77.1	69.1	1.38231	0.000569695	1.38231	sp|D4AMB9|GALM_ARTBC Probable aldose 1-epimerase ARB_05372 OS=Arthroderma benhamiae (strain ATCC MYA-4681 / CBS 112371) OX=663331 GN=ARB_05372 PE=1 SV=1
EC_v6.g051953.t1	EVMEC_v6.g051953 scaffold201:1438082-1445359(-)	107	107	107.1	81.2	85.9	88.5	1.25626	0.000516678	1.25626	sp|O74478|PGM3_SCHPO Probable phosphoribomutase OS=Schizosaccharomyces pombe (strain 972 / ATCC 24843) OX=284812 GN=SPCC1840.05c PE=1 SV=1
EC_v6.g073935.t1	EVMEC_v6.g073935 scaffold387:322947-323165(+)	111	118.4	118.2	88.2	88.8	90.9	1.2975	0.000492698	1.2975	0
EC_v6.g045805.t1	EVMEC_v6.g045805 scaffold167:2321570-2323577(+)	104.4	104.8	101	80.6	78.1	85.9	1.26819	0.00108825	1.26819	sp|Q9LR02|H3L3_ARATH Histone H3-like 3 OS=Arabidopsis thaliana OX=3702 GN=At1g75600 PE=2 SV=3
EC_v6.g106833.t1	EVMEC_v6.g106833 scaffold1105:126842-129511(-)	117.1	106.9	119.7	83.1	95.7	84.1	1.30734	0.00870805	1.30734	sp|P04397|GAL10_YEAST Bifunctional protein GAL10 OS=Saccharomyces cerevisiae (strain ATCC 204508 / S288c) OX=559292 GN=GAL10 PE=1 SV=2
EC_v6.g007101.t1	EVMEC_v6.g007101 scaffold17:1852406-1858646(-)	147.8	122.5	108.4	64.6	81.9	85.4	1.63303	0.0206976	1.63303	sp|Q9S7M9|P24B2_ARATH Transmembrane emp24 domain-containing protein p24beta2 OS=Arabidopsis thaliana OX=3702 GN=At3g07680 PE=1 SV=1
EC_v6.g011812.t1	EVMEC_v6.g011812 scaffold30:187037-188908(-)	117.1	111.9	107.3	80.5	84.5	87.8	1.3303	0.0014004	1.3303	0
EC_v6.g066262.t1	EVMEC_v6.g066262 scaffold312:233707-234467(-)	118.4	106.6	110.4	73.9	72.7	68.4	1.56	0.000482074	1.56	0
EC_v6.g035838.t1	EVMEC_v6.g035838 scaffold117:503618-505609(-)	98.2	103	105	77.3	80.2	61.1	1.40073	0.00964126	1.40073	sp|Q851Y7|GRXS7_ORYSJ Monothiol glutaredoxin-S7, chloroplastic OS=Oryza sativa subsp. japonica OX=39947 GN=GRXS7 PE=2 SV=1
EC_v6.g003691.t1	EVMEC_v6.g003691 scaffold6:4763518-4769953(+)	102.7	109.3	110.8	51.4	61.7	63.5	1.82786	0.000418356	1.82786	sp|Q8L627|SRD2_ARATH snRNA-activating protein complex subunit OS=Arabidopsis thaliana OX=3702 GN=SRD2 PE=1 SV=1
EC_v6.g015948.t1	EVMEC_v6.g015948 scaffold41:2385041-2388949(-)	111.6	104.6	113.4	86	94.7	93	1.20424	0.00787964	1.20424	sp|Q8RXE9|SYWM_ARATH Tryptophan--tRNA ligase, chloroplastic/mitochondrial OS=Arabidopsis thaliana OX=3702 GN=OVA4 PE=1 SV=1
EC_v6.g039708.t1	EVMEC_v6.g039708 scaffold135:2371099-2375163(+)	111.6	107.1	111.2	65.6	78.4	82.7	1.45523	0.00297354	1.45523	0
EC_v6.g091336.t1	EVMEC_v6.g091336 scaffold613:483229-485144(-)	95	101.7	109.6	87.6	75.6	69.6	1.31572	0.0223557	1.31572	sp|Q9FJ81|CCB2_ARATH Protein COFACTOR ASSEMBLY OF COMPLEX C SUBUNIT B CCB2, chloroplastic OS=Arabidopsis thaliana OX=3702 GN=CCB2 PE=1 SV=1
EC_v6.g048313.t1	EVMEC_v6.g048313 scaffold180:1117787-1118389(+)	111.1	113.1	107	86.6	87.2	95.7	1.22894	0.00394823	1.22894	sp|Q9SS03|DIR21_ARATH Dirigent protein 21 OS=Arabidopsis thaliana OX=3702 GN=DIR21 PE=3 SV=1
EC_v6.g092469.t1	EVMEC_v6.g092469 scaffold634:183022-183920(+)	107.6	107.9	97.1	80.6	79.6	83.9	1.28062	0.00379234	1.28062	sp|Q8H0W0|LPA3_ARATH Protein LOW PSII ACCUMULATION 3, chloroplastic OS=Arabidopsis thaliana OX=3702 GN=LPA3 PE=1 SV=1
EC_v6.g023679.t1	EVMEC_v6.g023679 scaffold68:1135036-1138570(+)	106.9	105.8	105.1	78.7	77.9	76.9	1.36103	2.85106e-06	1.36103	sp|Q42841|COX5C_HORVU Cytochrome c oxidase subunit 5C OS=Hordeum vulgare OX=4513 GN=COX5C PE=3 SV=3
EC_v6.g001906.t1	EVMEC_v6.g001906 scaffold3:1235933-1239945(-)	113.6	132.6	130.1	81.6	76.6	78.7	1.58843	0.00162848	1.58843	sp|O04438|SRP09_MAIZE Signal recognition particle 9 kDa protein OS=Zea mays OX=4577 GN=SRP9 PE=3 SV=1
EC_v6.g031089.t1	EVMEC_v6.g031089 scaffold95:2292413-2293266(+)	109.2	96.6	104.3	57.2	34.2	63.7	1.99936	0.00591594	1.99936	sp|P24095|LOXX_SOYBN Seed linoleate 9S-lipoxygenase OS=Glycine max OX=3847 GN=LOX1.4 PE=1 SV=1
EC_v6.g023224.t1	EVMEC_v6.g023224 scaffold66:1654106-1654652(-)	117.5	126	130.7	55.2	48.1	46	2.50636	9.50495e-05	2.50636	0
EC_v6.g090476.t1	EVMEC_v6.g090476 scaffold600:706261-711306(+)	105.1	103.6	103.8	95.7	77.7	77.8	1.24403	0.0271644	1.24403	sp|Q9LT68|NHD1_ARATH Sodium/proton antiporter 1 OS=Arabidopsis thaliana OX=3702 GN=NHD1 PE=2 SV=1
EC_v6.g029929.t1	EVMEC_v6.g029929 scaffold91:3056495-3057393(-)	116.9	117.4	114.6	77.2	83.6	85.1	1.41887	0.000181874	1.41887	0
EC_v6.g019807.t1	EVMEC_v6.g019807 scaffold53:2667334-2668007(+)	193.4	132.2	164.1	109.9	94.7	95.2	1.63342	0.0261178	1.63342	0
EC_v6.g041358.t1	EVMEC_v6.g041358 scaffold143:1702581-1702799(+)	91.1	91.8	93	37.1	59.6	57.9	1.78461	0.00507861	1.78461	0
EC_v6.g029302.t1	EVMEC_v6.g029302 scaffold89:2052625-2055552(+)	100.5	95.6	96.2	74	75.5	69.7	1.33349	0.000467969	1.33349	sp|O81283|TC159_ARATH Translocase of chloroplast 159, chloroplastic OS=Arabidopsis thaliana OX=3702 GN=TOC159 PE=1 SV=1
