# Supplementary material for: Proteomic Analysis Comparison on the Ecological Adaptability of Quinclorac-Resistant Echinochloa crus-galli
Source: Plants (Basel). 2023 Feb 4;12(4):696. doi: 10.3390/plants12040696 (PMC9968053; doi:10.3390/plants12040696)
Supplement: Supplementary file 1 [file plants-12-00696-s001.zip › table S2-3,7-8.xlsx]

## Sheet: T S2 enrichment-go-RCK_SCK-Up 
id	category	Classification_level2	term	Protein_Gene	ListHits	ListTotal	PopHits	PopTotal	pval	padj	Enrichment_score
GO:0009507	cellular_component	cell	chloroplast	EC_v6.g007566.t1,EC_v6.g106856.t1,EC_v6.g084953.t1,EC_v6.g085719.t1,EC_v6.g101782.t1,EC_v6.g015770.t1,EC_v6.g007609.t1,EC_v6.g102479.t1,EC_v6.g023438.t1,EC_v6.g017698.t1,EC_v6.g007864.t1,EC_v6.g026582.t1,EC_v6.g094158.t1,EC_v6.g081247.t1,EC_v6.g036371.t1,EC_v6.g042553.t1,EC_v6.g047932.t1,EC_v6.g033862.t1,EC_v6.g036220.t1,EC_v6.g073396.t1,EC_v6.g014526.t1,EC_v6.g108279.t1,EC_v6.g014173.t1,EC_v6.g0…	49	176	4144	50650	1.25e-14	7.35e-12	3.40285
GO:0005829	cellular_component	cell	cytosol	EC_v6.g044509.t1,EC_v6.g081738.t1,EC_v6.g055405.t1,EC_v6.g038778.t1,EC_v6.g098732.t1,EC_v6.g014034.t1,EC_v6.g053042.t1,EC_v6.g017698.t1,EC_v6.g068015.t1,EC_v6.g042553.t1,EC_v6.g073301.t1,EC_v6.g088860.t1,EC_v6.g010724.t1,EC_v6.g019204.t1,EC_v6.g014173.t1,EC_v6.g014669.t1,EC_v6.g035790.t1,EC_v6.g057177.t1,EC_v6.g041945.t1,EC_v6.g034528.t1,EC_v6.g012455.t1,EC_v6.g019551.t1,EC_v6.g011865.t1,EC_v6.g0…	26	176	4164	50650	0.00257215	0.0539232	1.79692
GO:0046872	molecular_function	binding	metal ion binding	EC_v6.g007566.t1,EC_v6.g034212.t1,EC_v6.g026104.t1,EC_v6.g048714.t1,EC_v6.g022027.t1,EC_v6.g024291.t1,EC_v6.g107834.t1,EC_v6.g002602.t1,EC_v6.g007609.t1,EC_v6.g005831.t1,EC_v6.g075702.t1,EC_v6.g085666.t1,EC_v6.g019187.t1,EC_v6.g088860.t1,EC_v6.g026710.t1,EC_v6.g084491.t1,EC_v6.g088666.t1,EC_v6.g011071.t1,EC_v6.g106741.t1,EC_v6.g068339.t1,EC_v6.g027162.t1,EC_v6.g004614.t1,EC_v6.g007762.t1,EC_v6.g0…	25	176	6744	50650	0.396567	0.476042	1.06682
GO:0005737	cellular_component	cell	cytoplasm	EC_v6.g084953.t1,EC_v6.g081738.t1,EC_v6.g026104.t1,EC_v6.g045926.t1,EC_v6.g076400.t1,EC_v6.g028727.t1,EC_v6.g051654.t1,EC_v6.g068015.t1,EC_v6.g037339.t1,EC_v6.g038873.t1,EC_v6.g041945.t1,EC_v6.g100876.t1,EC_v6.g010927.t1,EC_v6.g018068.t1,EC_v6.g071039.t1,EC_v6.g080808.t1,EC_v6.g004614.t1,EC_v6.g019551.t1,EC_v6.g105760.t1,EC_v6.g008538.t1,EC_v6.g042014.t1,EC_v6.g042596.t1,EC_v6.g038069.t1,EC_v6.g0…	24	176	6133	50650	0.298731	0.381691	1.12617
GO:0005634	cellular_component	cell	nucleus	EC_v6.g081738.t1,EC_v6.g055405.t1,EC_v6.g038778.t1,EC_v6.g098732.t1,EC_v6.g053042.t1,EC_v6.g042553.t1,EC_v6.g014173.t1,EC_v6.g101606.t1,EC_v6.g014669.t1,EC_v6.g035790.t1,EC_v6.g037339.t1,EC_v6.g041945.t1,EC_v6.g034528.t1,EC_v6.g051766.t1,EC_v6.g018068.t1,EC_v6.g071039.t1,EC_v6.g085206.t1,EC_v6.g004614.t1,EC_v6.g019551.t1,EC_v6.g010521.t1,EC_v6.g060685.t1,EC_v6.g077213.t1	22	176	12136	50650	0.999954	0.999998	0.521692
GO:0005524	molecular_function	binding	ATP binding	EC_v6.g044509.t1,EC_v6.g026104.t1,EC_v6.g101782.t1,EC_v6.g038778.t1,EC_v6.g051654.t1,EC_v6.g102479.t1,EC_v6.g068015.t1,EC_v6.g073301.t1,EC_v6.g088860.t1,EC_v6.g014173.t1,EC_v6.g010210.t1,EC_v6.g092165.t1,EC_v6.g011071.t1,EC_v6.g106741.t1,EC_v6.g057177.t1,EC_v6.g010927.t1,EC_v6.g012455.t1,EC_v6.g038069.t1,EC_v6.g016364.t1	19	176	5201	50650	0.444829	0.524327	1.05132
GO:0003735	molecular_function	structural molecule activity	structural constituent of ribosome	EC_v6.g105609.t1,EC_v6.g055405.t1,EC_v6.g014034.t1,EC_v6.g020510.t1,EC_v6.g017698.t1,EC_v6.g036371.t1,EC_v6.g019204.t1,EC_v6.g047611.t1,EC_v6.g044411.t1,EC_v6.g081539.t1,EC_v6.g015255.t1,EC_v6.g030855.t1,EC_v6.g011100.t1,EC_v6.g042170.t1,EC_v6.g082841.t1,EC_v6.g080760.t1	16	176	824	50650	3.74e-08	1.1e-05	5.58804
GO:0005886	cellular_component	cell	plasma membrane	EC_v6.g081738.t1,EC_v6.g014034.t1,EC_v6.g017698.t1,EC_v6.g081247.t1,EC_v6.g036371.t1,EC_v6.g019204.t1,EC_v6.g044411.t1,EC_v6.g097189.t1,EC_v6.g049786.t1,EC_v6.g009947.t1,EC_v6.g081539.t1,EC_v6.g042596.t1,EC_v6.g070873.t1,EC_v6.g059190.t1,EC_v6.g071305.t1	15	176	5479	50650	0.867082	0.904045	0.787874
GO:0016021	cellular_component	membrane	integral component of membrane	EC_v6.g088176.t1,EC_v6.g064681.t1,EC_v6.g073301.t1,EC_v6.g108279.t1,EC_v6.g097189.t1,EC_v6.g006154.t1,EC_v6.g094046.t1,EC_v6.g022775.t1,EC_v6.g028571.t1,EC_v6.g091269.t1,EC_v6.g082852.t1,EC_v6.g077213.t1,EC_v6.g007101.t1,EC_v6.g023679.t1	14	176	10327	50650	0.999998	0.999998	0.39014
GO:0006412	biological_process	metabolic process	translation	EC_v6.g105609.t1,EC_v6.g014034.t1,EC_v6.g020510.t1,EC_v6.g017698.t1,EC_v6.g036371.t1,EC_v6.g047611.t1,EC_v6.g044411.t1,EC_v6.g081539.t1,EC_v6.g015255.t1,EC_v6.g030855.t1,EC_v6.g011100.t1,EC_v6.g082841.t1,EC_v6.g080760.t1	13	176	693	50650	1.09e-06	0.000213153	5.39855
GO:0009941	cellular_component	cell	chloroplast envelope	EC_v6.g106856.t1,EC_v6.g085719.t1,EC_v6.g007864.t1,EC_v6.g026582.t1,EC_v6.g064681.t1,EC_v6.g036220.t1,EC_v6.g108279.t1,EC_v6.g021284.t1,EC_v6.g069108.t1,EC_v6.g066631.t1,EC_v6.g032306.t1,EC_v6.g042596.t1,EC_v6.g082852.t1	13	176	797	50650	4.99e-06	0.000731778	4.69409
GO:0009570	cellular_component	cell	chloroplast stroma	EC_v6.g007609.t1,EC_v6.g102479.t1,EC_v6.g007864.t1,EC_v6.g026582.t1,EC_v6.g042553.t1,EC_v6.g033862.t1,EC_v6.g014526.t1,EC_v6.g010210.t1,EC_v6.g021284.t1,EC_v6.g026344.t1,EC_v6.g023662.t1,EC_v6.g095237.t1,EC_v6.g032306.t1	13	176	1135	50650	0.000185086	0.00987688	3.29621
GO:0003723	molecular_function	binding	RNA binding	EC_v6.g055405.t1,EC_v6.g014034.t1,EC_v6.g066122.t1,EC_v6.g036371.t1,EC_v6.g019204.t1,EC_v6.g041945.t1,EC_v6.g010927.t1,EC_v6.g018068.t1,EC_v6.g080808.t1,EC_v6.g004614.t1,EC_v6.g080760.t1	11	176	1693	50650	0.0350714	0.123275	1.86983
GO:0009506	cellular_component	cell junction	plasmodesma	EC_v6.g081738.t1,EC_v6.g055405.t1,EC_v6.g038778.t1,EC_v6.g014034.t1,EC_v6.g017698.t1,EC_v6.g068015.t1,EC_v6.g019204.t1,EC_v6.g049786.t1,EC_v6.g009947.t1,EC_v6.g081539.t1,EC_v6.g042596.t1	11	176	1726	50650	0.0394112	0.128364	1.83408
GO:0020037	molecular_function	binding	heme binding	EC_v6.g048714.t1,EC_v6.g022027.t1,EC_v6.g024291.t1,EC_v6.g107834.t1,EC_v6.g002602.t1,EC_v6.g085666.t1,EC_v6.g019187.t1,EC_v6.g038991.t1,EC_v6.g024973.t1,EC_v6.g027162.t1	10	176	1609	50650	0.055309	0.148604	1.78859
GO:0005739	cellular_component	cell	mitochondrion	EC_v6.g007609.t1,EC_v6.g102479.t1,EC_v6.g035575.t1,EC_v6.g073301.t1,EC_v6.g014526.t1,EC_v6.g010210.t1,EC_v6.g022775.t1,EC_v6.g061719.t1,EC_v6.g042596.t1,EC_v6.g038069.t1	10	176	1950	50650	0.14299	0.231865	1.47582
GO:0009535	cellular_component	cell	chloroplast thylakoid membrane	EC_v6.g106856.t1,EC_v6.g085719.t1,EC_v6.g036220.t1,EC_v6.g084491.t1,EC_v6.g094046.t1,EC_v6.g023662.t1,EC_v6.g069108.t1,EC_v6.g095237.t1,EC_v6.g065388.t1	9	176	770	50650	0.00158677	0.0344975	3.36371
GO:0042744	biological_process	metabolic process	hydrogen peroxide catabolic process	EC_v6.g048714.t1,EC_v6.g022027.t1,EC_v6.g024291.t1,EC_v6.g107834.t1,EC_v6.g002602.t1,EC_v6.g085666.t1,EC_v6.g019187.t1,EC_v6.g027162.t1	8	176	570	50650	0.000915378	0.0298515	4.03907
GO:0003729	molecular_function	binding	mRNA binding	EC_v6.g098732.t1,EC_v6.g053042.t1,EC_v6.g017698.t1,EC_v6.g019204.t1,EC_v6.g044411.t1,EC_v6.g037339.t1,EC_v6.g038873.t1,EC_v6.g071039.t1	8	176	606	50650	0.00134953	0.0344975	3.79913
GO:0004601	molecular_function	catalytic activity	peroxidase activity	EC_v6.g105609.t1,EC_v6.g055405.t1,EC_v6.g014034.t1,EC_v6.g017698.t1,EC_v6.g019204.t1,EC_v6.g081539.t1,EC_v6.g021284.t1	8	176	619	50650	0.00154149	0.0344975	3.71934
GO:0006979	biological_process	response to stimulus	response to oxidative stress	EC_v6.g014034.t1,EC_v6.g036371.t1,EC_v6.g019204.t1,EC_v6.g044411.t1,EC_v6.g081539.t1,EC_v6.g042170.t1,EC_v6.g080760.t1	8	176	830	50650	0.00884778	0.0954907	2.77382
GO:0022626	cellular_component	cell	cytosolic ribosome	EC_v6.g053042.t1,EC_v6.g017698.t1,EC_v6.g009947.t1,EC_v6.g081539.t1,EC_v6.g038873.t1,EC_v6.g095237.t1,EC_v6.g042596.t1	7	176	207	50650	8.83e-06	0.00103641	9.73183
GO:0022625	cellular_component	cell	cytosolic large ribosomal subunit	EC_v6.g017698.t1,EC_v6.g094158.t1,EC_v6.g047611.t1,EC_v6.g015255.t1,EC_v6.g030855.t1,EC_v6.g082841.t1,EC_v6.g080760.t1	7	176	249	50650	2.9e-05	0.0028351	8.09032
GO:0009735	biological_process	response to stimulus	response to cytokinin	EC_v6.g020510.t1,EC_v6.g094158.t1,EC_v6.g047611.t1,EC_v6.g015255.t1,EC_v6.g030855.t1,EC_v6.g011100.t1,EC_v6.g082841.t1	7	176	276	50650	5.56e-05	0.00465832	7.29887
GO:0019843	molecular_function	binding	rRNA binding	EC_v6.g007609.t1,EC_v6.g102479.t1,EC_v6.g033862.t1,EC_v6.g047054.t1,EC_v6.g038069.t1,EC_v6.g060685.t1	7	176	314	50650	0.000123906	0.00808143	6.41557
GO:0005840	cellular_component	cell	ribosome	EC_v6.g023438.t1,EC_v6.g009947.t1,EC_v6.g076796.t1,EC_v6.g066631.t1,EC_v6.g042596.t1,EC_v6.g059190.t1	7	176	430	50650	0.000815309	0.0281521	4.68486
GO:0009793	biological_process	reproduction	embryo development ending in seed dormancy	EC_v6.g023438.t1,EC_v6.g026582.t1,EC_v6.g009947.t1,EC_v6.g076796.t1,EC_v6.g042596.t1,EC_v6.g059190.t1	6	176	628	50650	0.0230355	0.10787	2.74953
GO:0009414	biological_process	response to stimulus	response to water deprivation	EC_v6.g081247.t1,EC_v6.g036371.t1,EC_v6.g009947.t1,EC_v6.g061719.t1,EC_v6.g042596.t1,EC_v6.g092296.t1	6	176	747	50650	0.0471116	0.140319	2.31152
GO:0009409	biological_process	response to stimulus	response to cold	EC_v6.g055405.t1,EC_v6.g066122.t1,EC_v6.g019204.t1,EC_v6.g014173.t1,EC_v6.g010927.t1,EC_v6.g061719.t1	6	176	759	50650	0.0501692	0.147247	2.27497
GO:0005773	cellular_component	cell	vacuole	EC_v6.g037339.t1,EC_v6.g099517.t1,EC_v6.g051766.t1,EC_v6.g018068.t1,EC_v6.g004614.t1,EC_v6.g010521.t1	6	176	1031	50650	0.151138	0.237215	1.67479
GO:0005730	cellular_component	cell	nucleolus	EC_v6.g005831.t1,EC_v6.g026710.t1,EC_v6.g088666.t1,EC_v6.g023662.t1,EC_v6.g079604.t1	6	176	1124	50650	0.198125	0.289302	1.53621
GO:0006355	biological_process	metabolic process	regulation of transcription, DNA-templated	EC_v6.g084953.t1,EC_v6.g007864.t1,EC_v6.g009947.t1,EC_v6.g061719.t1,EC_v6.g065388.t1	6	176	3753	50650	0.991578	0.999998	0.460086
GO:0009543	cellular_component	cell	chloroplast thylakoid lumen	EC_v6.g055405.t1,EC_v6.g023438.t1,EC_v6.g076796.t1,EC_v6.g099517.t1,EC_v6.g059190.t1	5	176	134	50650	0.000111234	0.00808143	10.7382
GO:0005507	molecular_function	binding	copper ion binding	EC_v6.g026582.t1,EC_v6.g082917.t1,EC_v6.g082637.t1,EC_v6.g009773.t1,EC_v6.g092296.t1	5	176	351	50650	0.00787967	0.0954907	4.09949
GO:0009651	biological_process	response to stimulus	response to salt stress	EC_v6.g023958.t1,EC_v6.g095167.t1,EC_v6.g101606.t1,EC_v6.g037339.t1,EC_v6.g010521.t1	5	176	1061	50650	0.309468	0.392349	1.35619
GO:0048046	cellular_component	extracellular region	apoplast	EC_v6.g037339.t1,EC_v6.g099517.t1,EC_v6.g018068.t1,EC_v6.g004614.t1,EC_v6.g010521.t1	5	176	1080	50650	0.322379	0.406087	1.33233
GO:0003677	molecular_function	binding	DNA binding	EC_v6.g015770.t1,EC_v6.g047932.t1,EC_v6.g073396.t1,EC_v6.g069108.t1	5	176	3839	50650	0.997799	0.999998	0.374816
GO:0006351	biological_process	metabolic process	transcription, DNA-templated	EC_v6.g007566.t1,EC_v6.g034212.t1,EC_v6.g021465.t1,EC_v6.g024973.t1	5	176	5916	50650	0.999996	0.999998	0.243225
GO:0015995	biological_process	metabolic process	chlorophyll biosynthetic process	EC_v6.g106856.t1,EC_v6.g085719.t1,EC_v6.g021284.t1,EC_v6.g069108.t1	4	176	108	50650	0.0005698	0.0237317	10.6587
GO:0031408	biological_process	metabolic process	oxylipin biosynthetic process	EC_v6.g053042.t1,EC_v6.g021465.t1,EC_v6.g029306.t1,EC_v6.g047054.t1	4	176	141	50650	0.00153513	0.0344975	8.16409
GO:0009534	cellular_component	cell	chloroplast thylakoid	EC_v6.g035790.t1,EC_v6.g076796.t1,EC_v6.g066631.t1,EC_v6.g042596.t1	4	176	227	50650	0.00833219	0.0954907	5.07109
GO:0005777	cellular_component	cell	peroxisome	EC_v6.g045926.t1,EC_v6.g076400.t1,EC_v6.g028727.t1,EC_v6.g036403.t1	4	176	371	50650	0.0411113	0.128364	3.10279
GO:0009408	biological_process	response to stimulus	response to heat	EC_v6.g036220.t1,EC_v6.g060128.t1,EC_v6.g042014.t1,EC_v6.g032810.t1	4	176	428	50650	0.0629269	0.15462	2.68957
GO:0003924	molecular_function	catalytic activity	GTPase activity	EC_v6.g017698.t1,EC_v6.g081247.t1,EC_v6.g036371.t1,EC_v6.g042596.t1	4	176	484	50650	0.0892126	0.177933	2.37838
GO:0005874	cellular_component	cell	microtubule	EC_v6.g038778.t1,EC_v6.g017698.t1,EC_v6.g081539.t1,EC_v6.g071305.t1	4	176	506	50650	0.100781	0.187804	2.27497
GO:0005525	molecular_function	binding	GTP binding	EC_v6.g084953.t1,EC_v6.g026582.t1,EC_v6.g085206.t1,EC_v6.g060685.t1	4	176	680	50650	0.212422	0.304126	1.69285
GO:0016491	molecular_function	catalytic activity	oxidoreductase activity	EC_v6.g006154.t1,EC_v6.g022775.t1,EC_v6.g091269.t1,EC_v6.g007101.t1	4	176	727	50650	0.247112	0.330421	1.58341
GO:0005774	cellular_component	cell	vacuolar membrane	EC_v6.g081247.t1,EC_v6.g011865.t1,EC_v6.g042596.t1,EC_v6.g007101.t1	4	176	1029	50650	0.481056	0.558063	1.11869
GO:0005618	cellular_component	cell	cell wall	EC_v6.g005831.t1,EC_v6.g026710.t1,EC_v6.g088666.t1	4	176	1416	50650	0.728038	0.789942	0.812949
GO:0008270	molecular_function	binding	zinc ion binding	EC_v6.g045926.t1,EC_v6.g076400.t1,EC_v6.g028727.t1	4	176	1488	50650	0.762822	0.817111	0.773613
GO:0005789	cellular_component	cell	endoplasmic reticulum membrane	EC_v6.g081738.t1,EC_v6.g038778.t1,EC_v6.g031065.t1	4	176	1512	50650	0.773626	0.822679	0.761334
GO:0005794	cellular_component	cell	Golgi apparatus	EC_v6.g055405.t1,EC_v6.g019204.t1,EC_v6.g042170.t1	4	176	1890	50650	0.897559	0.92271	0.609067
GO:0046148	biological_process	metabolic process	pigment biosynthetic process	EC_v6.g014034.t1,EC_v6.g017698.t1,EC_v6.g019204.t1	3	176	34	50650	0.000227995	0.0102949	25.3927
GO:0004097	molecular_function	catalytic activity	catechol oxidase activity	EC_v6.g105609.t1,EC_v6.g055405.t1,EC_v6.g017698.t1	3	176	34	50650	0.000227995	0.0102949	25.3927
GO:0005200	molecular_function	structural molecule activity	structural constituent of cytoskeleton	EC_v6.g035790.t1,EC_v6.g076796.t1,EC_v6.g013761.t1	3	176	59	50650	0.00116219	0.0342046	14.6331
GO:0007017	biological_process	cellular process	microtubule-based process	EC_v6.g098732.t1,EC_v6.g066122.t1,EC_v6.g035790.t1	3	176	63	50650	0.0014053	0.0344975	13.704
GO:0000502	cellular_component	cell	proteasome complex	EC_v6.g088176.t1,EC_v6.g073301.t1,EC_v6.g093195.t1	3	176	101	50650	0.00535625	0.0850324	8.54804
GO:0002181	biological_process	metabolic process	cytoplasmic translation	EC_v6.g106856.t1,EC_v6.g085719.t1,EC_v6.g059190.t1	3	176	102	50650	0.00550465	0.0850324	8.46424
GO:0042788	cellular_component	cell	polysomal ribosome	EC_v6.g066122.t1,EC_v6.g014669.t1,EC_v6.g038069.t1	3	176	102	50650	0.00550465	0.0850324	8.46424
GO:0022627	cellular_component	cell	cytosolic small ribosomal subunit	EC_v6.g026582.t1,EC_v6.g023662.t1,EC_v6.g079604.t1	3	176	133	50650	0.011366	0.0954907	6.49137
GO:0009846	biological_process	reproduction	pollen germination	EC_v6.g069108.t1,EC_v6.g042596.t1,EC_v6.g077213.t1	3	176	166	50650	0.0204392	0.101959	5.20092
GO:0051028	biological_process	localization	mRNA transport	EC_v6.g073396.t1,EC_v6.g082852.t1,EC_v6.g010521.t1	3	176	168	50650	0.0210859	0.103145	5.139
GO:0009707	cellular_component	cell	chloroplast outer membrane	EC_v6.g033862.t1,EC_v6.g108279.t1,EC_v6.g032306.t1	3	176	176	50650	0.0237845	0.10787	4.90541
GO:0007623	biological_process	rhythmic process	circadian rhythm	EC_v6.g070946.t1,EC_v6.g012743.t1,EC_v6.g013761.t1	3	176	208	50650	0.0363549	0.123895	4.15073
GO:0005654	cellular_component	cell	nucleoplasm	EC_v6.g009947.t1,EC_v6.g076796.t1,EC_v6.g023662.t1	3	176	248	50650	0.0559586	0.148604	3.48126
GO:0009579	cellular_component	cell	thylakoid	EC_v6.g059307.t1,EC_v6.g031088.t1,EC_v6.g071305.t1	3	176	290	50650	0.0808723	0.170151	2.97708
GO:0031969	cellular_component	cell	chloroplast membrane	EC_v6.g023438.t1,EC_v6.g071039.t1,EC_v6.g059190.t1	3	176	389	50650	0.154092	0.239926	2.21941
GO:0042803	molecular_function	binding	protein homodimerization activity	EC_v6.g006154.t1,EC_v6.g042596.t1,EC_v6.g007101.t1	3	176	427	50650	0.186308	0.278987	2.0219
GO:0009536	cellular_component	cell	plastid	EC_v6.g008538.t1,EC_v6.g010521.t1,EC_v6.g104969.t1	3	176	429	50650	0.188051	0.280167	2.01248
GO:0005887	cellular_component	cell	integral component of plasma membrane	EC_v6.g106856.t1,EC_v6.g085719.t1	3	176	535	50650	0.284957	0.368435	1.61374
GO:0005509	molecular_function	binding	calcium ion binding	EC_v6.g011071.t1,EC_v6.g106741.t1	3	176	576	50650	0.323724	0.406908	1.49888
GO:0005975	biological_process	metabolic process	carbohydrate metabolic process	EC_v6.g014669.t1,EC_v6.g006154.t1	3	176	791	50650	0.519938	0.599614	1.09147
GO:0009737	biological_process	response to stimulus	response to abscisic acid	EC_v6.g093195.t1,EC_v6.g053935.t1	3	176	814	50650	0.539239	0.611068	1.06063
GO:0005783	cellular_component	cell	endoplasmic reticulum	EC_v6.g008357.t1,EC_v6.g028832.t1	3	176	1668	50650	0.931812	0.949607	0.517597
GO:0006952	biological_process	response to stimulus	defense response	EC_v6.g023438.t1,EC_v6.g046337.t1	3	176	1864	50650	0.959121	0.974055	0.463172
GO:0098572	cellular_component	cell	stromal side of plastid thylakoid membrane	EC_v6.g009947.t1,EC_v6.g010521.t1	2	176	6	50650	0.000178447	0.00987688	95.928
GO:0006228	biological_process	metabolic process	UTP biosynthetic process	EC_v6.g044509.t1,EC_v6.g073301.t1	2	176	11	50650	0.00064686	0.0237317	52.3244
GO:0004550	molecular_function	catalytic activity	nucleoside diphosphate kinase activity	EC_v6.g105609.t1,EC_v6.g017698.t1	2	176	11	50650	0.00064686	0.0237317	52.3244
GO:0006183	biological_process	metabolic process	GTP biosynthetic process	EC_v6.g015770.t1,EC_v6.g073396.t1	2	176	15	50650	0.00122367	0.0342046	38.3712
GO:0006997	biological_process	cellular process	nucleus organization	EC_v6.g026889.t1,EC_v6.g013761.t1	2	176	15	50650	0.00122367	0.0342046	38.3712
GO:0006241	biological_process	metabolic process	CTP biosynthetic process	EC_v6.g001906.t1,EC_v6.g030503.t1	2	176	17	50650	0.00157772	0.0344975	33.857
GO:0031359	cellular_component	cell	integral component of chloroplast outer membrane	EC_v6.g108279.t1,EC_v6.g076796.t1	2	176	23	50650	0.00289512	0.0586011	25.0247
GO:0009509	cellular_component	cell	chromoplast	EC_v6.g019551.t1,EC_v6.g060685.t1	2	176	25	50650	0.00341733	0.0657975	23.0227
GO:0006098	biological_process	metabolic process	pentose-phosphate shunt	EC_v6.g076796.t1,EC_v6.g100876.t1	2	176	26	50650	0.00369368	0.067756	22.1372
GO:0009508	cellular_component	cell	plastid chromosome	EC_v6.g023662.t1,EC_v6.g079604.t1	2	176	27	50650	0.0039801	0.0687152	21.3173
GO:0071219	biological_process	cellular process	cellular response to molecule of bacterial origin	EC_v6.g007864.t1,EC_v6.g084491.t1	2	176	27	50650	0.0039801	0.0687152	21.3173
GO:0008865	molecular_function	catalytic activity	fructokinase activity	EC_v6.g023662.t1,EC_v6.g011865.t1	2	176	29	50650	0.00458285	0.0768609	19.8472
GO:0000028	biological_process	cellular process	ribosomal small subunit assembly	EC_v6.g014669.t1,EC_v6.g035790.t1	2	176	36	50650	0.00699901	0.0893134	15.988
GO:0006782	biological_process	metabolic process	protoporphyrinogen IX biosynthetic process	EC_v6.g077498.t1,EC_v6.g042596.t1	2	176	36	50650	0.00699901	0.0893134	15.988
GO:0005985	biological_process	metabolic process	sucrose metabolic process	EC_v6.g022027.t1,EC_v6.g024291.t1	2	176	41	50650	0.009007	0.0954907	14.0382
GO:0042644	cellular_component	cell	chloroplast nucleoid	EC_v6.g042596.t1,EC_v6.g059190.t1	2	176	41	50650	0.009007	0.0954907	14.0382
GO:0008312	molecular_function	binding	7S RNA binding	EC_v6.g049786.t1,EC_v6.g028571.t1	2	176	47	50650	0.0117135	0.0954907	12.2461
GO:0005543	molecular_function	binding	phospholipid binding	EC_v6.g081738.t1,EC_v6.g031065.t1	2	176	49	50650	0.0126853	0.0954907	11.7463
GO:0005786	cellular_component	cell	signal recognition particle, endoplasmic reticulum targeting	EC_v6.g082637.t1,EC_v6.g009773.t1	2	176	50	50650	0.013184	0.0954907	11.5114
GO:0006614	biological_process	localization	SRP-dependent cotranslational protein targeting to membrane	EC_v6.g036220.t1,EC_v6.g066861.t1	2	176	53	50650	0.0147303	0.100543	10.8598
GO:0004843	molecular_function	catalytic activity	thiol-dependent ubiquitin-specific protease activity	EC_v6.g010210.t1,EC_v6.g035790.t1	2	176	57	50650	0.0169071	0.101959	10.0977
GO:0016117	biological_process	metabolic process	carotenoid biosynthetic process	EC_v6.g038778.t1,EC_v6.g019551.t1	2	176	60	50650	0.0186239	0.101959	9.5928
GO:0051015	molecular_function	binding	actin filament binding	EC_v6.g073301.t1,EC_v6.g021284.t1	2	176	75	50650	0.0282287	0.116692	7.67424
GO:0031977	cellular_component	cell	thylakoid lumen	EC_v6.g108279.t1,EC_v6.g082852.t1	2	176	76	50650	0.0289266	0.118339	7.57327
GO:0019253	biological_process	metabolic process	reductive pentose-phosphate cycle	EC_v6.g098732.t1,EC_v6.g105760.t1	2	176	77	50650	0.0296314	0.118339	7.47491
GO:0019898	cellular_component	membrane	extrinsic component of membrane	EC_v6.g038991.t1,EC_v6.g066631.t1	2	176	84	50650	0.0347524	0.12289	6.852
GO:0016579	biological_process	metabolic process	protein deubiquitination	EC_v6.g035790.t1,EC_v6.g076796.t1	2	176	110	50650	0.0563949	0.148604	5.23244
GO:0031965	cellular_component	cell	nuclear membrane	EC_v6.g041945.t1,EC_v6.g071039.t1	2	176	111	50650	0.0573021	0.148604	5.1853
GO:0042538	biological_process	response to stimulus	hyperosmotic salinity response	EC_v6.g068015.t1,EC_v6.g018063.t1	2	176	120	50650	0.0656909	0.157301	4.7964
GO:0097167	biological_process	metabolic process	circadian regulation of translation	EC_v6.g098732.t1,EC_v6.g041945.t1	2	176	126	50650	0.0714965	0.160902	4.568
GO:0009644	biological_process	response to stimulus	response to high light intensity	EC_v6.g104472.t1,EC_v6.g057464.t1	2	176	127	50650	0.0724799	0.160902	4.53203
GO:0006813	biological_process	localization	potassium ion transport	EC_v6.g042596.t1,EC_v6.g070873.t1	2	176	146	50650	0.0919516	0.181736	3.94225
GO:0045087	biological_process	immune system process	innate immune response	EC_v6.g031088.t1,EC_v6.g077325.t1	2	176	148	50650	0.0940822	0.182451	3.88897
GO:0032922	biological_process	metabolic process	circadian regulation of gene expression	EC_v6.g098732.t1,EC_v6.g038873.t1	2	176	148	50650	0.0940822	0.182451	3.88897
GO:0016853	molecular_function	catalytic activity	isomerase activity	EC_v6.g081738.t1,EC_v6.g077498.t1	2	176	156	50650	0.102744	0.189061	3.68954
GO:0010287	cellular_component	cell	plastoglobule	EC_v6.g055405.t1,EC_v6.g095167.t1	2	176	158	50650	0.104943	0.192504	3.64284
GO:0009553	biological_process	multicellular organismal process	embryo sac development	EC_v6.g008357.t1,EC_v6.g024973.t1	2	176	167	50650	0.114991	0.201492	3.44652
GO:0030433	biological_process	metabolic process	ubiquitin-dependent ERAD pathway	EC_v6.g009947.t1,EC_v6.g070873.t1	2	176	167	50650	0.114991	0.201492	3.44652
GO:0005635	cellular_component	cell	nuclear envelope	EC_v6.g009947.t1,EC_v6.g077325.t1	2	176	171	50650	0.119534	0.206877	3.3659
GO:0006096	biological_process	metabolic process	glycolytic process	EC_v6.g071305.t1,EC_v6.g092296.t1	2	176	173	50650	0.121822	0.207876	3.32698
GO:0009706	cellular_component	cell	chloroplast inner membrane	EC_v6.g034528.t1,EC_v6.g104969.t1	2	176	192	50650	0.144057	0.232952	2.99775
GO:0010228	biological_process	reproduction	vegetative to reproductive phase transition of meristem	EC_v6.g088176.t1,EC_v6.g007101.t1	2	176	193	50650	0.145251	0.232957	2.98222
GO:0044550	biological_process	metabolic process	secondary metabolite biosynthetic process	EC_v6.g038991.t1,EC_v6.g024973.t1	2	176	196	50650	0.148842	0.236136	2.93657
GO:0042752	biological_process	rhythmic process	regulation of circadian rhythm	EC_v6.g068015.t1	2	176	200	50650	0.153659	0.239926	2.87784
GO:0009860	biological_process	reproduction	pollen tube growth	EC_v6.g108279.t1	2	176	227	50650	0.186876	0.279126	2.53554
GO:0000398	biological_process	metabolic process	mRNA splicing, via spliceosome	EC_v6.g038991.t1	2	176	243	50650	0.207004	0.299289	2.36859
GO:0051082	molecular_function	binding	unfolded protein binding	EC_v6.g014669.t1	2	176	254	50650	0.220972	0.310762	2.26602
GO:0005681	cellular_component	cell	spliceosomal complex	EC_v6.g031065.t1	2	176	265	50650	0.235016	0.317476	2.17196
GO:0006457	biological_process	cellular process	protein folding	EC_v6.g014173.t1	2	176	306	50650	0.287618	0.371058	1.88094
GO:0006886	biological_process	localization	intracellular protein transport	EC_v6.g030503.t1	2	176	335	50650	0.324645	0.407194	1.71811
GO:0006629	biological_process	metabolic process	lipid metabolic process	EC_v6.g044860.t1	2	176	345	50650	0.33731	0.420385	1.66831
GO:0030246	molecular_function	binding	carbohydrate binding	EC_v6.g011865.t1	2	176	350	50650	0.343617	0.425186	1.64448
GO:0008380	biological_process	metabolic process	RNA splicing	EC_v6.g057177.t1	2	176	372	50650	0.371125	0.451035	1.54723
GO:0009555	biological_process	multicellular organismal process	pollen development	EC_v6.g005831.t1	2	176	384	50650	0.385939	0.466144	1.49888
GO:0009751	biological_process	response to stimulus	response to salicylic acid	EC_v6.g015770.t1	2	176	392	50650	0.395731	0.476012	1.46829
GO:0006281	biological_process	metabolic process	DNA repair	EC_v6.g023679.t1	2	176	416	50650	0.424667	0.502579	1.38358
GO:0016705	molecular_function	catalytic activity	oxidoreductase activity, acting on paired donors, with incorporation or reduction of molecular oxygen	EC_v6.g069108.t1	2	176	518	50650	0.538786	0.611068	1.11114
GO:0046658	cellular_component	cell	anchored component of plasma membrane	EC_v6.g028832.t1	2	176	568	50650	0.588797	0.662115	1.01332
GO:0042742	biological_process	response to stimulus	defense response to bacterium	EC_v6.g038069.t1	2	176	606	50650	0.624057	0.692479	0.949782
GO:0009505	cellular_component	cell	plant-type cell wall	EC_v6.g026582.t1	2	176	613	50650	0.630293	0.698079	0.938937
GO:0016787	molecular_function	catalytic activity	hydrolase activity	EC_v6.g095167.t1	2	176	748	50650	0.735286	0.796333	0.769476
GO:0043161	biological_process	metabolic process	proteasome-mediated ubiquitin-dependent protein catabolic process	EC_v6.g073396.t1	2	176	849	50650	0.796337	0.837651	0.677937
GO:0015031	biological_process	localization	protein transport	EC_v6.g050821.t1	2	176	871	50650	0.807871	0.846822	0.660813
GO:0005506	molecular_function	binding	iron ion binding	EC_v6.g051654.t1	2	176	1149	50650	0.910762	0.931389	0.50093
GO:0051050	biological_process	positive regulation of biological process	positive regulation of transport	EC_v6.g028571.t1	1	176	1	50650	0.00347483	0.0657975	287.784
GO:0032365	biological_process	localization	intracellular lipid transport	EC_v6.g081247.t1	1	176	2	50650	0.00693765	0.0893134	143.892
GO:0016710	molecular_function	catalytic activity	trans-cinnamate 4-monooxygenase activity	EC_v6.g049786.t1	1	176	2	50650	0.00693765	0.0893134	143.892
GO:0097298	biological_process	cellular process	regulation of nucleus size	EC_v6.g009947.t1	1	176	2	50650	0.00693765	0.0893134	143.892
GO:0005652	cellular_component	cell	nuclear lamina	EC_v6.g001906.t1	1	176	2	50650	0.00693765	0.0893134	143.892
GO:0000789	cellular_component	cell	cytoplasmic chromatin	EC_v6.g088860.t1	1	176	2	50650	0.00693765	0.0893134	143.892
GO:0005838	cellular_component	cell	proteasome regulatory particle	EC_v6.g006154.t1	1	176	2	50650	0.00693765	0.0893134	143.892
GO:2000072	biological_process	immune system process	regulation of defense response to fungus, incompatible interaction	EC_v6.g071039.t1	1	176	3	50650	0.0103885	0.0954907	95.928
GO:0030942	molecular_function	binding	endoplasmic reticulum signal peptide binding	EC_v6.g013761.t1	1	176	3	50650	0.0103885	0.0954907	95.928
GO:0050126	molecular_function	catalytic activity	N-carbamoylputrescine amidase activity	EC_v6.g023438.t1	1	176	3	50650	0.0103885	0.0954907	95.928
GO:0008333	biological_process	localization	endosome to lysosome transport	EC_v6.g026104.t1	1	176	3	50650	0.0103885	0.0954907	95.928
GO:0061599	molecular_function	catalytic activity	molybdopterin molybdotransferase activity	EC_v6.g084491.t1	1	176	3	50650	0.0103885	0.0954907	95.928
GO:1901708	biological_process	metabolic process	(+)-3'-hydroxylarreatricin biosynthetic process	EC_v6.g026344.t1	1	176	3	50650	0.0103885	0.0954907	95.928
GO:1901709	biological_process	metabolic process	(+)-larreatricin metabolic process	EC_v6.g038873.t1	1	176	3	50650	0.0103885	0.0954907	95.928
GO:0008940	molecular_function	catalytic activity	nitrate reductase activity	EC_v6.g102479.t1	1	176	3	50650	0.0103885	0.0954907	95.928
GO:0032324	biological_process	metabolic process	molybdopterin cofactor biosynthetic process	EC_v6.g047054.t1	1	176	3	50650	0.0103885	0.0954907	95.928
GO:0061598	molecular_function	catalytic activity	molybdopterin adenylyltransferase activity	EC_v6.g042596.t1	1	176	3	50650	0.0103885	0.0954907	95.928
GO:0042286	molecular_function	catalytic activity	glutamate-1-semialdehyde 2,1-aminomutase activity	EC_v6.g091269.t1	1	176	4	50650	0.0138274	0.0954907	71.946
GO:0005746	cellular_component	cell	mitochondrial respiratory chain	EC_v6.g035790.t1	1	176	4	50650	0.0138274	0.0954907	71.946
GO:0046406	molecular_function	catalytic activity	magnesium protoporphyrin IX methyltransferase activity	EC_v6.g070946.t1	1	176	4	50650	0.0138274	0.0954907	71.946
GO:0052889	biological_process	metabolic process	9,9'-di-cis-zeta-carotene desaturation to 7,9,7',9'-tetra-cis-lycopene	EC_v6.g046337.t1	1	176	4	50650	0.0138274	0.0954907	71.946
GO:0006233	biological_process	metabolic process	dTDP biosynthetic process	EC_v6.g035575.t1	1	176	4	50650	0.0138274	0.0954907	71.946
GO:0035798	molecular_function	catalytic activity	2-alkenal reductase (NADP+) activity	EC_v6.g047932.t1	1	176	4	50650	0.0138274	0.0954907	71.946
GO:1905412	biological_process	cellular process	negative regulation of mitotic cohesin loading	EC_v6.g012455.t1	1	176	4	50650	0.0138274	0.0954907	71.946
GO:1905411	biological_process	cellular process	positive regulation of mitotic cohesin unloading	EC_v6.g081738.t1	1	176	4	50650	0.0138274	0.0954907	71.946
GO:0090695	cellular_component	cell	Wpl/Pds5 cohesin loading/unloading complex	EC_v6.g057464.t1	1	176	4	50650	0.0138274	0.0954907	71.946
GO:0004798	molecular_function	catalytic activity	thymidylate kinase activity	EC_v6.g068339.t1	1	176	4	50650	0.0138274	0.0954907	71.946
GO:0071168	biological_process	localization	protein localization to chromatin	EC_v6.g018063.t1	1	176	4	50650	0.0138274	0.0954907	71.946
GO:0016719	molecular_function	catalytic activity	carotene 7,8-desaturase activity	EC_v6.g066631.t1	1	176	4	50650	0.0138274	0.0954907	71.946
GO:0071459	biological_process	localization	protein localization to chromosome, centromeric region	EC_v6.g042553.t1	1	176	4	50650	0.0138274	0.0954907	71.946
GO:0004109	molecular_function	catalytic activity	coproporphyrinogen oxidase activity	EC_v6.g100876.t1	1	176	4	50650	0.0138274	0.0954907	71.946
GO:0006235	biological_process	metabolic process	dTTP biosynthetic process	EC_v6.g053935.t1	1	176	4	50650	0.0138274	0.0954907	71.946
GO:0052887	molecular_function	catalytic activity	7,9,9'-tricis-neurosporene:quinone oxidoreductase activity	EC_v6.g092296.t1	1	176	4	50650	0.0138274	0.0954907	71.946
GO:0052886	molecular_function	catalytic activity	9,9'-dicis-carotene:quinone oxidoreductase activity	EC_v6.g007864.t1	1	176	4	50650	0.0138274	0.0954907	71.946
GO:0034990	cellular_component	cell	nuclear mitotic cohesin complex	EC_v6.g105760.t1	1	176	5	50650	0.0172545	0.101959	57.5568
GO:0004516	molecular_function	catalytic activity	nicotinate phosphoribosyltransferase activity	EC_v6.g036403.t1	1	176	5	50650	0.0172545	0.101959	57.5568
GO:0034501	biological_process	localization	protein localization to kinetochore	EC_v6.g082852.t1	1	176	5	50650	0.0172545	0.101959	57.5568
GO:0006163	biological_process	metabolic process	purine nucleotide metabolic process	EC_v6.g010210.t1	1	176	5	50650	0.0172545	0.101959	57.5568
GO:0009808	biological_process	metabolic process	lignin metabolic process	EC_v6.g055405.t1	1	176	5	50650	0.0172545	0.101959	57.5568
GO:0051204	biological_process	cellular process	protein insertion into mitochondrial membrane	EC_v6.g044509.t1	1	176	5	50650	0.0172545	0.101959	57.5568
GO:0000221	cellular_component	cell	vacuolar proton-transporting V-type ATPase, V1 domain	EC_v6.g094046.t1	1	176	5	50650	0.0172545	0.101959	57.5568
GO:0005244	molecular_function	transporter activity	voltage-gated ion channel activity	EC_v6.g012743.t1	1	176	6	50650	0.0206697	0.101959	47.964
GO:0070131	biological_process	metabolic process	positive regulation of mitochondrial translation	EC_v6.g077213.t1	1	176	6	50650	0.0206697	0.101959	47.964
GO:0031117	biological_process	cellular process	positive regulation of microtubule depolymerization	EC_v6.g021284.t1	1	176	6	50650	0.0206697	0.101959	47.964
GO:0031115	biological_process	cellular process	negative regulation of microtubule polymerization	EC_v6.g002611.t1	1	176	6	50650	0.0206697	0.101959	47.964
GO:0043325	molecular_function	binding	phosphatidylinositol-3,4-bisphosphate binding	EC_v6.g024973.t1	1	176	6	50650	0.0206697	0.101959	47.964
GO:0010350	biological_process	cellular process	cellular response to magnesium starvation	EC_v6.g010521.t1	1	176	6	50650	0.0206697	0.101959	47.964
GO:0005547	molecular_function	binding	phosphatidylinositol-3,4,5-trisphosphate binding	EC_v6.g014526.t1	1	176	6	50650	0.0206697	0.101959	47.964
GO:0045900	biological_process	metabolic process	negative regulation of translational elongation	EC_v6.g071305.t1	1	176	6	50650	0.0206697	0.101959	47.964
GO:0071280	biological_process	cellular process	cellular response to copper ion	EC_v6.g070873.t1	1	176	6	50650	0.0206697	0.101959	47.964
GO:2001295	biological_process	metabolic process	malonyl-CoA biosynthetic process	EC_v6.g084953.t1	1	176	6	50650	0.0206697	0.101959	47.964
GO:0071286	biological_process	cellular process	cellular response to magnesium ion	EC_v6.g021465.t1	1	176	6	50650	0.0206697	0.101959	47.964
GO:0018315	biological_process	metabolic process	molybdenum incorporation into molybdenum-molybdopterin complex	EC_v6.g031088.t1	1	176	6	50650	0.0206697	0.101959	47.964
GO:0071325	biological_process	cellular process	cellular response to mannitol stimulus	EC_v6.g101606.t1	1	176	6	50650	0.0206697	0.101959	47.964
GO:0051291	biological_process	cellular process	protein heterooligomerization	EC_v6.g007101.t1	1	176	6	50650	0.0206697	0.101959	47.964
GO:0075733	biological_process	localization	intracellular transport of virus	EC_v6.g073301.t1	1	176	6	50650	0.0206697	0.101959	47.964
GO:0003989	molecular_function	catalytic activity	acetyl-CoA carboxylase activity	EC_v6.g055563.t1	1	176	6	50650	0.0206697	0.101959	47.964
GO:0070197	biological_process	reproduction	meiotic attachment of telomere to nuclear envelope	EC_v6.g008538.t1	1	176	6	50650	0.0206697	0.101959	47.964
GO:0000394	biological_process	metabolic process	RNA splicing, via endonucleolytic cleavage and ligation	EC_v6.g082917.t1	1	176	6	50650	0.0206697	0.101959	47.964
GO:0072709	biological_process	cellular process	cellular response to sorbitol	EC_v6.g080808.t1	1	176	6	50650	0.0206697	0.101959	47.964
GO:0090435	biological_process	localization	protein localization to nuclear envelope	EC_v6.g023662.t1	1	176	6	50650	0.0206697	0.101959	47.964
GO:0019358	biological_process	metabolic process	nicotinate nucleotide salvage	EC_v6.g077498.t1	1	176	7	50650	0.0240731	0.10787	41.112
GO:0005319	molecular_function	transporter activity	lipid transporter activity	EC_v6.g041945.t1	1	176	7	50650	0.0240731	0.10787	41.112
GO:0015768	biological_process	localization	maltose transport	EC_v6.g036371.t1	1	176	7	50650	0.0240731	0.10787	41.112
GO:0033388	biological_process	metabolic process	putrescine biosynthetic process from arginine	EC_v6.g029306.t1	1	176	7	50650	0.0240731	0.10787	41.112
GO:0019521	biological_process	metabolic process	D-gluconate metabolic process	EC_v6.g092165.t1	1	176	7	50650	0.0240731	0.10787	41.112
GO:0004478	molecular_function	catalytic activity	methionine adenosyltransferase activity	EC_v6.g026889.t1	1	176	7	50650	0.0240731	0.10787	41.112
GO:0004802	molecular_function	catalytic activity	transketolase activity	EC_v6.g035656.t1	1	176	7	50650	0.0240731	0.10787	41.112
GO:0008807	molecular_function	catalytic activity	carboxyvinyl-carboxyphosphonate phosphorylmutase activity	EC_v6.g019551.t1	1	176	7	50650	0.0240731	0.10787	41.112
GO:0006556	biological_process	metabolic process	S-adenosylmethionine biosynthetic process	EC_v6.g016364.t1	1	176	7	50650	0.0240731	0.10787	41.112
GO:0046719	biological_process	regulation of biological process	regulation by virus of viral protein levels in host cell	EC_v6.g061719.t1	1	176	8	50650	0.0274647	0.114339	35.973
GO:0006499	biological_process	metabolic process	N-terminal protein myristoylation	EC_v6.g075702.t1	1	176	8	50650	0.0274647	0.114339	35.973
GO:0005881	cellular_component	cell	cytoplasmic microtubule	EC_v6.g089382.t1	1	176	8	50650	0.0274647	0.114339	35.973
GO:0004814	molecular_function	catalytic activity	arginine-tRNA ligase activity	EC_v6.g038778.t1	1	176	8	50650	0.0274647	0.114339	35.973
GO:0006420	biological_process	metabolic process	arginyl-tRNA aminoacylation	EC_v6.g103519.t1	1	176	8	50650	0.0274647	0.114339	35.973
GO:0046459	biological_process	metabolic process	short-chain fatty acid metabolic process	EC_v6.g051766.t1	1	176	8	50650	0.0274647	0.114339	35.973
GO:0097255	cellular_component	macromolecular complex	R2TP complex	EC_v6.g098732.t1	1	176	8	50650	0.0274647	0.114339	35.973
GO:0004514	molecular_function	catalytic activity	nicotinate-nucleotide diphosphorylase (carboxylating) activity	EC_v6.g007566.t1	1	176	8	50650	0.0274647	0.114339	35.973
GO:0016050	biological_process	cellular process	vesicle organization	EC_v6.g023958.t1	1	176	8	50650	0.0274647	0.114339	35.973
GO:0030644	biological_process	cellular process	cellular chloride ion homeostasis	EC_v6.g101782.t1	1	176	8	50650	0.0274647	0.114339	35.973
GO:0031205	cellular_component	cell	endoplasmic reticulum Sec complex	EC_v6.g104472.t1	1	176	9	50650	0.0308447	0.118339	31.976
GO:0046825	biological_process	regulation of biological process	regulation of protein export from nucleus	EC_v6.g007609.t1	1	176	9	50650	0.0308447	0.118339	31.976
GO:0000339	molecular_function	binding	RNA cap binding	EC_v6.g076796.t1	1	176	9	50650	0.0308447	0.118339	31.976
GO:0035865	biological_process	cellular process	cellular response to potassium ion	EC_v6.g014034.t1	1	176	9	50650	0.0308447	0.118339	31.976
GO:0042807	cellular_component	cell	central vacuole	EC_v6.g034212.t1	1	176	9	50650	0.0308447	0.118339	31.976
GO:0004345	molecular_function	catalytic activity	glucose-6-phosphate dehydrogenase activity	EC_v6.g042170.t1	1	176	9	50650	0.0308447	0.118339	31.976
GO:0000492	biological_process	cellular process	box C/D snoRNP assembly	EC_v6.g032306.t1	1	176	9	50650	0.0308447	0.118339	31.976
GO:0007006	biological_process	cellular process	mitochondrial membrane organization	EC_v6.g033862.t1	1	176	9	50650	0.0308447	0.118339	31.976
GO:0016630	molecular_function	catalytic activity	protochlorophyllide reductase activity	EC_v6.g060685.t1	1	176	10	50650	0.0342129	0.121715	28.7784
GO:0006431	biological_process	metabolic process	methionyl-tRNA aminoacylation	EC_v6.g053042.t1	1	176	10	50650	0.0342129	0.121715	28.7784
GO:0034515	cellular_component	cell	proteasome storage granule	EC_v6.g042014.t1	1	176	10	50650	0.0342129	0.121715	28.7784
GO:0006883	biological_process	cellular process	cellular sodium ion homeostasis	EC_v6.g104969.t1	1	176	10	50650	0.0342129	0.121715	28.7784
GO:0004825	molecular_function	catalytic activity	methionine-tRNA ligase activity	EC_v6.g004614.t1	1	176	10	50650	0.0342129	0.121715	28.7784
GO:0051592	biological_process	response to stimulus	response to calcium ion	EC_v6.g059307.t1	1	176	10	50650	0.0342129	0.121715	28.7784
GO:0032050	molecular_function	binding	clathrin heavy chain binding	EC_v6.g030726.t1	1	176	10	50650	0.0342129	0.121715	28.7784
GO:0042950	molecular_function	transporter activity	salicin transmembrane transporter activity	EC_v6.g018068.t1	1	176	10	50650	0.0342129	0.121715	28.7784
GO:0005364	molecular_function	transporter activity	maltose:proton symporter activity	EC_v6.g010927.t1	1	176	10	50650	0.0342129	0.121715	28.7784
GO:0006370	biological_process	metabolic process	7-methylguanosine mRNA capping	EC_v6.g000647.t1	1	176	10	50650	0.0342129	0.121715	28.7784
GO:0008506	molecular_function	transporter activity	sucrose:proton symporter activity	EC_v6.g085206.t1	1	176	10	50650	0.0342129	0.121715	28.7784
GO:0031648	biological_process	biological regulation	protein destabilization	EC_v6.g007762.t1	1	176	10	50650	0.0342129	0.121715	28.7784
GO:0016272	cellular_component	macromolecular complex	prefoldin complex	EC_v6.g064681.t1	1	176	11	50650	0.0375695	0.123895	26.1622
GO:0005845	cellular_component	cell	mRNA cap binding complex	EC_v6.g011071.t1	1	176	11	50650	0.0375695	0.123895	26.1622
GO:0006418	biological_process	metabolic process	tRNA aminoacylation for protein translation	EC_v6.g097189.t1	1	176	11	50650	0.0375695	0.123895	26.1622
GO:0009540	molecular_function	catalytic activity	zeaxanthin epoxidase [overall] activity	EC_v6.g065388.t1	1	176	11	50650	0.0375695	0.123895	26.1622
GO:0004075	molecular_function	catalytic activity	biotin carboxylase activity	EC_v6.g037339.t1	1	176	11	50650	0.0375695	0.123895	26.1622
GO:0051455	biological_process	reproduction	attachment of spindle microtubules to kinetochore involved in homologous chromosome segregation	EC_v6.g077325.t1	1	176	11	50650	0.0375695	0.123895	26.1622
GO:0004617	molecular_function	catalytic activity	phosphoglycerate dehydrogenase activity		1	176	11	50650	0.0375695	0.123895	26.1622
GO:0051014	biological_process	cellular process	actin filament severing		1	176	11	50650	0.0375695	0.123895	26.1622
GO:0051511	biological_process	cellular process	negative regulation of unidimensional cell growth		1	176	11	50650	0.0375695	0.123895	26.1622
GO:0005216	molecular_function	transporter activity	ion channel activity		1	176	11	50650	0.0375695	0.123895	26.1622
GO:0030125	cellular_component	cell	clathrin vesicle coat		1	176	12	50650	0.0409145	0.128364	23.982
GO:0000812	cellular_component	cell	Swr1 complex		1	176	12	50650	0.0409145	0.128364	23.982
GO:0046373	biological_process	metabolic process	L-arabinose metabolic process		1	176	12	50650	0.0409145	0.128364	23.982
GO:0080153	biological_process	metabolic process	negative regulation of reductive pentose-phosphate cycle		1	176	12	50650	0.0409145	0.128364	23.982
GO:0005846	cellular_component	cell	nuclear cap binding complex		1	176	12	50650	0.0409145	0.128364	23.982
GO:0004751	molecular_function	catalytic activity	ribose-5-phosphate isomerase activity		1	176	12	50650	0.0409145	0.128364	23.982
GO:1902884	biological_process	positive regulation of biological process	positive regulation of response to oxidative stress		1	176	12	50650	0.0409145	0.128364	23.982
GO:0007020	biological_process	cellular process	microtubule nucleation		1	176	12	50650	0.0409145	0.128364	23.982
GO:0030132	cellular_component	cell	clathrin coat of coated pit		1	176	13	50650	0.044248	0.132518	22.1372
GO:0030130	cellular_component	cell	clathrin coat of trans-Golgi network vesicle		1	176	13	50650	0.044248	0.132518	22.1372
GO:0000056	biological_process	localization	ribosomal small subunit export from nucleus		1	176	13	50650	0.044248	0.132518	22.1372
GO:0006875	biological_process	cellular process	cellular metal ion homeostasis		1	176	13	50650	0.044248	0.132518	22.1372
GO:0004827	molecular_function	catalytic activity	proline-tRNA ligase activity		1	176	13	50650	0.044248	0.132518	22.1372
GO:0000930	cellular_component	cell	gamma-tubulin complex		1	176	13	50650	0.044248	0.132518	22.1372
GO:0006433	biological_process	metabolic process	prolyl-tRNA aminoacylation		1	176	13	50650	0.044248	0.132518	22.1372
GO:0017101	cellular_component	cell	aminoacyl-tRNA synthetase multienzyme complex		1	176	13	50650	0.044248	0.132518	22.1372
GO:0008534	molecular_function	catalytic activity	oxidized purine nucleobase lesion DNA N-glycosylase activity		1	176	14	50650	0.0475699	0.140319	20.556
GO:0006000	biological_process	metabolic process	fructose metabolic process		1	176	14	50650	0.0475699	0.140319	20.556
GO:0048507	biological_process	developmental process	meristem development		1	176	15	50650	0.0508803	0.147855	19.1856
GO:0010190	biological_process	cellular process	cytochrome b6f complex assembly		1	176	15	50650	0.0508803	0.147855	19.1856
GO:0005784	cellular_component	cell	Sec61 translocon complex		1	176	16	50650	0.0541794	0.148604	17.9865
GO:1903401	biological_process	response to stimulus	L-lysine transmembrane transport		1	176	16	50650	0.0541794	0.148604	17.9865
GO:0009435	biological_process	metabolic process	NAD biosynthetic process		1	176	16	50650	0.0541794	0.148604	17.9865
GO:1904143	biological_process	metabolic process	positive regulation of carotenoid biosynthetic process		1	176	16	50650	0.0541794	0.148604	17.9865
GO:0004742	molecular_function	catalytic activity	dihydrolipoyllysine-residue acetyltransferase activity		1	176	16	50650	0.0541794	0.148604	17.9865
GO:0009052	biological_process	metabolic process	pentose-phosphate shunt, non-oxidative branch		1	176	17	50650	0.057467	0.148604	16.9285
GO:0003995	molecular_function	catalytic activity	acyl-CoA dehydrogenase activity		1	176	17	50650	0.057467	0.148604	16.9285
GO:0003997	molecular_function	catalytic activity	acyl-CoA oxidase activity		1	176	17	50650	0.057467	0.148604	16.9285
GO:0031122	biological_process	cellular process	cytoplasmic microtubule organization		1	176	17	50650	0.057467	0.148604	16.9285
GO:0006812	biological_process	localization	cation transport		1	176	17	50650	0.057467	0.148604	16.9285
GO:0006625	biological_process	cellular process	protein targeting to peroxisome		1	176	17	50650	0.057467	0.148604	16.9285
GO:0042176	biological_process	metabolic process	regulation of protein catabolic process		1	176	17	50650	0.057467	0.148604	16.9285
GO:0015770	biological_process	localization	sucrose transport		1	176	17	50650	0.057467	0.148604	16.9285
GO:0047987	molecular_function	catalytic activity	hydroperoxide dehydratase activity		1	176	17	50650	0.057467	0.148604	16.9285
GO:0035267	cellular_component	cell	NuA4 histone acetyltransferase complex		1	176	17	50650	0.057467	0.148604	16.9285
GO:0051693	biological_process	cellular process	actin filament capping		1	176	17	50650	0.057467	0.148604	16.9285
GO:0005637	cellular_component	cell	nuclear inner membrane		1	176	17	50650	0.057467	0.148604	16.9285
GO:0043141	molecular_function	catalytic activity	ATP-dependent 5'-3' DNA helicase activity		1	176	17	50650	0.057467	0.148604	16.9285
GO:0031011	cellular_component	cell	Ino80 complex		1	176	18	50650	0.0607432	0.15462	15.988
GO:0050777	biological_process	immune system process	negative regulation of immune response		1	176	18	50650	0.0607432	0.15462	15.988
GO:0008047	molecular_function	enzyme regulator activity	enzyme activator activity		1	176	18	50650	0.0607432	0.15462	15.988
GO:0102148	molecular_function	catalytic activity	N-acetyl-beta-D-galactosaminidase activity		1	176	19	50650	0.0640081	0.15462	15.1465
GO:0008081	molecular_function	catalytic activity	phosphoric diester hydrolase activity		1	176	19	50650	0.0640081	0.15462	15.1465
GO:0015929	molecular_function	catalytic activity	hexosaminidase activity		1	176	19	50650	0.0640081	0.15462	15.1465
GO:0004563	molecular_function	catalytic activity	beta-N-acetylhexosaminidase activity		1	176	19	50650	0.0640081	0.15462	15.1465
GO:0043495	molecular_function	binding	protein membrane anchor		1	176	19	50650	0.0640081	0.15462	15.1465
GO:0005546	molecular_function	binding	phosphatidylinositol-4,5-bisphosphate binding		1	176	19	50650	0.0640081	0.15462	15.1465
GO:0004784	molecular_function	catalytic activity	superoxide dismutase activity		1	176	19	50650	0.0640081	0.15462	15.1465
GO:0031204	biological_process	localization	posttranslational protein targeting to membrane, translocation		1	176	19	50650	0.0640081	0.15462	15.1465
GO:0007064	biological_process	cellular process	mitotic sister chromatid cohesion		1	176	19	50650	0.0640081	0.15462	15.1465
GO:0016123	biological_process	metabolic process	xanthophyll biosynthetic process		1	176	19	50650	0.0640081	0.15462	15.1465
GO:0035671	molecular_function	catalytic activity	enone reductase activity		1	176	19	50650	0.0640081	0.15462	15.1465
GO:0016629	molecular_function	catalytic activity	12-oxophytodienoate reductase activity		1	176	19	50650	0.0640081	0.15462	15.1465
GO:0047938	molecular_function	catalytic activity	glucose-6-phosphate 1-epimerase activity		1	176	20	50650	0.0672617	0.157301	14.3892
GO:0015185	molecular_function	transporter activity	gamma-aminobutyric acid transmembrane transporter activity		1	176	20	50650	0.0672617	0.157301	14.3892
GO:0015812	biological_process	localization	gamma-aminobutyric acid transport		1	176	20	50650	0.0672617	0.157301	14.3892
GO:0008022	molecular_function	binding	protein C-terminus binding		1	176	20	50650	0.0672617	0.157301	14.3892
GO:0031053	biological_process	metabolic process	primary miRNA processing		1	176	20	50650	0.0672617	0.157301	14.3892
GO:0006611	biological_process	localization	protein export from nucleus		1	176	20	50650	0.0672617	0.157301	14.3892
GO:0032432	cellular_component	cell	actin filament bundle		1	176	20	50650	0.0672617	0.157301	14.3892
GO:0030904	cellular_component	cell	retromer complex		1	176	21	50650	0.0705041	0.159791	13.704
GO:0015181	molecular_function	transporter activity	arginine transmembrane transporter activity		1	176	21	50650	0.0705041	0.159791	13.704
GO:0015189	molecular_function	transporter activity	L-lysine transmembrane transporter activity		1	176	21	50650	0.0705041	0.159791	13.704
GO:0030134	cellular_component	cell	COPII-coated ER to Golgi transport vesicle		1	176	21	50650	0.0705041	0.159791	13.704
GO:0046556	molecular_function	catalytic activity	alpha-L-arabinofuranosidase activity		1	176	21	50650	0.0705041	0.159791	13.704
GO:0019158	molecular_function	catalytic activity	mannokinase activity		1	176	21	50650	0.0705041	0.159791	13.704
GO:0004340	molecular_function	catalytic activity	glucokinase activity		1	176	21	50650	0.0705041	0.159791	13.704
GO:0001678	biological_process	cellular process	cellular glucose homeostasis		1	176	21	50650	0.0705041	0.159791	13.704
GO:0006564	biological_process	metabolic process	L-serine biosynthetic process		1	176	22	50650	0.0737353	0.160902	13.0811
GO:0010038	biological_process	response to stimulus	response to metal ion		1	176	22	50650	0.0737353	0.160902	13.0811
GO:0019290	biological_process	metabolic process	siderophore biosynthetic process		1	176	22	50650	0.0737353	0.160902	13.0811
GO:0033707	molecular_function	catalytic activity	3''-deamino-3''-oxonicotianamine reductase activity		1	176	22	50650	0.0737353	0.160902	13.0811
GO:0034224	biological_process	cellular process	cellular response to zinc ion starvation		1	176	22	50650	0.0737353	0.160902	13.0811
GO:0006616	biological_process	localization	SRP-dependent cotranslational protein targeting to membrane, translocation		1	176	22	50650	0.0737353	0.160902	13.0811
GO:0000794	cellular_component	cell	condensed nuclear chromosome		1	176	22	50650	0.0737353	0.160902	13.0811
GO:0047501	molecular_function	catalytic activity	(+)-neomenthol dehydrogenase activity		1	176	22	50650	0.0737353	0.160902	13.0811
GO:0005536	molecular_function	binding	glucose binding		1	176	23	50650	0.0769553	0.164864	12.5124
GO:0005537	molecular_function	binding	mannose binding		1	176	23	50650	0.0769553	0.164864	12.5124
GO:1901562	biological_process	response to stimulus	response to paraquat		1	176	23	50650	0.0769553	0.164864	12.5124
GO:0004017	molecular_function	catalytic activity	adenylate kinase activity		1	176	23	50650	0.0769553	0.164864	12.5124
GO:0004616	molecular_function	catalytic activity	phosphogluconate dehydrogenase (decarboxylating) activity		1	176	23	50650	0.0769553	0.164864	12.5124
GO:0033897	molecular_function	catalytic activity	ribonuclease T2 activity		1	176	24	50650	0.0801642	0.169268	11.991
GO:0006086	biological_process	metabolic process	acetyl-CoA biosynthetic process from pyruvate		1	176	24	50650	0.0801642	0.169268	11.991
GO:0048564	biological_process	metabolic process	photosystem I assembly		1	176	24	50650	0.0801642	0.169268	11.991
GO:0032968	biological_process	metabolic process	positive regulation of transcription elongation from RNA polymerase II promoter		1	176	25	50650	0.083362	0.171696	11.5114
GO:0015180	molecular_function	transporter activity	L-alanine transmembrane transporter activity		1	176	25	50650	0.083362	0.171696	11.5114
GO:0030007	biological_process	cellular process	cellular potassium ion homeostasis		1	176	25	50650	0.083362	0.171696	11.5114
GO:0048574	biological_process	reproduction	long-day photoperiodism, flowering		1	176	25	50650	0.083362	0.171696	11.5114
GO:0010226	biological_process	response to stimulus	response to lithium ion		1	176	25	50650	0.083362	0.171696	11.5114
GO:0009898	cellular_component	cell	cytoplasmic side of plasma membrane		1	176	25	50650	0.083362	0.171696	11.5114
GO:0000395	biological_process	metabolic process	mRNA 5'-splice site recognition		1	176	26	50650	0.0865487	0.176403	11.0686
GO:0015934	cellular_component	cell	large ribosomal subunit		1	176	26	50650	0.0865487	0.176403	11.0686
GO:0000062	molecular_function	binding	fatty-acyl-CoA binding		1	176	26	50650	0.0865487	0.176403	11.0686
GO:0102490	molecular_function	catalytic activity	8-oxo-dGTP phosphohydrolase activity		1	176	27	50650	0.0897244	0.177933	10.6587
GO:0102491	molecular_function	catalytic activity	dGTP phosphohydrolase activity		1	176	27	50650	0.0897244	0.177933	10.6587
GO:0102487	molecular_function	catalytic activity	dUTP phosphohydrolase activity		1	176	27	50650	0.0897244	0.177933	10.6587
GO:0102486	molecular_function	catalytic activity	dCTP phosphohydrolase activity		1	176	27	50650	0.0897244	0.177933	10.6587
GO:0102488	molecular_function	catalytic activity	dTTP phosphohydrolase activity		1	176	27	50650	0.0897244	0.177933	10.6587
GO:0102489	molecular_function	catalytic activity	GTP phosphohydrolase activity		1	176	27	50650	0.0897244	0.177933	10.6587
GO:0102485	molecular_function	catalytic activity	dATP phosphohydrolase activity		1	176	27	50650	0.0897244	0.177933	10.6587
GO:0005832	cellular_component	cell	chaperonin-containing T-complex		1	176	28	50650	0.0928892	0.181753	10.278
GO:0005687	cellular_component	cell	U4 snRNP		1	176	28	50650	0.0928892	0.181753	10.278
GO:0080025	molecular_function	binding	phosphatidylinositol-3,5-bisphosphate binding		1	176	28	50650	0.0928892	0.181753	10.278
GO:0016157	molecular_function	catalytic activity	sucrose synthase activity		1	176	29	50650	0.096043	0.182451	9.92359
GO:0016573	biological_process	metabolic process	histone acetylation		1	176	29	50650	0.096043	0.182451	9.92359
GO:0102777	molecular_function	catalytic activity	caffeoyl-CoA:pelargonidin-3,5-diglucoside 5-O-glucoside-6-O-hydroxycinnamoyltransferase activity		1	176	29	50650	0.096043	0.182451	9.92359
GO:0030968	biological_process	cellular process	endoplasmic reticulum unfolded protein response		1	176	29	50650	0.096043	0.182451	9.92359
GO:0047183	molecular_function	catalytic activity	anthocyanin 5-aromatic acyltransferase activity		1	176	29	50650	0.096043	0.182451	9.92359
GO:0102815	molecular_function	catalytic activity	caffeoyl-CoA:delphinidin-3,5-diglucoside 5-O-glucoside-6-O-hydroxycinnamoyltransferase activity		1	176	29	50650	0.096043	0.182451	9.92359
GO:0045047	biological_process	localization	protein targeting to ER		1	176	29	50650	0.096043	0.182451	9.92359
GO:0004743	molecular_function	catalytic activity	pyruvate kinase activity		1	176	30	50650	0.0991859	0.185421	9.5928
GO:0030955	molecular_function	binding	potassium ion binding		1	176	30	50650	0.0991859	0.185421	9.5928
GO:0045271	cellular_component	membrane	respiratory chain complex I		1	176	30	50650	0.0991859	0.185421	9.5928
GO:0016682	molecular_function	catalytic activity	oxidoreductase activity, acting on diphenols and related substances as donors, oxygen as acceptor		1	176	30	50650	0.0991859	0.185421	9.5928
GO:0016151	molecular_function	binding	nickel cation binding		1	176	30	50650	0.0991859	0.185421	9.5928
GO:0047037	molecular_function	catalytic activity	salutaridine reductase (NADPH) activity		1	176	31	50650	0.102318	0.18887	9.28336
GO:0072583	biological_process	localization	clathrin-dependent endocytosis		1	176	31	50650	0.102318	0.18887	9.28336
GO:0051726	biological_process	cellular process	regulation of cell cycle		1	176	31	50650	0.102318	0.18887	9.28336
GO:0006367	biological_process	metabolic process	transcription initiation from RNA polymerase II promoter		1	176	32	50650	0.105439	0.192812	8.99325
GO:0051017	biological_process	cellular process	actin filament bundle assembly		1	176	33	50650	0.108549	0.196662	8.72073
GO:0034399	cellular_component	cell	nuclear periphery		1	176	33	50650	0.108549	0.196662	8.72073
GO:0009749	biological_process	response to stimulus	response to glucose		1	176	33	50650	0.108549	0.196662	8.72073
GO:0005313	molecular_function	transporter activity	L-glutamate transmembrane transporter activity		1	176	34	50650	0.111649	0.199204	8.46424
GO:0045493	biological_process	metabolic process	xylan catabolic process		1	176	34	50650	0.111649	0.199204	8.46424
GO:0000055	biological_process	localization	ribosomal large subunit export from nucleus		1	176	34	50650	0.111649	0.199204	8.46424
GO:0045899	biological_process	metabolic process	positive regulation of RNA polymerase II transcriptional preinitiation complex assembly		1	176	34	50650	0.111649	0.199204	8.46424
GO:0009116	biological_process	metabolic process	nucleoside metabolic process		1	176	34	50650	0.111649	0.199204	8.46424
GO:0048766	biological_process	cellular process	root hair initiation		1	176	35	50650	0.114738	0.201492	8.2224
GO:2000070	biological_process	regulation of biological process	regulation of response to water deprivation		1	176	35	50650	0.114738	0.201492	8.2224
GO:0005086	molecular_function	binding	ARF guanyl-nucleotide exchange factor activity		1	176	35	50650	0.114738	0.201492	8.2224
GO:0016165	molecular_function	catalytic activity	linoleate 13S-lipoxygenase activity		1	176	35	50650	0.114738	0.201492	8.2224
GO:0009044	molecular_function	catalytic activity	xylan 1,4-beta-xylosidase activity		1	176	36	50650	0.117816	0.20461	7.994
GO:0016363	cellular_component	cell	nuclear matrix		1	176	36	50650	0.117816	0.20461	7.994
GO:0051260	biological_process	cellular process	protein homooligomerization		1	176	36	50650	0.117816	0.20461	7.994
GO:0006896	biological_process	localization	Golgi to vacuole transport		1	176	37	50650	0.120884	0.206877	7.77795
GO:0031595	cellular_component	cell	nuclear proteasome complex		1	176	37	50650	0.120884	0.206877	7.77795
GO:0008553	molecular_function	catalytic activity	hydrogen-exporting ATPase activity, phosphorylative mechanism		1	176	37	50650	0.120884	0.206877	7.77795
GO:0006777	biological_process	metabolic process	Mo-molybdopterin cofactor biosynthetic process		1	176	37	50650	0.120884	0.206877	7.77795
GO:0031597	cellular_component	cell	cytosolic proteasome complex		1	176	38	50650	0.123941	0.21027	7.57327
GO:0090332	biological_process	cellular process	stomatal closure		1	176	38	50650	0.123941	0.21027	7.57327
GO:0042026	biological_process	cellular process	protein refolding		1	176	39	50650	0.126987	0.2142	7.37908
GO:1901000	biological_process	regulation of biological process	regulation of response to salt stress		1	176	39	50650	0.126987	0.2142	7.37908
GO:0036402	molecular_function	catalytic activity	proteasome-activating ATPase activity		1	176	40	50650	0.130023	0.218693	7.1946
GO:0030151	molecular_function	binding	molybdenum ion binding		1	176	41	50650	0.133049	0.223142	7.01912
GO:0010109	biological_process	metabolic process	regulation of photosynthesis		1	176	42	50650	0.136064	0.224352	6.852
GO:0045037	biological_process	localization	protein import into chloroplast stroma		1	176	42	50650	0.136064	0.224352	6.852
GO:0008483	molecular_function	catalytic activity	transaminase activity		1	176	42	50650	0.136064	0.224352	6.852
GO:0050821	biological_process	biological regulation	protein stabilization		1	176	42	50650	0.136064	0.224352	6.852
GO:0030126	cellular_component	cell	COPI vesicle coat		1	176	42	50650	0.136064	0.224352	6.852
GO:1990641	biological_process	response to stimulus	response to iron ion starvation		1	176	43	50650	0.139068	0.226758	6.69265
GO:0004003	molecular_function	catalytic activity	ATP-dependent DNA helicase activity		1	176	43	50650	0.139068	0.226758	6.69265
GO:0009514	cellular_component	cell	glyoxysome		1	176	43	50650	0.139068	0.226758	6.69265
GO:0006406	biological_process	metabolic process	mRNA export from nucleus		1	176	43	50650	0.139068	0.226758	6.69265
GO:0016485	biological_process	metabolic process	protein processing		1	176	44	50650	0.142062	0.230999	6.54055
GO:0006458	biological_process	cellular process	'de novo' protein folding		1	176	45	50650	0.145046	0.232957	6.3952
GO:0005544	molecular_function	binding	calcium-dependent phospholipid binding		1	176	45	50650	0.145046	0.232957	6.3952
GO:0046930	cellular_component	membrane	pore complex		1	176	46	50650	0.14802	0.235467	6.25618
GO:0034220	biological_process	localization	ion transmembrane transport		1	176	46	50650	0.14802	0.235467	6.25618
GO:0005771	cellular_component	cell	multivesicular body		1	176	46	50650	0.14802	0.235467	6.25618
GO:0008536	molecular_function	binding	Ran GTPase binding		1	176	47	50650	0.150983	0.237215	6.12307
GO:0006006	biological_process	metabolic process	glucose metabolic process		1	176	47	50650	0.150983	0.237215	6.12307
GO:0000470	biological_process	metabolic process	maturation of LSU-rRNA		1	176	47	50650	0.150983	0.237215	6.12307
GO:0009654	cellular_component	cell	photosystem II oxygen evolving complex		1	176	48	50650	0.153936	0.239926	5.9955
GO:0015288	molecular_function	transporter activity	porin activity		1	176	49	50650	0.156878	0.242975	5.87314
GO:0016702	molecular_function	catalytic activity	oxidoreductase activity, acting on single donors with incorporation of molecular oxygen, incorporation of two atoms of oxygen		1	176	50	50650	0.159811	0.246866	5.75568
GO:0048443	biological_process	reproduction	stamen development		1	176	51	50650	0.162733	0.25072	5.64283
GO:0009958	biological_process	response to stimulus	positive gravitropism		1	176	52	50650	0.165646	0.253875	5.53431
GO:0043022	molecular_function	binding	ribosome binding		1	176	52	50650	0.165646	0.253875	5.53431
GO:0005682	cellular_component	cell	U5 snRNP		1	176	53	50650	0.168548	0.25765	5.42989
GO:0042273	biological_process	cellular component organization or biogenesis	ribosomal large subunit biogenesis		1	176	56	50650	0.177194	0.268075	5.139
GO:0000775	cellular_component	cell	chromosome, centromeric region		1	176	56	50650	0.177194	0.268075	5.139
GO:0071014	cellular_component	cell	post-mRNA release spliceosomal complex		1	176	58	50650	0.182909	0.276009	4.96179
GO:0006730	biological_process	metabolic process	one-carbon metabolic process		1	176	59	50650	0.185752	0.278865	4.8777
GO:0044183	molecular_function	binding	protein binding involved in protein folding		1	176	59	50650	0.185752	0.278865	4.8777
GO:0005685	cellular_component	cell	U1 snRNP		1	176	60	50650	0.188584	0.28025	4.7964
GO:0015991	biological_process	localization	ATP hydrolysis coupled proton transport		1	176	61	50650	0.191407	0.283012	4.71777
GO:0010182	biological_process	cellular process	sugar mediated signaling pathway		1	176	61	50650	0.191407	0.283012	4.71777
GO:0006891	biological_process	localization	intra-Golgi vesicle-mediated transport		1	176	62	50650	0.19422	0.285732	4.64168
GO:0010114	biological_process	response to stimulus	response to red light		1	176	62	50650	0.19422	0.285732	4.64168
GO:0007015	biological_process	cellular process	actin filament organization		1	176	63	50650	0.197024	0.288411	4.568
GO:0009532	cellular_component	cell	plastid stroma		1	176	63	50650	0.197024	0.288411	4.568
GO:0043622	biological_process	cellular process	cortical microtubule organization		1	176	64	50650	0.199817	0.290329	4.49663
GO:0010431	biological_process	reproduction	seed maturation		1	176	64	50650	0.199817	0.290329	4.49663
GO:0010027	biological_process	cellular process	thylakoid membrane organization		1	176	66	50650	0.205376	0.297668	4.36037
GO:0034765	biological_process	regulation of biological process	regulation of ion transmembrane transport		1	176	67	50650	0.20814	0.299457	4.29528
GO:0000049	molecular_function	binding	tRNA binding		1	176	67	50650	0.20814	0.299457	4.29528
GO:0000302	biological_process	response to stimulus	response to reactive oxygen species		1	176	68	50650	0.210896	0.302679	4.23212
GO:0048481	biological_process	reproduction	plant ovule development		1	176	69	50650	0.213641	0.304387	4.17078
GO:0009695	biological_process	metabolic process	jasmonic acid biosynthetic process		1	176	69	50650	0.213641	0.304387	4.17078
GO:0016226	biological_process	metabolic process	iron-sulfur cluster assembly		1	176	70	50650	0.216378	0.306796	4.1112
GO:0005686	cellular_component	cell	U2 snRNP		1	176	70	50650	0.216378	0.306796	4.1112
GO:0006890	biological_process	localization	retrograde vesicle-mediated transport, Golgi to ER		1	176	71	50650	0.219104	0.309914	4.0533
GO:0050826	biological_process	response to stimulus	response to freezing		1	176	72	50650	0.221822	0.310762	3.997
GO:0017025	molecular_function	binding	TBP-class protein binding		1	176	72	50650	0.221822	0.310762	3.997
GO:0003684	molecular_function	binding	damaged DNA binding		1	176	73	50650	0.224529	0.313061	3.94225
GO:0048767	biological_process	cellular process	root hair elongation		1	176	73	50650	0.224529	0.313061	3.94225
GO:0048471	cellular_component	cell	perinuclear region of cytoplasm		1	176	74	50650	0.227228	0.313842	3.88897
GO:0000184	biological_process	metabolic process	nuclear-transcribed mRNA catabolic process, nonsense-mediated decay		1	176	74	50650	0.227228	0.313842	3.88897
GO:0010319	cellular_component	cell	stromule		1	176	74	50650	0.227228	0.313842	3.88897
GO:0006338	biological_process	cellular process	chromatin remodeling		1	176	74	50650	0.227228	0.313842	3.88897
GO:0042147	biological_process	localization	retrograde transport, endosome to Golgi		1	176	75	50650	0.229917	0.314595	3.83712
GO:0016829	molecular_function	catalytic activity	lyase activity		1	176	75	50650	0.229917	0.314595	3.83712
GO:0071004	cellular_component	cell	U2-type prespliceosome		1	176	75	50650	0.229917	0.314595	3.83712
GO:0009639	biological_process	response to stimulus	response to red or far red light		1	176	75	50650	0.229917	0.314595	3.83712
GO:0004535	molecular_function	catalytic activity	poly(A)-specific ribonuclease activity		1	176	76	50650	0.232597	0.316052	3.78663
GO:0015250	molecular_function	transporter activity	water channel activity		1	176	76	50650	0.232597	0.316052	3.78663
GO:0009688	biological_process	metabolic process	abscisic acid biosynthetic process		1	176	76	50650	0.232597	0.316052	3.78663
GO:0009501	cellular_component	cell	amyloplast		1	176	77	50650	0.235268	0.317476	3.73746
GO:0071281	biological_process	cellular process	cellular response to iron ion		1	176	77	50650	0.235268	0.317476	3.73746
GO:0102483	molecular_function	catalytic activity	scopolin beta-glucosidase activity		1	176	78	50650	0.237929	0.319598	3.68954
GO:0046540	cellular_component	cell	U4/U6 x U5 tri-snRNP complex		1	176	81	50650	0.245858	0.329494	3.55289
GO:0010193	biological_process	response to stimulus	response to ozone		1	176	82	50650	0.248483	0.331498	3.50956
GO:0006635	biological_process	metabolic process	fatty acid beta-oxidation		1	176	83	50650	0.251098	0.334228	3.46728
GO:0031966	cellular_component	cell	mitochondrial membrane		1	176	85	50650	0.256302	0.340383	3.3857
GO:0005747	cellular_component	cell	mitochondrial respiratory chain complex I		1	176	86	50650	0.258891	0.342272	3.34633
GO:0019252	biological_process	metabolic process	starch biosynthetic process		1	176	86	50650	0.258891	0.342272	3.34633
GO:0010252	biological_process	biological regulation	auxin homeostasis		1	176	87	50650	0.261471	0.344133	3.30786
GO:0008422	molecular_function	catalytic activity	beta-glucosidase activity		1	176	87	50650	0.261471	0.344133	3.30786
GO:0005778	cellular_component	cell	peroxisomal membrane		1	176	88	50650	0.264041	0.345965	3.27027
GO:0009965	biological_process	multicellular organismal process	leaf morphogenesis		1	176	88	50650	0.264041	0.345965	3.27027
GO:0005643	cellular_component	cell	nuclear pore		1	176	90	50650	0.269156	0.351881	3.1976
GO:1901002	biological_process	positive regulation of biological process	positive regulation of response to salt stress		1	176	91	50650	0.2717	0.354418	3.16246
GO:0035091	molecular_function	binding	phosphatidylinositol binding		1	176	93	50650	0.276762	0.36022	3.09445
GO:0016125	biological_process	metabolic process	sterol metabolic process		1	176	94	50650	0.279279	0.362693	3.06153
GO:0006623	biological_process	localization	protein targeting to vacuole		1	176	96	50650	0.284289	0.368383	2.99775
GO:0010286	biological_process	response to stimulus	heat acclimation		1	176	98	50650	0.289264	0.371549	2.93657
GO:0016410	molecular_function	catalytic activity	N-acyltransferase activity		1	176	98	50650	0.289264	0.371549	2.93657
GO:0061077	biological_process	cellular process	chaperone-mediated protein folding		1	176	100	50650	0.294204	0.377069	2.87784
GO:0071949	molecular_function	binding	FAD binding		1	176	102	50650	0.29911	0.381691	2.82141
GO:0000785	cellular_component	cell	chromatin		1	176	103	50650	0.301551	0.38397	2.79402
GO:0043130	molecular_function	binding	ubiquitin binding		1	176	104	50650	0.303983	0.386229	2.76715
GO:0001046	molecular_function	binding	core promoter sequence-specific DNA binding		1	176	109	50650	0.316017	0.399788	2.64022
GO:0009911	biological_process	reproduction	positive regulation of flower development		1	176	110	50650	0.318398	0.401935	2.61622
GO:0008219	biological_process	cellular process	cell death		1	176	116	50650	0.332517	0.416178	2.4809
GO:0005819	cellular_component	cell	spindle		1	176	117	50650	0.334842	0.418196	2.45969
GO:0004222	molecular_function	catalytic activity	metalloendopeptidase activity		1	176	119	50650	0.339467	0.422176	2.41835
GO:0009820	biological_process	metabolic process	alkaloid metabolic process		1	176	120	50650	0.341768	0.424139	2.3982
GO:0071013	cellular_component	cell	catalytic step 2 spliceosome		1	176	121	50650	0.344061	0.425186	2.37838
GO:0045292	biological_process	metabolic process	mRNA cis splicing, via spliceosome		1	176	124	50650	0.350891	0.432717	2.32084
GO:0051321	biological_process	reproduction	meiotic cell cycle		1	176	126	50650	0.355405	0.437365	2.284
GO:0080008	cellular_component	cell	Cul4-RING E3 ubiquitin ligase complex		1	176	127	50650	0.357651	0.439207	2.26602
GO:0048316	biological_process	reproduction	seed development		1	176	131	50650	0.366555	0.448266	2.19683
GO:0009853	biological_process	metabolic process	photorespiration		1	176	133	50650	0.370961	0.451035	2.16379
GO:0010181	molecular_function	binding	FMN binding		1	176	133	50650	0.370961	0.451035	2.16379
GO:0000325	cellular_component	cell	plant-type vacuole		1	176	136	50650	0.377513	0.457852	2.11606
GO:0006888	biological_process	localization	ER to Golgi vesicle-mediated transport		1	176	138	50650	0.381843	0.462148	2.08539
GO:0009744	biological_process	response to stimulus	response to sucrose		1	176	141	50650	0.388282	0.468012	2.04102
GO:0005770	cellular_component	cell	late endosome		1	176	146	50650	0.398867	0.477826	1.97112
GO:0009640	biological_process	multicellular organismal process	photomorphogenesis		1	176	149	50650	0.405129	0.483356	1.93144
GO:0016607	cellular_component	cell	nuclear speck		1	176	150	50650	0.407203	0.484844	1.91856
GO:0031902	cellular_component	cell	late endosome membrane		1	176	153	50650	0.413379	0.491202	1.88094
GO:0050661	molecular_function	binding	NADP binding		1	176	158	50650	0.423531	0.502248	1.82142
GO:0071472	biological_process	cellular process	cellular response to salt stress		1	176	173	50650	0.452952	0.531766	1.66349
GO:0010501	biological_process	metabolic process	RNA secondary structure unwinding		1	176	174	50650	0.454859	0.531877	1.65393
GO:0010468	biological_process	metabolic process	regulation of gene expression		1	176	174	50650	0.454859	0.531877	1.65393
GO:0009620	biological_process	response to stimulus	response to fungus		1	176	175	50650	0.45676	0.533038	1.64448
GO:0006897	biological_process	localization	endocytosis		1	176	179	50650	0.464298	0.540759	1.60773
GO:0006366	biological_process	metabolic process	transcription from RNA polymerase II promoter		1	176	180	50650	0.466166	0.54186	1.5988
GO:0051287	molecular_function	binding	NAD binding		1	176	191	50650	0.486292	0.563024	1.50672
GO:0032580	cellular_component	cell	Golgi cisterna membrane		1	176	196	50650	0.495189	0.572197	1.46829
GO:0016301	molecular_function	catalytic activity	kinase activity		1	176	214	50650	0.525968	0.605379	1.34479
GO:0004004	molecular_function	catalytic activity	ATP-dependent RNA helicase activity		1	176	215	50650	0.527623	0.606095	1.33853
GO:0004867	molecular_function	enzyme regulator activity	serine-type endopeptidase inhibitor activity		1	176	217	50650	0.530914	0.608185	1.32619
GO:0030163	biological_process	metabolic process	protein catabolic process		1	176	218	50650	0.532551	0.608185	1.32011
GO:0016740	molecular_function	catalytic activity	transferase activity		1	176	218	50650	0.532551	0.608185	1.32011
GO:0004252	molecular_function	catalytic activity	serine-type endopeptidase activity		1	176	220	50650	0.535808	0.610717	1.30811
GO:0009826	biological_process	cellular process	unidimensional cell growth		1	176	222	50650	0.539042	0.611068	1.29632
GO:0006869	biological_process	localization	lipid transport		1	176	235	50650	0.559527	0.632836	1.22461
GO:0004722	molecular_function	catalytic activity	protein serine/threonine phosphatase activity		1	176	241	50650	0.568673	0.641944	1.19412
GO:0043621	molecular_function	binding	protein self-association		1	176	245	50650	0.574666	0.647464	1.17463
GO:0030170	molecular_function	binding	pyridoxal phosphate binding		1	176	261	50650	0.597819	0.669694	1.10262
GO:0006633	biological_process	metabolic process	fatty acid biosynthetic process		1	176	262	50650	0.599224	0.669989	1.09841
GO:0015979	biological_process	metabolic process	photosynthesis		1	176	263	50650	0.600624	0.670278	1.09424
GO:0015297	molecular_function	transporter activity	antiporter activity		1	176	264	50650	0.602019	0.67056	1.09009
GO:0009524	cellular_component	cell	phragmoplast		1	176	274	50650	0.615705	0.684505	1.05031
GO:0015293	molecular_function	transporter activity	symporter activity		1	176	308	50650	0.658831	0.728313	0.934364
GO:0050660	molecular_function	binding	flavin adenine dinucleotide binding		1	176	310	50650	0.661213	0.729571	0.928336
GO:0048364	biological_process	multicellular organismal process	root development		1	176	319	50650	0.671726	0.739657	0.902144
GO:0016192	biological_process	localization	vesicle-mediated transport		1	176	320	50650	0.672874	0.739657	0.899325
GO:0010150	biological_process	multicellular organismal process	leaf senescence		1	176	330	50650	0.684136	0.750631	0.872073
GO:0008289	molecular_function	binding	lipid binding		1	176	338	50650	0.692867	0.757145	0.851432
GO:0000287	molecular_function	binding	magnesium ion binding		1	176	338	50650	0.692867	0.757145	0.851432
GO:0009753	biological_process	response to stimulus	response to jasmonic acid		1	176	339	50650	0.693942	0.757145	0.848921
GO:0005615	cellular_component	extracellular region	extracellular space		1	176	346	50650	0.701359	0.763817	0.831746
GO:0009705	cellular_component	cell	plant-type vacuole membrane		1	176	372	50650	0.727376	0.789942	0.773613
GO:0005622	cellular_component	cell	intracellular		1	176	382	50650	0.736771	0.796472	0.753361
GO:0045892	biological_process	metabolic process	negative regulation of transcription, DNA-templated		1	176	388	50650	0.742253	0.800924	0.741712
GO:0008017	molecular_function	binding	microtubule binding		1	176	392	50650	0.745844	0.803322	0.734143
GO:0055114	biological_process	metabolic process	oxidation-reduction process		1	176	403	50650	0.755466	0.812195	0.714104
GO:0009416	biological_process	response to stimulus	response to light stimulus		1	176	407	50650	0.758874	0.814368	0.707086
GO:0043231	cellular_component	cell	intracellular membrane-bounded organelle		1	176	414	50650	0.764725	0.817657	0.695131
GO:0005516	molecular_function	binding	calmodulin binding		1	176	418	50650	0.768005	0.819671	0.688479
GO:0042802	molecular_function	binding	identical protein binding		1	176	420	50650	0.769628	0.819912	0.6852
GO:0022857	molecular_function	transporter activity	transmembrane transporter activity		1	176	441	50650	0.786001	0.832977	0.652572
GO:0006357	biological_process	metabolic process	regulation of transcription from RNA polymerase II promoter		1	176	444	50650	0.788244	0.832977	0.648162
GO:0005743	cellular_component	cell	mitochondrial inner membrane		1	176	445	50650	0.788986	0.832977	0.646706
GO:0006511	biological_process	metabolic process	ubiquitin-dependent protein catabolic process		1	176	445	50650	0.788986	0.832977	0.646706
GO:0009055	molecular_function	catalytic activity	electron transfer activity		1	176	454	50650	0.795552	0.837651	0.633886
GO:0016788	molecular_function	catalytic activity	hydrolase activity, acting on ester bonds		1	176	457	50650	0.797695	0.837651	0.629724
GO:0046686	biological_process	response to stimulus	response to cadmium ion		1	176	489	50650	0.81921	0.857177	0.588516
GO:0009733	biological_process	response to stimulus	response to auxin		1	176	498	50650	0.82484	0.861532	0.57788
GO:0006397	biological_process	metabolic process	mRNA processing		1	176	595	50650	0.875492	0.908429	0.483671
GO:0051301	biological_process	cellular process	cell division		1	176	595	50650	0.875492	0.908429	0.483671
GO:0050832	biological_process	response to stimulus	defense response to fungus		1	176	596	50650	0.87593	0.908429	0.482859
GO:0005768	cellular_component	cell	endosome		1	176	604	50650	0.879377	0.910396	0.476464
GO:0004497	molecular_function	catalytic activity	monooxygenase activity		1	176	617	50650	0.884778	0.914374	0.466425
GO:0045893	biological_process	metabolic process	positive regulation of transcription, DNA-templated		1	176	630	50650	0.889938	0.91809	0.4568
GO:0009908	biological_process	reproduction	flower development		1	176	648	50650	0.896705	0.92271	0.444111
GO:0009734	biological_process	cellular process	auxin-activated signaling pathway		1	176	661	50650	0.901333	0.92497	0.435377
GO:0030154	biological_process	cellular process	cell differentiation		1	176	675	50650	0.906088	0.928226	0.426347
GO:0003676	molecular_function	binding	nucleic acid binding		1	176	698	50650	0.913409	0.932471	0.412298
GO:0016042	biological_process	metabolic process	lipid catabolic process		1	176	893	50650	0.956551	0.973129	0.322267
GO:0046983	molecular_function	binding	protein dimerization activity		1	176	987	50650	0.96887	0.982256	0.291575
GO:0061630	molecular_function	catalytic activity	ubiquitin protein ligase activity		1	176	1079	50650	0.97755	0.989348	0.266714
GO:0000139	cellular_component	cell	Golgi membrane		1	176	1242	50650	0.987439	0.997637	0.23171

## Sheet: T S3 enrichment-go-RCK_SCK-down
id	category	Classification_level2	term	Protein_Gene 43个	ListHits	ListTotal	PopHits	PopTotal	pval	padj	Enrichment_score
GO:0009535	cellular_component	cell	chloroplast thylakoid membrane	EC_v6.g096291.t1,	11	41	770	50650	1.95e-11	1.61e-09	17.6481
GO:0046872	molecular_function	binding	metal ion binding		11	41	6744	50650	0.0158752	0.0422484	2.01498
GO:0015979	biological_process	metabolic process	photosynthesis	EC_v6.g051723.t1	10	41	263	50650	1.17e-14	1.93e-12	46.9721
GO:0009507	cellular_component	cell	chloroplast	EC_v6.g029302.t1	9	41	4144	50650	0.00514007	0.0192753	2.68299
GO:0009941	cellular_component	cell	chloroplast envelope	EC_v6.g028872.t1,	8	41	797	50650	2.19e-07	5.17e-06	12.4002
GO:0005737	cellular_component	cell	cytoplasm	EC_v6.g106454.t1,	7	41	6133	50650	0.222362	0.280074	1.41001
GO:0009570	cellular_component	cell	chloroplast stroma	EC_v6.g003558.t1	7	41	1135	50650	3.22e-05	0.0002951	7.619
GO:0016021	cellular_component	membrane	integral component of membrane	EC_v6.g016014.t1	6	41	10327	50650	0.868986	0.896141	0.717749
GO:0009523	cellular_component	cell	photosystem II	EC_v6.g080108.t1,	6	41	89	50650	1.06e-10	5.84e-09	83.2831
GO:0009579	cellular_component	cell	thylakoid	EC_v6.g000874.t1	6	41	290	50650	1.27e-07	4.19e-06	25.5593
GO:0010287	cellular_component	cell	plastoglobule	EC_v6.g020029.t1	5	41	158	50650	1.9e-07	5.17e-06	39.0939
GO:0009735	biological_process	response to stimulus	response to cytokinin	EC_v6.g035550.t1	5	41	276	50650	2.96e-06	3.75e-05	22.3798
GO:0009534	cellular_component	cell	chloroplast thylakoid	EC_v6.g039011.t1	5	41	227	50650	1.14e-06	2.08e-05	27.2107
GO:0016168	molecular_function	binding	chlorophyll binding	EC_v6.g044816.t1	4	41	76	50650	4.54e-07	9.37e-06	65.0193
GO:0009416	biological_process	response to stimulus	response to light stimulus	EC_v6.g069711.t1	4	41	407	50650	0.000328872	0.00187117	12.1412
GO:0018298	biological_process	metabolic process	protein-chromophore linkage	EC_v6.g076779.t1	4	41	136	50650	4.66e-06	4.81e-05	36.3343
GO:0005509	molecular_function	binding	calcium ion binding	EC_v6.g083656.t1	3	41	576	50650	0.0113214	0.0338771	6.4342
GO:0006952	biological_process	response to stimulus	defense response	EC_v6.g086843.t1	3	41	1864	50650	0.190949	0.242359	1.98825
GO:0060359	biological_process	response to stimulus	response to ammonium ion	EC_v6.g000843.t1	3	41	11	50650	8.09e-08	3.34e-06	336.918
GO:0009543	cellular_component	cell	chloroplast thylakoid lumen	EC_v6.g003176.t1	3	41	134	50650	0.000179307	0.00123274	27.6574
GO:0010206	biological_process	metabolic process	photosystem II repair	EC_v6.g003365.t1	3	41	26	50650	1.26e-06	2.08e-05	142.542
GO:0048046	cellular_component	extracellular region	apoplast	EC_v6.g005173.t1	3	41	1080	50650	0.0566611	0.0963823	3.43157
GO:0007623	biological_process	rhythmic process	circadian rhythm	EC_v6.g005832.t1	3	41	208	50650	0.000648554	0.00345198	17.8178
GO:0005524	molecular_function	binding	ATP binding	EC_v6.g009244.t1	3	41	5201	50650	0.806746	0.842488	0.712574
GO:0015977	biological_process	metabolic process	carbon fixation	EC_v6.g010797.t1	3	41	28	50650	1.59e-06	2.19e-05	132.361
GO:0010167	biological_process	response to stimulus	response to nitrate	EC_v6.g011301.t1,	3	41	90	50650	5.51e-05	0.000478236	41.1789
GO:0006099	biological_process	metabolic process	tricarboxylic acid cycle	EC_v6.g011720.t1	3	41	157	50650	0.000285639	0.00168323	23.6057
GO:0008964	molecular_function	catalytic activity	phosphoenolpyruvate carboxylase activity	EC_v6.g019331.t1	3	41	28	50650	1.59e-06	2.19e-05	132.361
GO:0009522	cellular_component	cell	photosystem I	EC_v6.g025637.t1	3	41	57	50650	1.4e-05	0.000135616	65.0193
GO:0031409	molecular_function	binding	pigment binding	EC_v6.g026269.t1	2	41	28	50650	0.000238446	0.00151322	88.2404
GO:0009768	biological_process	metabolic process	photosynthesis, light harvesting in photosystem I	EC_v6.g031768.t1,	2	41	34	50650	0.000352798	0.00194039	72.6686
GO:0009055	molecular_function	catalytic activity	electron transfer activity	EC_v6.g035801.t1	2	41	454	50650	0.0522613	0.0917353	5.44214
GO:0030246	molecular_function	binding	carbohydrate binding	EC_v6.g044556.t1	2	41	350	50650	0.0327065	0.0665034	7.05923
GO:0009538	cellular_component	cell	photosystem I reaction center	EC_v6.g045919.t1,	2	41	15	50650	6.67e-05	0.000550096	164.715
GO:0009654	cellular_component	cell	photosystem II oxygen evolving complex	EC_v6.g061492.t1	2	41	48	50650	0.000704297	0.00363153	51.4736
GO:0005634	cellular_component	cell	nucleus	EC_v6.g070707.t1	2	41	12136	50650	0.999816	0.999816	0.203587
GO:0005975	biological_process	metabolic process	carbohydrate metabolic process	EC_v6.g084643.t1	2	41	791	50650	0.134319	0.183162	3.12355
GO:0019898	cellular_component	membrane	extrinsic component of membrane	EC_v6.g085797.t1	2	41	84	50650	0.00213684	0.0100094	29.4135
GO:0003924	molecular_function	catalytic activity	GTPase activity	EC_v6.g087115.t1	2	41	484	50650	0.0585182	0.0985255	5.10482
GO:0006457	biological_process	cellular process	protein folding	EC_v6.g097992.t1	2	41	306	50650	0.0255512	0.0585548	8.07429
GO:0032544	biological_process	metabolic process	plastid translation	EC_v6.g099881.t1,	2	41	17	50650	8.63e-05	0.000677881	145.337
GO:0009765	biological_process	metabolic process	photosynthesis, light harvesting	EC_v6.g107220.t1	2	41	24	50650	0.000174461	0.00123274	102.947
GO:0009575	cellular_component	cell	chromoplast stroma		2	41	4	50650	3.83e-06	4.21e-05	617.683
GO:0005525	molecular_function	binding	GTP binding		2	41	680	50650	0.104833	0.149116	3.63343
GO:0009707	cellular_component	cell	chloroplast outer membrane		2	41	176	50650	0.009007	0.0297231	14.0382
GO:0051082	molecular_function	binding	unfolded protein binding		2	41	254	50650	0.0180624	0.0441365	9.72729
GO:0005829	cellular_component	cell	cytosol		2	41	4164	50650	0.861429	0.893935	0.593355
GO:0009607	biological_process	response to stimulus	response to biotic stimulus		2	41	148	50650	0.0064536	0.0226715	16.6941
GO:0008266	molecular_function	binding	poly(U) RNA binding		2	41	24	50650	0.000174461	0.00123274	102.947
GO:0045727	biological_process	metabolic process	positive regulation of translation		2	41	29	50650	0.000255978	0.00156431	85.1976
GO:0010319	cellular_component	cell	stromule		2	41	74	50650	0.00166414	0.00832071	33.3883
GO:0050662	molecular_function	binding	coenzyme binding		2	41	200	50650	0.0114977	0.0338771	12.3537
GO:0006364	biological_process	metabolic process	rRNA processing		2	41	237	50650	0.0158572	0.0422484	10.425
GO:0019843	molecular_function	binding	rRNA binding		2	41	314	50650	0.0267983	0.0589799	7.86857
GO:0009658	biological_process	cellular process	chloroplast organization		2	41	343	50650	0.0315206	0.0657634	7.2033
GO:0005840	cellular_component	cell	ribosome		2	41	430	50650	0.0474441	0.0841751	5.74589
GO:0045893	biological_process	metabolic process	positive regulation of transcription, DNA-templated		2	41	630	50650	0.0922309	0.136579	3.9218
GO:0035448	cellular_component	cell	extrinsic component of thylakoid membrane		2	41	4	50650	3.83e-06	4.21e-05	617.683
GO:0010207	biological_process	metabolic process	photosystem II assembly		2	41	25	50650	0.000189535	0.00125093	98.8293
GO:0009644	biological_process	response to stimulus	response to high light intensity		2	41	127	50650	0.00479787	0.0186	19.4546
GO:0031969	cellular_component	cell	chloroplast membrane		2	41	389	50650	0.0396268	0.0727838	6.3515
GO:0009611	biological_process	response to stimulus	response to wounding		2	41	564	50650	0.0763715	0.120012	4.38073
GO:0031977	cellular_component	cell	thylakoid lumen		1	41	76	50650	0.0597324	0.099554	16.2548
GO:0042549	biological_process	metabolic process	photosystem II stabilization		1	41	21	50650	0.0168654	0.0428122	58.8269
GO:0042132	molecular_function	catalytic activity	fructose 1,6-bisphosphate 1-phosphatase activity		1	41	16	50650	0.0128752	0.0366277	77.2104
GO:0016531	molecular_function	binding	copper chaperone activity		1	41	17	50650	0.0136745	0.0382422	72.6686
GO:0004097	molecular_function	catalytic activity	catechol oxidase activity		1	41	34	50650	0.0271665	0.0589799	36.3343
GO:0016788	molecular_function	catalytic activity	hydrolase activity, acting on ester bonds		1	41	457	50650	0.310478	0.371224	2.70321
GO:0008270	molecular_function	binding	zinc ion binding		1	41	1488	50650	0.705666	0.771092	0.830219
GO:0008233	molecular_function	catalytic activity	peptidase activity		1	41	142	50650	0.10877	0.152094	8.69976
GO:0000027	biological_process	cellular process	ribosomal large subunit assembly		1	41	87	50650	0.0680843	0.109067	14.1996
GO:0003746	molecular_function	binding	translation elongation factor activity		1	41	111	50650	0.0860561	0.131391	11.1294
GO:0016301	molecular_function	catalytic activity	kinase activity		1	41	214	50650	0.159421	0.212132	5.77274
GO:0006383	biological_process	metabolic process	transcription from RNA polymerase III promoter		1	41	40	50650	0.0318853	0.0657634	30.8841
GO:0005789	cellular_component	cell	endoplasmic reticulum membrane		1	41	1512	50650	0.711502	0.772354	0.817041
GO:0022843	molecular_function	transporter activity	voltage-gated cation channel activity		1	41	3	50650	0.00242651	0.0100094	411.789
GO:0004017	molecular_function	catalytic activity	adenylate kinase activity		1	41	23	50650	0.0184571	0.0441365	53.7116
GO:0006351	biological_process	metabolic process	transcription, DNA-templated		1	41	5916	50650	0.99387	0.999816	0.208818
GO:0003682	molecular_function	binding	chromatin binding		1	41	256	50650	0.187658	0.240028	4.82565
GO:0019321	biological_process	metabolic process	pentose metabolic process		1	41	3	50650	0.00242651	0.0100094	411.789
GO:0005507	molecular_function	binding	copper ion binding		1	41	351	50650	0.248158	0.307865	3.51956
GO:0050242	molecular_function	catalytic activity	pyruvate, phosphate dikinase activity		1	41	5	50650	0.004041	0.0162625	247.073
GO:0016984	molecular_function	catalytic activity	ribulose-bisphosphate carboxylase activity		1	41	23	50650	0.0184571	0.0441365	53.7116
GO:0004096	molecular_function	catalytic activity	catalase activity		1	41	6	50650	0.00484728	0.0186	205.894
GO:0042973	molecular_function	catalytic activity	glucan endo-1,3-beta-D-glucosidase activity		1	41	197	50650	0.147721	0.198162	6.27089
GO:0008061	molecular_function	binding	chitin binding		1	41	114	50650	0.0882787	0.132418	10.8365
GO:0103012	molecular_function	catalytic activity	ferredoxin-thioredoxin reductase activity		1	41	3	50650	0.00242651	0.0100094	411.789
GO:0010204	biological_process	immune system process	defense response signaling pathway, resistance gene-independent		1	41	43	50650	0.0342363	0.0672498	28.7294
GO:0006508	biological_process	metabolic process	proteolysis		1	41	236	50650	0.174329	0.22649	5.2346
GO:0005788	cellular_component	cell	endoplasmic reticulum lumen		1	41	120	50650	0.092708	0.136579	10.2947
GO:0046283	biological_process	metabolic process	anthocyanin-containing compound metabolic process		1	41	11	50650	0.00886917	0.0297231	112.306
GO:0009626	biological_process	immune system process	plant-type hypersensitive response		1	41	167	50650	0.126686	0.174193	7.3974
GO:0006878	biological_process	cellular process	cellular copper ion homeostasis		1	41	21	50650	0.0168654	0.0428122	58.8269
GO:0031072	molecular_function	binding	heat shock protein binding		1	41	49	50650	0.0389216	0.0727838	25.2115
GO:0046686	biological_process	response to stimulus	response to cadmium ion		1	41	489	50650	0.328281	0.389686	2.52631
GO:0042742	biological_process	response to stimulus	defense response to bacterium		1	41	606	50650	0.389634	0.452744	2.03856
GO:0006090	biological_process	metabolic process	pyruvate metabolic process		1	41	14	50650	0.0112747	0.0338771	88.2404
GO:0004252	molecular_function	catalytic activity	serine-type endopeptidase activity		1	41	220	50650	0.163512	0.215836	5.6153
GO:0006355	biological_process	metabolic process	regulation of transcription, DNA-templated		1	41	3753	50650	0.957477	0.978349	0.329168
GO:0046914	molecular_function	binding	transition metal ion binding		1	41	192	50650	0.14425	0.195092	6.4342
GO:0031507	biological_process	cellular process	heterochromatin assembly		1	41	18	50650	0.0144732	0.0398012	68.6314
GO:0005783	cellular_component	cell	endoplasmic reticulum		1	41	1668	50650	0.746779	0.80012	0.740627
GO:0009651	biological_process	response to stimulus	response to salt stress		1	41	1061	50650	0.580346	0.642665	1.16434
GO:0004888	molecular_function	molecular transducer activity	transmembrane signaling receptor activity		1	41	8	50650	0.00645794	0.0226715	154.421
GO:0009908	biological_process	reproduction	flower development		1	41	648	50650	0.410296	0.470131	1.90643
GO:0019904	molecular_function	binding	protein domain specific binding		1	41	123	50650	0.0949148	0.137377	10.0436
GO:0006825	biological_process	localization	copper ion transport		1	41	34	50650	0.0271665	0.0589799	36.3343
GO:0046148	biological_process	metabolic process	pigment biosynthetic process		1	41	34	50650	0.0271665	0.0589799	36.3343
GO:0016042	biological_process	metabolic process	lipid catabolic process		1	41	893	50650	0.517899	0.577387	1.38339
GO:0004089	molecular_function	catalytic activity	carbonate dehydratase activity		1	41	42	50650	0.0334532	0.0665034	29.4135
GO:0022625	cellular_component	cell	cytosolic large ribosomal subunit		1	41	249	50650	0.183017	0.23592	4.96131
GO:0006412	biological_process	metabolic process	translation		1	41	693	50650	0.431677	0.491218	1.78263
GO:0003735	molecular_function	structural molecule activity	structural constituent of ribosome		1	41	824	50650	0.489703	0.552489	1.49923
GO:0003723	molecular_function	binding	RNA binding		1	41	1693	50650	0.752026	0.800544	0.72969
GO:0005622	cellular_component	cell	intracellular		1	41	382	50650	0.266931	0.328683	3.23394
GO:0005666	cellular_component	cell	DNA-directed RNA polymerase III complex		1	41	50	50650	0.0397003	0.0727838	24.7073
GO:0003899	molecular_function	catalytic activity	DNA-directed 5'-3' RNA polymerase activity		1	41	122	50650	0.0941798	0.137377	10.1259
GO:0003677	molecular_function	binding	DNA binding		1	41	3839	50650	0.960561	0.978349	0.321794
GO:0061927	cellular_component	cell	TOC-TIC supercomplex I		1	41	11	50650	0.00886917	0.0297231	112.306
GO:0004930	molecular_function	molecular transducer activity	G-protein coupled receptor activity		1	41	15	50650	0.0120753	0.0349547	82.3577
GO:0045036	biological_process	localization	protein targeting to chloroplast		1	41	28	50650	0.0224253	0.0528597	44.1202
GO:0045037	biological_process	localization	protein import into chloroplast stroma		1	41	42	50650	0.0334532	0.0665034	29.4135
GO:0051087	molecular_function	binding	chaperone binding		1	41	95	50650	0.0741129	0.117583	13.0039
GO:0009536	cellular_component	cell	plastid		1	41	429	50650	0.294524	0.354719	2.87964
GO:0009408	biological_process	response to stimulus	response to heat		1	41	428	50650	0.293948	0.354719	2.88637
GO:0005886	cellular_component	cell	plasma membrane		1	41	5479	50650	0.990867	0.999816	0.225473
GO:0051539	molecular_function	binding	4 iron, 4 sulfur cluster binding		1	41	140	50650	0.107321	0.151351	8.82404
GO:0055114	biological_process	metabolic process	oxidation-reduction process		1	41	403	50650	0.279388	0.341474	3.06542
GO:0034426	cellular_component	cell	etioplast membrane		1	41	13	50650	0.0104735	0.0326061	95.0281
GO:0046930	cellular_component	membrane	pore complex		1	41	46	50650	0.0365817	0.0710115	26.8558
GO:0015288	molecular_function	transporter activity	porin activity		1	41	49	50650	0.0389216	0.0727838	25.2115
GO:0034765	biological_process	regulation of biological process	regulation of ion transmembrane transport		1	41	67	50650	0.0528448	0.0917831	18.4383
GO:0019150	molecular_function	catalytic activity	D-ribulokinase activity		1	41	7	50650	0.00565293	0.0207274	176.481
GO:0035067	biological_process	metabolic process	negative regulation of histone acetylation		1	41	21	50650	0.0168654	0.0428122	58.8269
GO:0006325	biological_process	cellular process	chromatin organization		1	41	22	50650	0.0176616	0.0441365	56.153
GO:0005677	cellular_component	cell	chromatin silencing complex		1	41	30	50650	0.0240082	0.0557937	41.1789
GO:0035064	molecular_function	binding	methylated histone binding		1	41	40	50650	0.0318853	0.0657634	30.8841
GO:0000976	molecular_function	binding	transcription regulatory region sequence-specific DNA binding		1	41	52	50650	0.0412559	0.0748046	23.757
GO:0006342	biological_process	metabolic process	chromatin silencing		1	41	55	50650	0.0435847	0.0781682	22.4612
GO:2000028	biological_process	reproduction	regulation of photoperiodism, flowering		1	41	84	50650	0.0658137	0.107517	14.7067
GO:0048579	biological_process	reproduction	negative regulation of long-day photoperiodism, flowering		1	41	85	50650	0.0665712	0.107689	14.5337
GO:0000785	cellular_component	cell	chromatin		1	41	103	50650	0.0801034	0.123524	11.9938
GO:0009791	biological_process	multicellular organismal process	post-embryonic development		1	41	103	50650	0.0801034	0.123524	11.9938
GO:0009845	biological_process	multicellular organismal process	seed germination		1	41	146	50650	0.11166	0.154823	8.46141
GO:0016569	biological_process	metabolic process	covalent chromatin modification		1	41	233	50650	0.172311	0.225646	5.302
GO:0005615	cellular_component	extracellular region	extracellular space		1	41	346	50650	0.245086	0.306357	3.57042
GO:0019253	biological_process	metabolic process	reductive pentose-phosphate cycle		1	41	77	50650	0.0604947	0.0998162	16.0437
GO:0009853	biological_process	metabolic process	photorespiration		1	41	133	50650	0.102233	0.146682	9.28847
GO:0004497	molecular_function	catalytic activity	monooxygenase activity		1	41	617	50650	0.395113	0.4559	2.00221
GO:0009410	biological_process	response to stimulus	response to xenobiotic stimulus		1	41	36	50650	0.0287419	0.0615898	34.3157
GO:0051289	biological_process	cellular process	protein homotetramerization		1	41	50	50650	0.0397003	0.0727838	24.7073
GO:0000302	biological_process	response to stimulus	response to reactive oxygen species		1	41	68	50650	0.0536125	0.0921465	18.1671
GO:0009631	biological_process	response to stimulus	cold acclimation		1	41	112	50650	0.0867976	0.131391	11.0301
GO:0009733	biological_process	response to stimulus	response to auxin		1	41	498	50650	0.333207	0.392708	2.48065
GO:0042744	biological_process	metabolic process	hydrogen peroxide catabolic process		1	41	570	50650	0.371363	0.434574	2.16731
GO:0006979	biological_process	response to stimulus	response to oxidative stress		1	41	830	50650	0.492217	0.552489	1.48839
GO:0020037	molecular_function	binding	heme binding		1	41	1609	50650	0.733962	0.791528	0.767785
GO:0005739	cellular_component	cell	mitochondrion		1	41	1950	50650	0.800176	0.840949	0.633521
GO:0030385	molecular_function	catalytic activity	ferredoxin:thioredoxin reductase activity		1	41	3	50650	0.00242651	0.0100094	411.789
GO:0043024	molecular_function	binding	ribosomal small subunit binding		1	41	12	50650	0.00967164	0.0306888	102.947

## Sheet: S7  enrichment-go-Rqu_Squin-Up
id	category	Classification_level2	term	Protein_Gene	ListHits	ListTotal	PopHits	PopTotal	pval	padj	Enrichment_score
GO:0008270	molecular_function	binding	zinc ion binding	EC_v6.g084953.t1,EC_v6.g007386.t1,EC_v6.g043313.t1,EC_v6.g064636.t1,EC_v6.g010798.t1,EC_v6.g026582.t1,EC_v6.g002959.t1,EC_v6.g102138.t1	8	378	1488	50650	0.868182	0.923887	0.720402
GO:0009540	molecular_function	catalytic activity	zeaxanthin epoxidase [overall] activity	EC_v6.g107058.t1,EC_v6.g066631.t1	2	378	11	50650	0.00292213	0.0155238	24.3627
GO:0009045	molecular_function	catalytic activity	xylose isomerase activity	EC_v6.g019241.t1	1	378	3	50650	0.0222227	0.0662782	44.6649
GO:0010089	biological_process	developmental process	xylem development	EC_v6.g024686.t1,EC_v6.g080097.t1	2	378	58	50650	0.0698791	0.14666	4.62051
GO:0016123	biological_process	metabolic process	xanthophyll biosynthetic process	EC_v6.g070946.t1	2	378	19	50650	0.00873429	0.035779	14.1047
GO:0015250	molecular_function	transporter activity	water channel activity	EC_v6.g014419.t1	1	378	76	50650	0.434326	0.533108	1.76309
GO:0010189	biological_process	metabolic process	vitamin E biosynthetic process	EC_v6.g007101.t1	1	378	38	50650	0.247806	0.346725	3.52618
GO:0016192	biological_process	localization	vesicle-mediated transport	EC_v6.g045971.t1,EC_v6.g042024.t1,EC_v6.g067049.t1	1	378	320	50650	0.909709	0.960562	0.418733
GO:0052852	molecular_function	catalytic activity	very-long-chain-(S)-2-hydroxy-acid oxidase activity	EC_v6.g095036.t1,EC_v6.g096234.t1	3	378	22	50650	0.000571516	0.00392556	18.272
GO:0009099	biological_process	metabolic process	valine biosynthetic process	EC_v6.g099703.t1,EC_v6.g092775.t1,EC_v6.g042981.t1,EC_v6.g021280.t1,EC_v6.g068319.t1	2	378	25	50650	0.0148792	0.0552888	10.7196
GO:0005773	cellular_component	cell	vacuole	EC_v6.g043615.t1,EC_v6.g042981.t1,EC_v6.g021280.t1	5	378	1031	50650	0.884902	0.940209	0.649829
GO:0005774	cellular_component	cell	vacuolar membrane	EC_v6.g023732.t1,EC_v6.g055168.t1,EC_v6.g011071.t1,EC_v6.g106741.t1	3	378	1029	50650	0.983418	1	0.390655
GO:0006228	biological_process	metabolic process	UTP biosynthetic process	EC_v6.g051325.t1	4	378	11	50650	9.67e-07	1.78e-05	48.7253
GO:0006223	biological_process	metabolic process	uracil salvage	EC_v6.g100530.t1,EC_v6.g095910.t1	1	378	5	50650	0.0367635	0.0919088	26.7989
GO:0004845	molecular_function	catalytic activity	uracil phosphoribosyltransferase activity	EC_v6.g106833.t1	1	378	8	50650	0.0581713	0.125976	16.7493
GO:0051082	molecular_function	binding	unfolded protein binding	EC_v6.g068339.t1	2	378	254	50650	0.566592	0.660862	1.05508
GO:0044206	biological_process	metabolic process	UMP salvage	EC_v6.g041945.t1	1	378	14	50650	0.0995738	0.18008	9.57105
GO:0003978	molecular_function	catalytic activity	UDP-glucose 4-epimerase activity	EC_v6.g015948.t1	1	378	23	50650	0.158299	0.252091	5.82586
GO:0061630	molecular_function	catalytic activity	ubiquitin protein ligase activity	EC_v6.g004492.t1	1	378	1079	50650	0.999717	1	0.124184
GO:0005682	cellular_component	cell	U5 snRNP	EC_v6.g012455.t1,EC_v6.g004492.t1	1	378	53	50650	0.327818	0.426226	2.5282
GO:0046540	cellular_component	cell	U4/U6 x U5 tri-snRNP complex	EC_v6.g012455.t1	1	378	81	50650	0.455153	0.5517	1.65426
GO:0005687	cellular_component	cell	U4 snRNP	EC_v6.g071062.t1	1	378	28	50650	0.189256	0.282845	4.78553
GO:0071004	cellular_component	cell	U2-type prespliceosome	EC_v6.g080825.t1,EC_v6.g011401.t1,EC_v6.g051499.t1	1	378	75	50650	0.430066	0.531308	1.7866
GO:0005686	cellular_component	cell	U2 snRNP	EC_v6.g080108.t1,EC_v6.g099881.t1,EC_v6.g075534.t1	1	378	70	50650	0.408283	0.508484	1.91421
GO:0005685	cellular_component	cell	U1 snRNP	EC_v6.g044299.t1	1	378	60	50650	0.362194	0.463827	2.23325
GO:0006436	biological_process	metabolic process	tryptophanyl-tRNA aminoacylation	EC_v6.g087330.t1	1	378	7	50650	0.0510886	0.114654	19.1421
GO:0004830	molecular_function	catalytic activity	tryptophan-tRNA ligase activity	EC_v6.g029302.t1	1	378	7	50650	0.0510886	0.114654	19.1421
GO:0006400	biological_process	metabolic process	tRNA modification	EC_v6.g042116.t1,EC_v6.g047892.t1	1	378	63	50650	0.376384	0.479291	2.1269
GO:0000049	molecular_function	binding	tRNA binding	EC_v6.g002239.t1,EC_v6.g085862.t1,EC_v6.g092929.t1,EC_v6.g089433.t1,EC_v6.g033726.t1	2	378	67	50650	0.0895366	0.169596	3.99984
GO:0006418	biological_process	metabolic process	tRNA aminoacylation for protein translation	EC_v6.g107141.t1,EC_v6.g066772.t1,EC_v6.g051178.t1,EC_v6.g096733.t1,EC_v6.g069774.t1,EC_v6.g040098.t1,EC_v6.g052408.t1,EC_v6.g100239.t1,EC_v6.g059034.t1,EC_v6.g027262.t1,EC_v6.g042355.t1,EC_v6.g047611.t1,EC_v6.g015255.t1,EC_v6.g030855.t1,EC_v6.g034177.t1,EC_v6.g041745.t1,EC_v6.g003783.t1,EC_v6.g082841.t1,EC_v6.g100102.t1	1	378	11	50650	0.0791046	0.154572	12.1813
GO:0009670	molecular_function	transporter activity	triose-phosphate:phosphate antiporter activity	EC_v6.g099816.t1	1	378	7	50650	0.0510886	0.114654	19.1421
GO:0004807	molecular_function	catalytic activity	triose-phosphate isomerase activity	EC_v6.g037339.t1,EC_v6.g099517.t1,EC_v6.g057936.t1,EC_v6.g004614.t1	3	378	7	50650	1.41e-05	0.00020423	57.4263
GO:0035436	biological_process	localization	triose phosphate transmembrane transport	EC_v6.g003691.t1	1	378	15	50650	0.106296	0.190213	8.93298
GO:0006099	biological_process	metabolic process	tricarboxylic acid cycle	EC_v6.g015770.t1	3	378	157	50650	0.113494	0.198395	2.56041
GO:0019346	biological_process	metabolic process	transsulfuration	EC_v6.g048450.t1	1	378	5	50650	0.0367635	0.0919088	26.7989
GO:0055085	biological_process	localization	transmembrane transport	EC_v6.g038069.t1	1	378	121	50650	0.596463	0.687449	1.10739
GO:0004888	molecular_function	molecular transducer activity	transmembrane signaling receptor activity	EC_v6.g033862.t1,EC_v6.g046423.t1	1	378	8	50650	0.0581713	0.125976	16.7493
GO:0003743	molecular_function	binding	translation initiation factor activity	EC_v6.g052598.t1,EC_v6.g075851.t1,EC_v6.g087330.t1	2	378	221	50650	0.492069	0.588062	1.21262
GO:0003746	molecular_function	binding	translation elongation factor activity	EC_v6.g057650.t1,EC_v6.g102096.t1,EC_v6.g064724.t1,EC_v6.g080751.t1,EC_v6.g030197.t1,EC_v6.g023662.t1,EC_v6.g017660.t1,EC_v6.g101264.t1,EC_v6.g079604.t1,EC_v6.g045842.t1	5	378	111	50650	0.00151347	0.00902772	6.0358
GO:0006412	biological_process	metabolic process	translation	EC_v6.g042273.t1,EC_v6.g072964.t1,EC_v6.g052598.t1,EC_v6.g025652.t1,EC_v6.g061457.t1,EC_v6.g071671.t1,EC_v6.g024426.t1,EC_v6.g084912.t1,EC_v6.g090372.t1,EC_v6.g100530.t1,EC_v6.g057650.t1,EC_v6.g096291.t1,EC_v6.g061492.t1,EC_v6.g012006.t1,EC_v6.g072198.t1,EC_v6.g102096.t1,EC_v6.g049079.t1,EC_v6.g042688.t1,EC_v6.g038862.t1,EC_v6.g107612.t1,EC_v6.g026582.t1,EC_v6.g010157.t1,EC_v6.g064724.t1,EC_v6.g0…	19	378	693	50650	1.55e-06	2.7e-05	3.67374
GO:0016740	molecular_function	catalytic activity	transferase activity	EC_v6.g012998.t1	1	378	218	50650	0.80535	0.867889	0.614655
GO:0006351	biological_process	metabolic process	transcription, DNA-templated	EC_v6.g058694.t1,EC_v6.g001853.t1,EC_v6.g045842.t1	4	378	5916	50650	1	1	0.0905982
GO:0006366	biological_process	metabolic process	transcription from RNA polymerase II promoter	EC_v6.g007703.t1	1	378	180	50650	0.74096	0.815295	0.744415
GO:0008483	molecular_function	catalytic activity	transaminase activity	EC_v6.g085909.t1	1	378	42	50650	0.270028	0.370199	3.19035
GO:0009407	biological_process	metabolic process	toxin catabolic process	EC_v6.g010767.t1,EC_v6.g064681.t1,EC_v6.g043277.t1	1	378	167	50650	0.714369	0.792448	0.802364
GO:0061927	cellular_component	cell	TOC-TIC supercomplex I	EC_v6.g084953.t1,EC_v6.g007386.t1	1	378	11	50650	0.0791046	0.154572	12.1813
GO:0004798	molecular_function	catalytic activity	thymidylate kinase activity	EC_v6.g104060.t1	1	378	4	50650	0.0295203	0.0781081	33.4987
GO:0010027	biological_process	cellular process	thylakoid membrane organization	EC_v6.g055085.t1	2	378	66	50650	0.0872785	0.16578	4.06045
GO:0042651	cellular_component	cell	thylakoid membrane	EC_v6.g045495.t1	3	378	36	50650	0.0024528	0.0136713	11.1662
GO:0031977	cellular_component	cell	thylakoid lumen	EC_v6.g012193.t1	10	378	76	50650	2.93e-10	8.31e-09	17.6309
GO:0009579	cellular_component	cell	thylakoid	EC_v6.g012193.t1,EC_v6.g059018.t1,EC_v6.g066193.t1	34	378	290	50650	4.56e-30	5.16e-28	15.7097
GO:0004795	molecular_function	catalytic activity	threonine synthase activity	EC_v6.g096773.t1,EC_v6.g052452.t1,EC_v6.g098973.t1,EC_v6.g014390.t1,EC_v6.g099703.t1,EC_v6.g092775.t1,EC_v6.g042696.t1,EC_v6.g059018.t1,EC_v6.g026582.t1,EC_v6.g066193.t1,EC_v6.g002959.t1	1	378	7	50650	0.0510886	0.114654	19.1421
GO:0009088	biological_process	metabolic process	threonine biosynthetic process	EC_v6.g106856.t1,EC_v6.g086802.t1	1	378	31	50650	0.207283	0.301181	4.32241
GO:0004791	molecular_function	catalytic activity	thioredoxin-disulfide reductase activity	EC_v6.g078429.t1	3	378	71	50650	0.0162158	0.0592837	5.66175
GO:0009228	biological_process	metabolic process	thiamine biosynthetic process	EC_v6.g027220.t1,EC_v6.g024973.t1	1	378	34	50650	0.22491	0.321977	3.94102
GO:0016114	biological_process	metabolic process	terpenoid biosynthetic process	EC_v6.g024944.t1,EC_v6.g042458.t1	1	378	56	50650	0.342771	0.442285	2.39276
GO:0015293	molecular_function	transporter activity	symporter activity	EC_v6.g024944.t1,EC_v6.g042458.t1,EC_v6.g069488.t1,EC_v6.g050238.t1	3	378	308	50650	0.404122	0.505152	1.30514
GO:0004784	molecular_function	catalytic activity	superoxide dismutase activity	EC_v6.g085001.t1,EC_v6.g001906.t1	2	378	19	50650	0.00873429	0.035779	14.1047
GO:0006790	biological_process	metabolic process	sulfur compound metabolic process	EC_v6.g086801.t1	1	378	27	50650	0.183157	0.276157	4.96277
GO:0008482	molecular_function	catalytic activity	sulfite oxidase activity	EC_v6.g055587.t1,EC_v6.g090476.t1	1	378	4	50650	0.0295203	0.0781081	33.4987
GO:0019419	biological_process	metabolic process	sulfate reduction	EC_v6.g066772.t1	1	378	2	50650	0.0148704	0.0552888	66.9974
GO:0000103	biological_process	metabolic process	sulfate assimilation	EC_v6.g001906.t1	1	378	15	50650	0.106296	0.190213	8.93298
GO:0005351	molecular_function	transporter activity	sugar:proton symporter activity	EC_v6.g080751.t1	1	378	79	50650	0.446915	0.543654	1.69614
GO:0010182	biological_process	cellular process	sugar mediated signaling pathway	EC_v6.g000647.t1	2	378	61	50650	0.0762592	0.154572	4.39327
GO:0046524	molecular_function	catalytic activity	sucrose-phosphate synthase activity	EC_v6.g016267.t1,EC_v6.g032306.t1	1	378	17	50650	0.119589	0.206923	7.88204
GO:0016157	molecular_function	catalytic activity	sucrose synthase activity	EC_v6.g028045.t1,EC_v6.g081884.t1	1	378	29	50650	0.19531	0.288093	4.62051
GO:0005986	biological_process	metabolic process	sucrose biosynthetic process	EC_v6.g089433.t1,EC_v6.g042635.t1	3	378	31	50650	0.00158728	0.00930473	12.9672
GO:0003735	molecular_function	structural molecule activity	structural constituent of ribosome	EC_v6.g010210.t1	19	378	824	50650	1.79e-05	0.00024327	3.08968
GO:0010319	cellular_component	cell	stromule	EC_v6.g047975.t1	11	378	74	50650	9.5e-12	3.4e-10	19.9181
GO:0098572	cellular_component	cell	stromal side of plastid thylakoid membrane	EC_v6.g011802.t1,EC_v6.g014088.t1	2	378	6	50650	0.000816889	0.00529033	44.6649
GO:0010118	biological_process	cellular process	stomatal movement	EC_v6.g059307.t1	1	378	49	50650	0.307351	0.404253	2.73459
GO:0016125	biological_process	metabolic process	sterol metabolic process	EC_v6.g099703.t1,EC_v6.g092775.t1	2	378	94	50650	0.155842	0.252091	2.85095
GO:0005982	biological_process	metabolic process	starch metabolic process	EC_v6.g099703.t1,EC_v6.g092775.t1,EC_v6.g066772.t1,EC_v6.g051178.t1,EC_v6.g096733.t1,EC_v6.g069774.t1,EC_v6.g040098.t1,EC_v6.g052408.t1,EC_v6.g006841.t1,EC_v6.g100239.t1,EC_v6.g094158.t1,EC_v6.g059034.t1,EC_v6.g047611.t1,EC_v6.g015255.t1,EC_v6.g030855.t1,EC_v6.g041745.t1,EC_v6.g082841.t1	2	378	20	50650	0.00965724	0.0393229	13.3995
GO:0019252	biological_process	metabolic process	starch biosynthetic process	EC_v6.g084912.t1,EC_v6.g072198.t1,EC_v6.g107612.t1	4	378	86	50650	0.00400774	0.0203378	6.23231
GO:0006614	biological_process	localization	SRP-dependent cotranslational protein targeting to membrane	EC_v6.g042635.t1	2	378	53	50650	0.0596679	0.128807	5.0564
GO:0005681	cellular_component	cell	spliceosomal complex	EC_v6.g099703.t1,EC_v6.g092775.t1,EC_v6.g046332.t1,EC_v6.g051178.t1,EC_v6.g096733.t1,EC_v6.g084912.t1,EC_v6.g040098.t1,EC_v6.g072198.t1,EC_v6.g107612.t1,EC_v6.g010157.t1,EC_v6.g042635.t1,EC_v6.g087930.t1,EC_v6.g041945.t1,EC_v6.g080808.t1,EC_v6.g004614.t1,EC_v6.g100102.t1	1	378	265	50650	0.863348	0.920183	0.50564
GO:0008295	biological_process	metabolic process	spermidine biosynthetic process	EC_v6.g070535.t1	1	378	23	50650	0.158299	0.252091	5.82586
GO:0006814	biological_process	localization	sodium ion transport	EC_v6.g076057.t1,EC_v6.g087115.t1,EC_v6.g068068.t1,EC_v6.g010697.t1	2	378	55	50650	0.0636864	0.137047	4.87253
GO:0009301	biological_process	metabolic process	snRNA transcription	EC_v6.g042116.t1	1	378	3	50650	0.0222227	0.0662782	44.6649
GO:0015935	cellular_component	cell	small ribosomal subunit	EC_v6.g099703.t1,EC_v6.g092775.t1,EC_v6.g107141.t1,EC_v6.g046332.t1,EC_v6.g069774.t1,EC_v6.g040098.t1,EC_v6.g006841.t1,EC_v6.g100239.t1,EC_v6.g094158.t1,EC_v6.g059034.t1,EC_v6.g042355.t1,EC_v6.g047611.t1,EC_v6.g015255.t1,EC_v6.g030855.t1,EC_v6.g041745.t1,EC_v6.g003783.t1,EC_v6.g082841.t1,EC_v6.g100102.t1	1	378	35	50650	0.230698	0.32819	3.82842
GO:0010343	biological_process	cellular process	singlet oxygen-mediated programmed cell death	EC_v6.g038862.t1	1	378	3	50650	0.0222227	0.0662782	44.6649
GO:0005786	cellular_component	cell	signal recognition particle, endoplasmic reticulum targeting	EC_v6.g051178.t1,EC_v6.g096733.t1,EC_v6.g052408.t1	1	378	50	50650	0.312525	0.410265	2.67989
GO:0008236	molecular_function	catalytic activity	serine-type peptidase activity	EC_v6.g061457.t1	1	378	65	50650	0.385669	0.490197	2.06146
GO:0004867	molecular_function	enzyme regulator activity	serine-type endopeptidase inhibitor activity	EC_v6.g080808.t1	1	378	217	50650	0.80388	0.86768	0.617487
GO:0004252	molecular_function	catalytic activity	serine-type endopeptidase activity	EC_v6.g051376.t1,EC_v6.g102138.t1,EC_v6.g099816.t1	2	378	220	50650	0.489688	0.586246	1.21813
GO:0004760	molecular_function	catalytic activity	serine-pyruvate transaminase activity	EC_v6.g099703.t1,EC_v6.g092775.t1,EC_v6.g096291.t1,EC_v6.g061492.t1	2	378	4	50650	0.000330009	0.0024392	66.9974
GO:0050281	molecular_function	catalytic activity	serine-glyoxylate transaminase activity	EC_v6.g107058.t1,EC_v6.g076796.t1,EC_v6.g072330.t1,EC_v6.g020903.t1,EC_v6.g066631.t1,EC_v6.g078429.t1	2	378	4	50650	0.000330009	0.0024392	66.9974
GO:0009845	biological_process	multicellular organismal process	seed germination	EC_v6.g096773.t1,EC_v6.g052452.t1,EC_v6.g098973.t1,EC_v6.g007864.t1,EC_v6.g076406.t1	2	378	146	50650	0.297324	0.396432	1.83554
GO:0048316	biological_process	reproduction	seed development	EC_v6.g042273.t1,EC_v6.g072964.t1,EC_v6.g051040.t1,EC_v6.g047444.t1,EC_v6.g047445.t1,EC_v6.g047795.t1,EC_v6.g030918.t1,EC_v6.g076796.t1,EC_v6.g021280.t1,EC_v6.g099517.t1,EC_v6.g090476.t1	1	378	131	50650	0.625657	0.715037	1.02286
GO:0010214	biological_process	reproduction	seed coat development	EC_v6.g082791.t1,EC_v6.g043701.t1,EC_v6.g077498.t1	1	378	46	50650	0.291594	0.390323	2.91293
GO:0050278	molecular_function	catalytic activity	sedoheptulose-bisphosphatase activity	EC_v6.g076796.t1	2	378	2	50650	5.55e-05	0.000640235	133.995
GO:0044550	biological_process	metabolic process	secondary metabolite biosynthetic process	EC_v6.g052598.t1,EC_v6.g025652.t1,EC_v6.g107058.t1,EC_v6.g066631.t1,EC_v6.g078429.t1	2	378	196	50650	0.430516	0.531308	1.36729
GO:0102483	molecular_function	catalytic activity	scopolin beta-glucosidase activity	EC_v6.g032306.t1	1	378	78	50650	0.44275	0.540521	1.71788
GO:0006364	biological_process	metabolic process	rRNA processing	EC_v6.g020903.t1	2	378	237	50650	0.529203	0.623671	1.13076
GO:0019843	molecular_function	binding	rRNA binding	EC_v6.g024686.t1,EC_v6.g080097.t1,EC_v6.g048714.t1,EC_v6.g022027.t1,EC_v6.g024291.t1,EC_v6.g107834.t1,EC_v6.g038313.t1,EC_v6.g085666.t1,EC_v6.g019187.t1,EC_v6.g107836.t1,EC_v6.g108286.t1,EC_v6.g048450.t1,EC_v6.g051701.t1	17	378	314	50650	3.28e-10	8.93e-09	7.25449
GO:0043489	biological_process	metabolic process	RNA stabilization	EC_v6.g021280.t1	3	378	6	50650	8.11e-06	0.000119905	66.9974
GO:0008380	biological_process	metabolic process	RNA splicing	EC_v6.g080108.t1,EC_v6.g099881.t1	1	378	372	50650	0.939003	0.983856	0.360201
GO:0006396	biological_process	metabolic process	RNA processing	EC_v6.g055587.t1	3	378	80	50650	0.0222007	0.0662782	5.0248
GO:0009451	biological_process	metabolic process	RNA modification	EC_v6.g077498.t1	3	378	85	50650	0.0259776	0.0761413	4.72923
GO:0003723	molecular_function	binding	RNA binding	EC_v6.g023371.t1,EC_v6.g096773.t1,EC_v6.g052452.t1,EC_v6.g098973.t1,EC_v6.g018199.t1,EC_v6.g000874.t1,EC_v6.g078443.t1,EC_v6.g107213.t1,EC_v6.g020029.t1,EC_v6.g096291.t1,EC_v6.g061492.t1,EC_v6.g023390.t1,EC_v6.g078429.t1	16	378	1693	50650	0.200915	0.295036	1.26634
GO:0004750	molecular_function	catalytic activity	ribulose-phosphate 3-epimerase activity	EC_v6.g029946.t1	1	378	4	50650	0.0295203	0.0781081	33.4987
GO:0016984	molecular_function	catalytic activity	ribulose-bisphosphate carboxylase activity	EC_v6.g007566.t1,EC_v6.g082791.t1,EC_v6.g043701.t1	4	378	23	50650	2.42e-05	0.000322199	23.3034
GO:0032790	biological_process	cellular process	ribosome disassembly	EC_v6.g096291.t1,EC_v6.g061492.t1,EC_v6.g072330.t1,EC_v6.g078429.t1	1	378	6	50650	0.0439528	0.104503	22.3325
GO:0043022	molecular_function	binding	ribosome binding	EC_v6.g051040.t1,EC_v6.g047444.t1,EC_v6.g047445.t1,EC_v6.g026841.t1,EC_v6.g107058.t1,EC_v6.g076796.t1,EC_v6.g066631.t1,EC_v6.g068319.t1	1	378	52	50650	0.322759	0.420452	2.57682
GO:0005840	cellular_component	cell	ribosome	EC_v6.g073301.t1	18	378	430	50650	5.83e-09	1.37e-07	5.60908
GO:0043024	molecular_function	binding	ribosomal small subunit binding	EC_v6.g052598.t1,EC_v6.g025652.t1,EC_v6.g078429.t1	1	378	12	50650	0.0859787	0.163769	11.1662
GO:0043023	molecular_function	binding	ribosomal large subunit binding	EC_v6.g080108.t1,EC_v6.g099881.t1,EC_v6.g014390.t1,EC_v6.g042696.t1,EC_v6.g025652.t1,EC_v6.g061457.t1,EC_v6.g051178.t1,EC_v6.g096733.t1,EC_v6.g059018.t1,EC_v6.g040098.t1,EC_v6.g057650.t1,EC_v6.g047795.t1,EC_v6.g053042.t1,EC_v6.g066193.t1,EC_v6.g005861.t1,EC_v6.g047975.t1,EC_v6.g095237.t1,EC_v6.g092469.t1	1	378	22	50650	0.151967	0.247219	6.09067
GO:0000027	biological_process	cellular process	ribosomal large subunit assembly	EC_v6.g096773.t1,EC_v6.g052452.t1,EC_v6.g098973.t1,EC_v6.g014390.t1,EC_v6.g099703.t1,EC_v6.g092775.t1,EC_v6.g042696.t1,EC_v6.g051040.t1,EC_v6.g047444.t1,EC_v6.g047445.t1,EC_v6.g059018.t1,EC_v6.g084912.t1,EC_v6.g100530.t1,EC_v6.g072198.t1,EC_v6.g107612.t1,EC_v6.g026582.t1,EC_v6.g066193.t1,EC_v6.g002959.t1,EC_v6.g095910.t1,EC_v6.g076796.t1,EC_v6.g000064.t1	3	378	87	50650	0.0275787	0.0781081	4.62051
GO:0004751	molecular_function	catalytic activity	ribose-5-phosphate isomerase activity	EC_v6.g096773.t1,EC_v6.g052452.t1,EC_v6.g098973.t1,EC_v6.g042273.t1,EC_v6.g072964.t1,EC_v6.g100530.t1,EC_v6.g047795.t1,EC_v6.g004192.t1,EC_v6.g095910.t1,EC_v6.g037339.t1,EC_v6.g047975.t1	1	378	12	50650	0.0859787	0.163769	11.1662
GO:0033897	molecular_function	catalytic activity	ribonuclease T2 activity	EC_v6.g068270.t1	1	378	24	50650	0.164583	0.258467	5.58311
GO:0009349	cellular_component	cell	riboflavin synthase complex	EC_v6.g051040.t1,EC_v6.g047444.t1,EC_v6.g047445.t1	1	378	3	50650	0.0222227	0.0662782	44.6649
GO:0009231	biological_process	metabolic process	riboflavin biosynthetic process	EC_v6.g037339.t1,EC_v6.g099517.t1,EC_v6.g057936.t1,EC_v6.g087330.t1,EC_v6.g004614.t1,EC_v6.g003691.t1	3	378	40	50650	0.00332023	0.0173575	10.0496
GO:0009611	biological_process	response to stimulus	response to wounding	EC_v6.g016267.t1	4	378	564	50650	0.608368	0.697622	0.950317
GO:0009414	biological_process	response to stimulus	response to water deprivation	EC_v6.g004010.t1	6	378	747	50650	0.484951	0.581599	1.07626
GO:0006986	biological_process	response to stimulus	response to unfolded protein	EC_v6.g071671.t1,EC_v6.g012006.t1	2	378	35	50650	0.0281056	0.0781081	7.65684
GO:0010477	biological_process	response to stimulus	response to sulfur dioxide	EC_v6.g075851.t1	1	378	4	50650	0.0295203	0.0781081	33.4987
GO:0009744	biological_process	response to stimulus	response to sucrose	EC_v6.g045971.t1,EC_v6.g042024.t1,EC_v6.g010210.t1,EC_v6.g067049.t1	5	378	141	50650	0.00426053	0.0213026	4.75159
GO:1902347	biological_process	response to stimulus	response to strigolactone	EC_v6.g063369.t1	1	378	6	50650	0.0439528	0.104503	22.3325
GO:0009651	biological_process	response to stimulus	response to salt stress	EC_v6.g099703.t1,EC_v6.g092775.t1,EC_v6.g032306.t1	11	378	1061	50650	0.17316	0.268833	1.3892
GO:0009751	biological_process	response to stimulus	response to salicylic acid	EC_v6.g022027.t1,EC_v6.g024291.t1,EC_v6.g078429.t1	3	378	392	50650	0.561528	0.656081	1.02547
GO:0009639	biological_process	response to stimulus	response to red or far red light	EC_v6.g045755.t1,EC_v6.g023371.t1,EC_v6.g096773.t1,EC_v6.g052452.t1,EC_v6.g098973.t1,EC_v6.g014753.t1,EC_v6.g076057.t1,EC_v6.g011802.t1,EC_v6.g014088.t1,EC_v6.g080825.t1,EC_v6.g011401.t1,EC_v6.g087115.t1,EC_v6.g068068.t1,EC_v6.g061457.t1,EC_v6.g051499.t1,EC_v6.g059018.t1,EC_v6.g007864.t1,EC_v6.g076406.t1,EC_v6.g066193.t1,EC_v6.g010697.t1,EC_v6.g070535.t1	1	378	75	50650	0.430066	0.531308	1.7866
GO:0010114	biological_process	response to stimulus	response to red light	EC_v6.g062881.t1,EC_v6.g106687.t1	5	378	62	50650	0.000102893	0.00111059	10.806
GO:0000302	biological_process	response to stimulus	response to reactive oxygen species	EC_v6.g047419.t1,EC_v6.g088548.t1,EC_v6.g092920.t1,EC_v6.g001900.t1	1	378	68	50650	0.399339	0.501016	1.97051
GO:0080183	biological_process	response to stimulus	response to photooxidative stress	EC_v6.g090476.t1	1	378	14	50650	0.0995738	0.18008	9.57105
GO:0006979	biological_process	response to stimulus	response to oxidative stress	EC_v6.g088005.t1,EC_v6.g102056.t1,EC_v6.g015770.t1,EC_v6.g012998.t1,EC_v6.g044299.t1	13	378	830	50650	0.0103149	0.0417508	2.09871
GO:0071731	biological_process	response to stimulus	response to nitric oxide	EC_v6.g003407.t1	1	378	10	50650	0.0721789	0.147392	13.3995
GO:0010167	biological_process	response to stimulus	response to nitrate	EC_v6.g052598.t1	2	378	90	50650	0.145491	0.238553	2.97766
GO:0009624	biological_process	response to stimulus	response to nematode	EC_v6.g062001.t1,EC_v6.g015770.t1,EC_v6.g076423.t1,EC_v6.g073396.t1	1	378	192	50650	0.763308	0.837176	0.697889
GO:0071000	biological_process	response to stimulus	response to magnetism	EC_v6.g093319.t1,EC_v6.g088227.t1	1	378	3	50650	0.0222227	0.0662782	44.6649
GO:0010244	biological_process	response to stimulus	response to low fluence blue light stimulus by blue low-fluence system	EC_v6.g045505.t1,EC_v6.g014390.t1,EC_v6.g042696.t1	1	378	10	50650	0.0721789	0.147392	13.3995
GO:0010226	biological_process	response to stimulus	response to lithium ion	EC_v6.g096334.t1	1	378	25	50650	0.170821	0.265808	5.35979
GO:0009416	biological_process	response to stimulus	response to light stimulus	EC_v6.g018199.t1,EC_v6.g052598.t1,EC_v6.g025652.t1,EC_v6.g011301.t1,EC_v6.g000874.t1,EC_v6.g078443.t1,EC_v6.g067789.t1,EC_v6.g107213.t1,EC_v6.g020029.t1,EC_v6.g023390.t1,EC_v6.g025637.t1,EC_v6.g052592.t1,EC_v6.g087330.t1,EC_v6.g078429.t1	13	378	407	50650	1.44e-05	0.00020465	4.27993
GO:0080167	biological_process	response to stimulus	response to karrikin	EC_v6.g051208.t1,EC_v6.g007101.t1	1	378	213	50650	0.797889	0.865596	0.629083
GO:0009753	biological_process	response to stimulus	response to jasmonic acid	EC_v6.g030918.t1	3	378	339	50650	0.464801	0.561394	1.18579
GO:0009644	biological_process	response to stimulus	response to high light intensity	EC_v6.g077213.t1	4	378	127	50650	0.0153926	0.0568857	4.22031
GO:0009408	biological_process	response to stimulus	response to heat	EC_v6.g054904.t1	8	378	428	50650	0.0158407	0.0582252	2.50457
GO:0009749	biological_process	response to stimulus	response to glucose	EC_v6.g049669.t1,EC_v6.g075851.t1,EC_v6.g063369.t1	1	378	33	50650	0.219078	0.315621	4.06045
GO:0010218	biological_process	response to stimulus	response to far red light	EC_v6.g062227.t1	3	378	67	50650	0.01389	0.053666	5.99976
GO:0009723	biological_process	response to stimulus	response to ethylene	EC_v6.g026841.t1	1	378	309	50650	0.901903	0.955287	0.43364
GO:0009735	biological_process	response to stimulus	response to cytokinin	EC_v6.g075851.t1,EC_v6.g078429.t1	18	378	276	50650	4.59e-12	1.84e-10	8.73879
GO:0009409	biological_process	response to stimulus	response to cold	EC_v6.g082852.t1,EC_v6.g029302.t1	21	378	759	50650	3.77e-07	7.54e-06	3.70736
GO:0046686	biological_process	response to stimulus	response to cadmium ion	EC_v6.g095036.t1,EC_v6.g096234.t1,EC_v6.g073396.t1,EC_v6.g082852.t1	11	378	489	50650	0.0012566	0.00762933	3.0142
GO:0009637	biological_process	response to stimulus	response to blue light	EC_v6.g025743.t1,EC_v6.g057936.t1,EC_v6.g045805.t1	3	378	83	50650	0.0244281	0.0719097	4.84318
GO:0009607	biological_process	response to stimulus	response to biotic stimulus	EC_v6.g052598.t1,EC_v6.g083467.t1	1	378	148	50650	0.670534	0.759938	0.90537
GO:0009617	biological_process	response to stimulus	response to bacterium	EC_v6.g058694.t1,EC_v6.g001853.t1,EC_v6.g045842.t1,EC_v6.g035838.t1	3	378	238	50650	0.262639	0.363737	1.68901
GO:0009733	biological_process	response to stimulus	response to auxin	EC_v6.g030913.t1,EC_v6.g047963.t1	1	378	498	50650	0.976459	1	0.269066
GO:0046677	biological_process	response to stimulus	response to antibiotic	EC_v6.g089433.t1	1	378	2	50650	0.0148704	0.0552888	66.9974
GO:0060359	biological_process	response to stimulus	response to ammonium ion	EC_v6.g051040.t1,EC_v6.g047444.t1,EC_v6.g047445.t1,EC_v6.g078429.t1	2	378	11	50650	0.00292213	0.0155238	24.3627
GO:0009646	biological_process	response to stimulus	response to absence of light	EC_v6.g053935.t1,EC_v6.g001367.t1	1	378	67	50650	0.394816	0.496288	1.99992
GO:0051510	biological_process	cellular process	regulation of unidimensional cell growth	EC_v6.g099703.t1,EC_v6.g092775.t1,EC_v6.g020228.t1	1	378	5	50650	0.0367635	0.0919088	26.7989
GO:0006417	biological_process	metabolic process	regulation of translation	EC_v6.g101795.t1,EC_v6.g084912.t1,EC_v6.g072198.t1,EC_v6.g107612.t1	1	378	164	50650	0.707856	0.790381	0.817041
GO:0006355	biological_process	metabolic process	regulation of transcription, DNA-templated	EC_v6.g004614.t1	6	378	3753	50650	1	1	0.21422
GO:0048510	biological_process	developmental process	regulation of timing of transition from vegetative to reproductive phase	EC_v6.g076796.t1,EC_v6.g068319.t1	1	378	67	50650	0.394816	0.496288	1.99992
GO:1901401	biological_process	metabolic process	regulation of tetrapyrrole metabolic process	EC_v6.g106431.t1,EC_v6.g048649.t1	1	378	3	50650	0.0222227	0.0662782	44.6649
GO:0090333	biological_process	cellular process	regulation of stomatal closure	EC_v6.g103085.t1,EC_v6.g060619.t1,EC_v6.g018199.t1,EC_v6.g014390.t1,EC_v6.g099703.t1,EC_v6.g092775.t1,EC_v6.g052598.t1,EC_v6.g042696.t1,EC_v6.g025652.t1,EC_v6.g000874.t1,EC_v6.g078443.t1,EC_v6.g107213.t1,EC_v6.g020029.t1,EC_v6.g023390.t1,EC_v6.g036220.t1,EC_v6.g083467.t1,EC_v6.g004251.t1	2	378	86	50650	0.135292	0.228284	3.11616
GO:0043484	biological_process	metabolic process	regulation of RNA splicing	EC_v6.g099703.t1,EC_v6.g092775.t1,EC_v6.g038862.t1	1	378	42	50650	0.270028	0.370199	3.19035
GO:2000377	biological_process	metabolic process	regulation of reactive oxygen species metabolic process	EC_v6.g003407.t1,EC_v6.g016267.t1,EC_v6.g032306.t1	1	378	80	50650	0.45105	0.547703	1.67493
GO:0042548	biological_process	metabolic process	regulation of photosynthesis, light reaction	EC_v6.g042273.t1,EC_v6.g072964.t1,EC_v6.g100530.t1,EC_v6.g028392.t1,EC_v6.g033862.t1,EC_v6.g095910.t1,EC_v6.g003407.t1,EC_v6.g042981.t1,EC_v6.g055587.t1,EC_v6.g055757.t1,EC_v6.g032306.t1,EC_v6.g029302.t1	1	378	3	50650	0.0222227	0.0662782	44.6649
GO:0010109	biological_process	metabolic process	regulation of photosynthesis	EC_v6.g099703.t1,EC_v6.g092775.t1,EC_v6.g047975.t1,EC_v6.g068319.t1	4	378	42	50650	0.000273133	0.00223772	12.7614
GO:0010075	biological_process	multicellular organismal process	regulation of meristem growth	EC_v6.g028045.t1,EC_v6.g081884.t1,EC_v6.g021280.t1,EC_v6.g077219.t1,EC_v6.g057730.t1	1	378	18	50650	0.126162	0.215553	7.44415
GO:0048586	biological_process	reproduction	regulation of long-day photoperiodism, flowering	EC_v6.g005831.t1,EC_v6.g088666.t1	1	378	32	50650	0.213203	0.308464	4.18733
GO:1901371	biological_process	multicellular organismal process	regulation of leaf morphogenesis	EC_v6.g018199.t1,EC_v6.g052598.t1,EC_v6.g025652.t1,EC_v6.g000874.t1,EC_v6.g078443.t1,EC_v6.g107213.t1,EC_v6.g020029.t1,EC_v6.g023390.t1	1	378	26	50650	0.177012	0.271711	5.15364
GO:0010310	biological_process	metabolic process	regulation of hydrogen peroxide metabolic process	EC_v6.g003176.t1,EC_v6.g014160.t1	1	378	16	50650	0.112967	0.197984	8.37467
GO:0040008	biological_process	growth	regulation of growth	EC_v6.g090372.t1,EC_v6.g057650.t1,EC_v6.g096291.t1,EC_v6.g061492.t1	1	378	475	50650	0.971985	1	0.282094
GO:0010468	biological_process	metabolic process	regulation of gene expression	EC_v6.g005861.t1	3	378	174	50650	0.141667	0.236112	2.31025
GO:0042752	biological_process	rhythmic process	regulation of circadian rhythm	EC_v6.g003176.t1,EC_v6.g014160.t1,EC_v6.g025748.t1,EC_v6.g069711.t1,EC_v6.g084339.t1,EC_v6.g058386.t1,EC_v6.g021214.t1,EC_v6.g102096.t1,EC_v6.g064724.t1,EC_v6.g005861.t1,EC_v6.g002358.t1,EC_v6.g013506.t1,EC_v6.g023662.t1,EC_v6.g017018.t1	3	378	200	50650	0.188563	0.282845	2.00992
GO:0008360	biological_process	cellular process	regulation of cell shape	EC_v6.g052598.t1,EC_v6.g090372.t1,EC_v6.g096291.t1,EC_v6.g061492.t1,EC_v6.g030197.t1	1	378	98	50650	0.520409	0.61544	1.36729
GO:0000381	biological_process	metabolic process	regulation of alternative mRNA splicing, via spliceosome	EC_v6.g018199.t1,EC_v6.g025652.t1,EC_v6.g011916.t1,EC_v6.g011301.t1,EC_v6.g000874.t1,EC_v6.g057479.t1,EC_v6.g078443.t1,EC_v6.g067789.t1,EC_v6.g107213.t1,EC_v6.g020029.t1,EC_v6.g096291.t1,EC_v6.g061492.t1,EC_v6.g023390.t1,EC_v6.g025637.t1,EC_v6.g087330.t1	1	378	24	50650	0.164583	0.258467	5.58311
GO:0019253	biological_process	metabolic process	reductive pentose-phosphate cycle	EC_v6.g045919.t1,EC_v6.g031714.t1,EC_v6.g044816.t1,EC_v6.g058155.t1,EC_v6.g031932.t1,EC_v6.g077844.t1,EC_v6.g083467.t1	21	378	77	50650	3.35e-27	3.25e-25	36.544
GO:0009945	biological_process	multicellular organismal process	radial axis specification	EC_v6.g023662.t1,EC_v6.g020903.t1,EC_v6.g011196.t1	1	378	3	50650	0.0222227	0.0662782	44.6649
GO:0102742	molecular_function	catalytic activity	R(+)-3,4-dihydroxyphenyllactate:NADP+ oxidoreductase activity	EC_v6.g018199.t1,EC_v6.g052598.t1,EC_v6.g025652.t1,EC_v6.g011301.t1,EC_v6.g067789.t1,EC_v6.g107213.t1,EC_v6.g020029.t1,EC_v6.g025637.t1,EC_v6.g001270.t1,EC_v6.g095902.t1	2	378	5	50650	0.000547296	0.00387668	53.5979
GO:0048038	molecular_function	binding	quinone binding	EC_v6.g014390.t1,EC_v6.g042696.t1	4	378	58	50650	0.000942642	0.00599062	9.24101
GO:0006848	biological_process	localization	pyruvate transport	EC_v6.g014390.t1,EC_v6.g042696.t1,EC_v6.g013847.t1,EC_v6.g061220.t1,EC_v6.g059018.t1,EC_v6.g030185.t1,EC_v6.g066193.t1,EC_v6.g014428.t1,EC_v6.g072330.t1	1	378	1	50650	0.00746298	0.0315207	133.995
GO:0050833	molecular_function	transporter activity	pyruvate transmembrane transporter activity	EC_v6.g047419.t1,EC_v6.g021214.t1,EC_v6.g002358.t1	1	378	11	50650	0.0791046	0.154572	12.1813
GO:0030170	molecular_function	binding	pyridoxal phosphate binding	EC_v6.g021214.t1	5	378	261	50650	0.0469613	0.110881	2.56695
GO:0009446	biological_process	metabolic process	putrescine biosynthetic process	EC_v6.g011301.t1,EC_v6.g067789.t1,EC_v6.g025637.t1	1	378	8	50650	0.0581713	0.125976	16.7493
GO:0009113	biological_process	metabolic process	purine nucleobase biosynthetic process	EC_v6.g080108.t1,EC_v6.g099881.t1,EC_v6.g003176.t1,EC_v6.g014160.t1,EC_v6.g025748.t1,EC_v6.g069711.t1,EC_v6.g088385.t1,EC_v6.g084339.t1,EC_v6.g106431.t1,EC_v6.g052598.t1,EC_v6.g048649.t1,EC_v6.g058386.t1,EC_v6.g011916.t1,EC_v6.g096334.t1,EC_v6.g045919.t1,EC_v6.g057479.t1,EC_v6.g084689.t1,EC_v6.g031714.t1,EC_v6.g044816.t1,EC_v6.g096291.t1,EC_v6.g061492.t1,EC_v6.g102096.t1,EC_v6.g004010.t1,EC_v6.g0…	1	378	16	50650	0.112967	0.197984	8.37467
GO:0009517	cellular_component	cell	PSII associated light-harvesting complex II	EC_v6.g076057.t1,EC_v6.g045971.t1,EC_v6.g028045.t1,EC_v6.g087115.t1,EC_v6.g042024.t1,EC_v6.g081884.t1,EC_v6.g068068.t1,EC_v6.g039171.t1,EC_v6.g048789.t1,EC_v6.g010697.t1,EC_v6.g067049.t1	1	378	3	50650	0.0222227	0.0662782	44.6649
GO:0006782	biological_process	metabolic process	protoporphyrinogen IX biosynthetic process	EC_v6.g072330.t1,EC_v6.g078429.t1	4	378	36	50650	0.0001489	0.00150479	14.8883
GO:0045263	cellular_component	cell	proton-transporting ATP synthase complex, coupling factor F(o)	EC_v6.g068339.t1,EC_v6.g078429.t1	2	378	10	50650	0.00240267	0.0135026	26.7989
GO:0045261	cellular_component	cell	proton-transporting ATP synthase complex, catalytic core F(1)	EC_v6.g049669.t1	3	378	16	50650	0.000214845	0.00187301	25.124
GO:0046933	molecular_function	catalytic activity	proton-transporting ATP synthase activity, rotational mechanism	EC_v6.g014753.t1	3	378	33	50650	0.00190551	0.0110748	12.1813
GO:0016630	molecular_function	catalytic activity	protochlorophyllide reductase activity	EC_v6.g011916.t1	1	378	10	50650	0.0721789	0.147392	13.3995
GO:0047134	molecular_function	catalytic activity	protein-disulfide reductase activity	EC_v6.g051953.t1	3	378	67	50650	0.01389	0.053666	5.99976
GO:0018298	biological_process	metabolic process	protein-chromophore linkage	EC_v6.g039171.t1,EC_v6.g048789.t1	14	378	136	50650	2.44e-12	1.04e-10	13.7936
GO:0015031	biological_process	localization	protein transport	EC_v6.g045755.t1	2	378	871	50650	0.989379	1	0.30768
GO:0045047	biological_process	localization	protein targeting to ER	EC_v6.g036603.t1,EC_v6.g006702.t1,EC_v6.g012365.t1,EC_v6.g059110.t1	1	378	29	50650	0.19531	0.288093	4.62051
GO:0045036	biological_process	localization	protein targeting to chloroplast	EC_v6.g042273.t1,EC_v6.g072964.t1	1	378	28	50650	0.189256	0.282845	4.78553
GO:0050821	biological_process	biological regulation	protein stabilization	EC_v6.g045971.t1,EC_v6.g028045.t1,EC_v6.g099703.t1,EC_v6.g092775.t1,EC_v6.g042024.t1,EC_v6.g081884.t1,EC_v6.g101795.t1,EC_v6.g053042.t1,EC_v6.g104060.t1,EC_v6.g067049.t1	1	378	42	50650	0.270028	0.370199	3.19035
GO:0004722	molecular_function	catalytic activity	protein serine/threonine phosphatase activity	EC_v6.g082818.t1,EC_v6.g086443.t1,EC_v6.g013115.t1	1	378	241	50650	0.836285	0.899801	0.555995
GO:0004674	molecular_function	catalytic activity	protein serine/threonine kinase activity	EC_v6.g024686.t1,EC_v6.g080097.t1,EC_v6.g048714.t1,EC_v6.g082818.t1,EC_v6.g022027.t1,EC_v6.g024291.t1,EC_v6.g107834.t1,EC_v6.g086443.t1,EC_v6.g038313.t1,EC_v6.g013115.t1,EC_v6.g085666.t1,EC_v6.g019187.t1,EC_v6.g107836.t1,EC_v6.g051701.t1	3	378	906	50650	0.96614	1	0.443691
GO:0042026	biological_process	cellular process	protein refolding	EC_v6.g053042.t1	1	378	39	50650	0.253424	0.353132	3.43576
GO:0016485	biological_process	metabolic process	protein processing	EC_v6.g062001.t1	1	378	44	50650	0.280892	0.382013	3.04533
GO:0006487	biological_process	metabolic process	protein N-linked glycosylation	EC_v6.g042688.t1,EC_v6.g070244.t1,EC_v6.g030197.t1,EC_v6.g004158.t1,EC_v6.g101264.t1	1	378	38	50650	0.247806	0.346725	3.52618
GO:0043495	molecular_function	binding	protein membrane anchor	EC_v6.g061457.t1,EC_v6.g070535.t1	1	378	19	50650	0.132686	0.225003	7.05235
GO:0004672	molecular_function	catalytic activity	protein kinase activity	EC_v6.g066044.t1	2	378	272	50650	0.6038	0.693554	0.985255
GO:0045037	biological_process	localization	protein import into chloroplast stroma	EC_v6.g007566.t1,EC_v6.g082791.t1,EC_v6.g034211.t1,EC_v6.g043701.t1,EC_v6.g070179.t1,EC_v6.g031090.t1,EC_v6.g047787.t1,EC_v6.g027220.t1,EC_v6.g034212.t1,EC_v6.g041021.t1,EC_v6.g024973.t1,EC_v6.g031089.t1	2	378	42	50650	0.0393127	0.0972095	6.3807
GO:0042803	molecular_function	binding	protein homodimerization activity	EC_v6.g076423.t1	4	378	427	50650	0.394841	0.496288	1.25522
GO:0051290	biological_process	cellular process	protein heterotetramerization	EC_v6.g034211.t1,EC_v6.g070179.t1,EC_v6.g031090.t1,EC_v6.g047787.t1,EC_v6.g034212.t1,EC_v6.g041021.t1,EC_v6.g031089.t1	2	378	30	50650	0.0210542	0.0662782	8.93298
GO:0046982	molecular_function	binding	protein heterodimerization activity	EC_v6.g027220.t1,EC_v6.g094341.t1,EC_v6.g088422.t1,EC_v6.g082571.t1,EC_v6.g008357.t1,EC_v6.g024973.t1	3	378	328	50650	0.44355	0.540527	1.22556
GO:0019904	molecular_function	binding	protein domain specific binding	EC_v6.g092920.t1,EC_v6.g001900.t1	2	378	123	50650	0.233936	0.332101	2.17878
GO:0015035	molecular_function	catalytic activity	protein disulfide oxidoreductase activity	EC_v6.g047419.t1,EC_v6.g088548.t1,EC_v6.g058680.t1,EC_v6.g036220.t1,EC_v6.g008014.t1,EC_v6.g030197.t1,EC_v6.g004251.t1,EC_v6.g029361.t1,EC_v6.g068319.t1	4	378	191	50650	0.0556051	0.123567	2.80617
GO:0031648	biological_process	biological regulation	protein destabilization	EC_v6.g045971.t1,EC_v6.g042024.t1,EC_v6.g101795.t1,EC_v6.g067049.t1	1	378	10	50650	0.0721789	0.147392	13.3995
GO:0046777	biological_process	metabolic process	protein autophosphorylation	EC_v6.g062881.t1,EC_v6.g106687.t1,EC_v6.g058680.t1,EC_v6.g026582.t1,EC_v6.g002959.t1,EC_v6.g102138.t1,EC_v6.g008014.t1,EC_v6.g004251.t1,EC_v6.g088259.t1,EC_v6.g078429.t1	1	378	174	50650	0.729009	0.80475	0.770085
GO:0006433	biological_process	metabolic process	prolyl-tRNA aminoacylation	EC_v6.g034082.t1	1	378	13	50650	0.0928017	0.171481	10.3073
GO:0004827	molecular_function	catalytic activity	proline-tRNA ligase activity	EC_v6.g053042.t1,EC_v6.g042635.t1,EC_v6.g037339.t1,EC_v6.g041945.t1,EC_v6.g057936.t1,EC_v6.g004614.t1,EC_v6.g002817.t1,EC_v6.g063369.t1,EC_v6.g078429.t1,EC_v6.g077213.t1,EC_v6.g051953.t1,EC_v6.g045805.t1,EC_v6.g003691.t1	1	378	13	50650	0.0928017	0.171481	10.3073
GO:0015386	molecular_function	transporter activity	potassium:proton antiporter activity	EC_v6.g045805.t1	2	378	29	50650	0.0197467	0.0662782	9.24101
GO:0071014	cellular_component	cell	post-mRNA release spliceosomal complex	EC_v6.g025743.t1,EC_v6.g045805.t1	1	378	58	50650	0.352555	0.45319	2.31025
GO:0009791	biological_process	multicellular organismal process	post-embryonic development	EC_v6.g030891.t1	1	378	103	50650	0.538074	0.630845	1.30092
GO:1904966	biological_process	metabolic process	positive regulation of vitamin E biosynthetic process	EC_v6.g003407.t1,EC_v6.g103519.t1	1	378	7	50650	0.0510886	0.114654	19.1421
GO:0045727	biological_process	metabolic process	positive regulation of translation	EC_v6.g023958.t1	2	378	29	50650	0.0197467	0.0662782	9.24101
GO:0045893	biological_process	metabolic process	positive regulation of transcription, DNA-templated	EC_v6.g025743.t1	2	378	630	50650	0.949794	0.992104	0.42538
GO:1901672	biological_process	immune system process	positive regulation of systemic acquired resistance	EC_v6.g073392.t1	1	378	11	50650	0.0791046	0.154572	12.1813
GO:1901430	biological_process	metabolic process	positive regulation of syringal lignin biosynthetic process	EC_v6.g021214.t1,EC_v6.g002358.t1	2	378	11	50650	0.00292213	0.0155238	24.3627
GO:1901671	biological_process	metabolic process	positive regulation of superoxide dismutase activity	EC_v6.g007864.t1,EC_v6.g076406.t1	2	378	7	50650	0.001138	0.0070349	38.2842
GO:1902448	biological_process	positive regulation of biological process	positive regulation of shade avoidance	EC_v6.g057936.t1	1	378	3	50650	0.0222227	0.0662782	44.6649
GO:0010030	biological_process	multicellular organismal process	positive regulation of seed germination	EC_v6.g051208.t1	1	378	44	50650	0.280892	0.382013	3.04533
GO:1904964	biological_process	metabolic process	positive regulation of phytol biosynthetic process	EC_v6.g095036.t1,EC_v6.g096234.t1,EC_v6.g004192.t1	1	378	3	50650	0.0222227	0.0662782	44.6649
GO:1900426	biological_process	positive regulation of biological process	positive regulation of defense response to bacterium	EC_v6.g023371.t1,EC_v6.g096773.t1,EC_v6.g052452.t1,EC_v6.g098973.t1	4	378	80	50650	0.00309079	0.0162926	6.69974
GO:1902326	biological_process	metabolic process	positive regulation of chlorophyll biosynthetic process	EC_v6.g013847.t1,EC_v6.g061220.t1,EC_v6.g030185.t1,EC_v6.g047419.t1,EC_v6.g088548.t1,EC_v6.g001900.t1,EC_v6.g014428.t1	1	378	15	50650	0.106296	0.190213	8.93298
GO:1904143	biological_process	metabolic process	positive regulation of carotenoid biosynthetic process	EC_v6.g023371.t1,EC_v6.g096773.t1,EC_v6.g052452.t1,EC_v6.g098973.t1,EC_v6.g034082.t1,EC_v6.g101795.t1,EC_v6.g062881.t1,EC_v6.g106687.t1,EC_v6.g008291.t1	1	378	16	50650	0.112967	0.197984	8.37467
GO:1901529	biological_process	positive regulation of biological process	positive regulation of anion channel activity	EC_v6.g028392.t1	1	378	6	50650	0.0439528	0.104503	22.3325
GO:0015288	molecular_function	transporter activity	porin activity	EC_v6.g084912.t1,EC_v6.g072198.t1,EC_v6.g107612.t1,EC_v6.g010157.t1,EC_v6.g042635.t1	2	378	49	50650	0.0519107	0.115735	5.46917
GO:0046930	cellular_component	membrane	pore complex	EC_v6.g084912.t1,EC_v6.g072198.t1,EC_v6.g053042.t1,EC_v6.g107612.t1,EC_v6.g010157.t1,EC_v6.g037339.t1	2	378	46	50650	0.0463525	0.109825	5.82586
GO:0000272	biological_process	metabolic process	polysaccharide catabolic process	EC_v6.g076057.t1,EC_v6.g087115.t1,EC_v6.g027220.t1,EC_v6.g068068.t1,EC_v6.g094341.t1,EC_v6.g088422.t1,EC_v6.g082571.t1,EC_v6.g010697.t1,EC_v6.g024973.t1	3	378	154	50650	0.108765	0.194122	2.61029
GO:0008266	molecular_function	binding	poly(U) RNA binding	EC_v6.g089433.t1,EC_v6.g071671.t1,EC_v6.g100530.t1,EC_v6.g047795.t1,EC_v6.g012006.t1,EC_v6.g028392.t1,EC_v6.g073301.t1,EC_v6.g095910.t1,EC_v6.g010210.t1,EC_v6.g080751.t1,EC_v6.g042981.t1,EC_v6.g104060.t1,EC_v6.g004251.t1,EC_v6.g021280.t1,EC_v6.g033751.t1,EC_v6.g073392.t1,EC_v6.g103925.t1,EC_v6.g038069.t1,EC_v6.g004492.t1,EC_v6.g015948.t1	4	378	24	50650	2.88e-05	0.000356411	22.3325
GO:0004535	molecular_function	catalytic activity	poly(A)-specific ribonuclease activity	EC_v6.g042981.t1,EC_v6.g021280.t1	1	378	76	50650	0.434326	0.533108	1.76309
GO:0009860	biological_process	reproduction	pollen tube growth	EC_v6.g023679.t1	2	378	227	50650	0.50621	0.601789	1.18057
GO:0009846	biological_process	reproduction	pollen germination	EC_v6.g100530.t1,EC_v6.g095910.t1,EC_v6.g033751.t1	1	378	166	50650	0.712214	0.792448	0.807197
GO:0009555	biological_process	multicellular organismal process	pollen development	EC_v6.g004251.t1	1	378	384	50650	0.944285	0.987867	0.348945
GO:0016605	cellular_component	cell	PML body	EC_v6.g013469.t1	1	378	7	50650	0.0510886	0.114654	19.1421
GO:0009496	molecular_function	catalytic activity	plastoquinol--plastocyanin reductase activity	EC_v6.g007566.t1,EC_v6.g034082.t1,EC_v6.g082791.t1,EC_v6.g034211.t1,EC_v6.g043701.t1,EC_v6.g011802.t1,EC_v6.g070179.t1,EC_v6.g014088.t1,EC_v6.g024686.t1,EC_v6.g031090.t1,EC_v6.g047787.t1,EC_v6.g018199.t1,EC_v6.g106431.t1,EC_v6.g080097.t1,EC_v6.g052598.t1,EC_v6.g034212.t1,EC_v6.g025652.t1,EC_v6.g048649.t1,EC_v6.g041021.t1,EC_v6.g011301.t1,EC_v6.g007703.t1,EC_v6.g048714.t1,EC_v6.g022027.t1,EC_v6.g0…	2	378	3	50650	0.000165825	0.00150479	89.3298
GO:0010287	cellular_component	cell	plastoglobule	EC_v6.g082917.t1	17	378	158	50650	5.09e-15	2.66e-13	14.4172
GO:0000427	cellular_component	cell	plastid-encoded plastid RNA polymerase complex	EC_v6.g004192.t1	2	378	14	50650	0.00476381	0.023305	19.1421
GO:0032544	biological_process	metabolic process	plastid translation	EC_v6.g084956.t1,EC_v6.g075534.t1	3	378	17	50650	0.000259441	0.00217802	23.6461
GO:0009532	cellular_component	cell	plastid stroma	EC_v6.g084956.t1	3	378	63	50650	0.0117675	0.0462538	6.3807
GO:0009508	cellular_component	cell	plastid chromosome	EC_v6.g069108.t1	2	378	27	50650	0.0172392	0.0620247	9.92553
GO:0009536	cellular_component	cell	plastid	EC_v6.g042273.t1,EC_v6.g072964.t1,EC_v6.g076057.t1,EC_v6.g095036.t1,EC_v6.g096234.t1,EC_v6.g051953.t1	12	378	429	50650	0.00010845	0.00115228	3.7481
GO:0009506	cellular_component	cell junction	plasmodesma	EC_v6.g094341.t1,EC_v6.g088422.t1,EC_v6.g082571.t1	4	378	1726	50650	0.999023	1	0.310532
GO:0005886	cellular_component	cell	plasma membrane	EC_v6.g088005.t1,EC_v6.g102056.t1	5	378	5479	50650	1	1	0.12228
GO:0009705	cellular_component	cell	plant-type vacuole membrane	EC_v6.g075534.t1	1	378	372	50650	0.939003	0.983856	0.360201
GO:0048481	biological_process	reproduction	plant ovule development	EC_v6.g067097.t1,EC_v6.g077498.t1,EC_v6.g009244.t1	1	378	69	50650	0.403828	0.505152	1.94195
GO:1905392	biological_process	multicellular organismal process	plant organ morphogenesis	EC_v6.g066898.t1,EC_v6.g085369.t1	1	378	4	50650	0.0295203	0.0781081	33.4987
GO:0099402	biological_process	multicellular organismal process	plant organ development	EC_v6.g027262.t1	1	378	31	50650	0.207283	0.301181	4.32241
GO:0046148	biological_process	metabolic process	pigment biosynthetic process	EC_v6.g058744.t1	2	378	34	50650	0.0266288	0.0770535	7.88204
GO:0031409	molecular_function	binding	pigment binding	EC_v6.g048313.t1	8	378	28	50650	2.44e-11	7.9e-10	38.2842
GO:0009638	biological_process	response to stimulus	phototropism	EC_v6.g033862.t1	1	378	35	50650	0.230698	0.32819	3.82842
GO:0042549	biological_process	metabolic process	photosystem II stabilization	EC_v6.g027220.t1,EC_v6.g094341.t1,EC_v6.g088422.t1,EC_v6.g082571.t1,EC_v6.g085909.t1,EC_v6.g024973.t1	2	378	21	50650	0.0106215	0.0427376	12.7614
GO:0010206	biological_process	metabolic process	photosystem II repair	EC_v6.g055168.t1,EC_v6.g011071.t1	4	378	26	50650	4.01e-05	0.000469932	20.6146
GO:0010270	biological_process	metabolic process	photosystem II oxygen evolving complex assembly	EC_v6.g003176.t1,EC_v6.g014160.t1,EC_v6.g093319.t1,EC_v6.g018199.t1,EC_v6.g088227.t1,EC_v6.g106431.t1,EC_v6.g052598.t1,EC_v6.g025652.t1,EC_v6.g048649.t1,EC_v6.g011916.t1,EC_v6.g030913.t1,EC_v6.g076089.t1,EC_v6.g011301.t1,EC_v6.g071671.t1,EC_v6.g000874.t1,EC_v6.g078443.t1,EC_v6.g047963.t1,EC_v6.g067789.t1,EC_v6.g107213.t1,EC_v6.g043615.t1,EC_v6.g103148.t1,EC_v6.g048617.t1,EC_v6.g020029.t1,EC_v6.g0…	1	378	7	50650	0.0510886	0.114654	19.1421
GO:0009654	cellular_component	cell	photosystem II oxygen evolving complex	EC_v6.g093195.t1,EC_v6.g053935.t1,EC_v6.g001367.t1	14	378	48	50650	5.01e-19	3.41e-17	39.0818
GO:0010207	biological_process	metabolic process	photosystem II assembly	EC_v6.g042273.t1,EC_v6.g072964.t1,EC_v6.g043615.t1	5	378	25	50650	1.06e-06	1.9e-05	26.7989
GO:0009783	cellular_component	cell	photosystem II antenna complex	EC_v6.g011916.t1,EC_v6.g053935.t1,EC_v6.g001367.t1,EC_v6.g087330.t1,EC_v6.g078429.t1	1	378	3	50650	0.0222227	0.0662782	44.6649
GO:0009523	cellular_component	cell	photosystem II	EC_v6.g020903.t1,EC_v6.g077498.t1	15	378	89	50650	2.17e-16	1.34e-14	22.5834
GO:0009538	cellular_component	cell	photosystem I reaction center	EC_v6.g101795.t1	7	378	15	50650	7.46e-12	2.82e-10	62.5309
GO:0048564	biological_process	metabolic process	photosystem I assembly	EC_v6.g077498.t1,EC_v6.g009244.t1	3	378	24	50650	0.000742874	0.00490441	16.7493
GO:0009522	cellular_component	cell	photosystem I	EC_v6.g067097.t1,EC_v6.g106564.t1,EC_v6.g073989.t1	10	378	57	50650	1.5e-11	5.12e-10	23.5078
GO:0009772	biological_process	metabolic process	photosynthetic electron transport in photosystem II	EC_v6.g043615.t1	2	378	8	50650	0.00150984	0.00902772	33.4987
GO:0009773	biological_process	metabolic process	photosynthetic electron transport in photosystem I	EC_v6.g024686.t1,EC_v6.g080097.t1,EC_v6.g048714.t1,EC_v6.g022027.t1,EC_v6.g024291.t1,EC_v6.g107834.t1,EC_v6.g038313.t1,EC_v6.g085666.t1,EC_v6.g019187.t1,EC_v6.g107836.t1,EC_v6.g051701.t1	9	378	50	50650	1.25e-10	3.86e-09	24.119
GO:0009767	biological_process	metabolic process	photosynthetic electron transport chain	EC_v6.g103925.t1	3	378	37	50650	0.00265458	0.0146757	10.8644
GO:0009643	biological_process	response to stimulus	photosynthetic acclimation	EC_v6.g002375.t1	1	378	25	50650	0.170821	0.265808	5.35979
GO:0019684	biological_process	metabolic process	photosynthesis, light reaction	EC_v6.g024686.t1,EC_v6.g080097.t1,EC_v6.g027220.t1,EC_v6.g094341.t1,EC_v6.g048714.t1,EC_v6.g088422.t1,EC_v6.g082571.t1,EC_v6.g022027.t1,EC_v6.g024291.t1,EC_v6.g107834.t1,EC_v6.g038313.t1,EC_v6.g085666.t1,EC_v6.g019187.t1,EC_v6.g107836.t1,EC_v6.g024973.t1,EC_v6.g051701.t1	1	378	6	50650	0.0439528	0.104503	22.3325
GO:0009768	biological_process	metabolic process	photosynthesis, light harvesting in photosystem I	EC_v6.g002239.t1,EC_v6.g085862.t1,EC_v6.g092929.t1,EC_v6.g089433.t1,EC_v6.g047892.t1,EC_v6.g029302.t1	8	378	34	50650	1.37e-10	4.05e-09	31.5282
GO:0009765	biological_process	metabolic process	photosynthesis, light harvesting	EC_v6.g092165.t1	3	378	24	50650	0.000742874	0.00490441	16.7493
GO:0015979	biological_process	metabolic process	photosynthesis	EC_v6.g051376.t1	36	378	263	50650	3.08e-34	4.19e-32	18.3415
GO:0009853	biological_process	metabolic process	photorespiration	EC_v6.g002239.t1,EC_v6.g085862.t1,EC_v6.g092929.t1,EC_v6.g089433.t1,EC_v6.g085001.t1,EC_v6.g051376.t1,EC_v6.g051325.t1,EC_v6.g047892.t1,EC_v6.g029302.t1	11	378	133	50650	5.79e-09	1.37e-07	11.0823
GO:0010117	biological_process	response to stimulus	photoprotection	EC_v6.g082791.t1,EC_v6.g043701.t1,EC_v6.g094341.t1,EC_v6.g088422.t1,EC_v6.g082571.t1	2	378	10	50650	0.00240267	0.0135026	26.7989
GO:0009640	biological_process	multicellular organismal process	photomorphogenesis	EC_v6.g024686.t1,EC_v6.g080097.t1,EC_v6.g007101.t1	2	378	149	50650	0.305565	0.404249	1.79859
GO:0016776	molecular_function	catalytic activity	phosphotransferase activity, phosphate group as acceptor	EC_v6.g045755.t1,EC_v6.g103085.t1,EC_v6.g060619.t1,EC_v6.g074957.t1,EC_v6.g080825.t1,EC_v6.g011401.t1,EC_v6.g051499.t1,EC_v6.g020023.t1,EC_v6.g073301.t1,EC_v6.g021284.t1	1	378	3	50650	0.0222227	0.0662782	44.6649
GO:0008974	molecular_function	catalytic activity	phosphoribulokinase activity	EC_v6.g096773.t1,EC_v6.g052452.t1,EC_v6.g098973.t1	1	378	4	50650	0.0295203	0.0781081	33.4987
GO:0051219	molecular_function	binding	phosphoprotein binding	EC_v6.g031756.t1,EC_v6.g048450.t1	1	378	3	50650	0.0222227	0.0662782	44.6649
GO:0008973	molecular_function	catalytic activity	phosphopentomutase activity	EC_v6.g047795.t1	1	378	1	50650	0.00746298	0.0315207	133.995
GO:0004615	molecular_function	catalytic activity	phosphomannomutase activity	EC_v6.g083068.t1	1	378	5	50650	0.0367635	0.0919088	26.7989
GO:0005543	molecular_function	binding	phospholipid binding	EC_v6.g023371.t1,EC_v6.g096773.t1,EC_v6.g052452.t1,EC_v6.g098973.t1,EC_v6.g051953.t1	1	378	49	50650	0.307351	0.404253	2.73459
GO:0008967	molecular_function	catalytic activity	phosphoglycolate phosphatase activity	EC_v6.g036603.t1,EC_v6.g006702.t1,EC_v6.g103085.t1,EC_v6.g060619.t1,EC_v6.g012365.t1,EC_v6.g074957.t1,EC_v6.g059110.t1,EC_v6.g059018.t1,EC_v6.g020023.t1,EC_v6.g066193.t1	2	378	3	50650	0.000165825	0.00150479	89.3298
GO:0004618	molecular_function	catalytic activity	phosphoglycerate kinase activity	EC_v6.g020228.t1	1	378	13	50650	0.0928017	0.171481	10.3073
GO:0004614	molecular_function	catalytic activity	phosphoglucomutase activity	EC_v6.g083656.t1	1	378	6	50650	0.0439528	0.104503	22.3325
GO:0015121	molecular_function	transporter activity	phosphoenolpyruvate:phosphate antiporter activity	EC_v6.g103085.t1,EC_v6.g060619.t1,EC_v6.g074957.t1,EC_v6.g020023.t1	1	378	11	50650	0.0791046	0.154572	12.1813
GO:0015714	biological_process	localization	phosphoenolpyruvate transport	EC_v6.g059018.t1,EC_v6.g066193.t1	1	378	14	50650	0.0995738	0.18008	9.57105
GO:0008964	molecular_function	catalytic activity	phosphoenolpyruvate carboxylase activity	EC_v6.g057936.t1,EC_v6.g063369.t1	2	378	28	50650	0.0184749	0.0650928	9.57105
GO:0004612	molecular_function	catalytic activity	phosphoenolpyruvate carboxykinase (ATP) activity	EC_v6.g042688.t1,EC_v6.g070244.t1,EC_v6.g030197.t1,EC_v6.g101264.t1	4	378	6	50650	4.53e-08	9.93e-07	89.3298
GO:0004604	molecular_function	catalytic activity	phosphoadenylyl-sulfate reductase (thioredoxin) activity	EC_v6.g088385.t1,EC_v6.g084689.t1	1	378	2	50650	0.0148704	0.0552888	66.9974
GO:0006796	biological_process	metabolic process	phosphate-containing compound metabolic process	EC_v6.g008291.t1,EC_v6.g000955.t1	2	378	22	50650	0.0116265	0.0459654	12.1813
GO:0016791	molecular_function	catalytic activity	phosphatase activity	EC_v6.g014419.t1,EC_v6.g107058.t1,EC_v6.g066631.t1,EC_v6.g078429.t1	2	378	171	50650	0.365241	0.46685	1.56719
GO:0005777	cellular_component	cell	peroxisome	EC_v6.g096291.t1,EC_v6.g061492.t1	10	378	371	50650	0.000533872	0.00386205	3.61172
GO:0051920	molecular_function	catalytic activity	peroxiredoxin activity	EC_v6.g003176.t1,EC_v6.g014160.t1,EC_v6.g025748.t1,EC_v6.g069711.t1,EC_v6.g084339.t1,EC_v6.g058386.t1,EC_v6.g021214.t1,EC_v6.g102096.t1,EC_v6.g064724.t1,EC_v6.g002358.t1,EC_v6.g013506.t1,EC_v6.g023662.t1,EC_v6.g017018.t1	3	378	21	50650	0.00049632	0.00362901	19.1421
GO:0004601	molecular_function	catalytic activity	peroxidase activity	EC_v6.g084953.t1,EC_v6.g007386.t1,EC_v6.g083656.t1	14	378	619	50650	0.000272436	0.00223772	3.03058
GO:0048471	cellular_component	cell	perinuclear region of cytoplasm	EC_v6.g026582.t1,EC_v6.g002959.t1	1	378	74	50650	0.425774	0.529299	1.81074
GO:0018105	biological_process	metabolic process	peptidyl-serine phosphorylation	EC_v6.g077219.t1,EC_v6.g007101.t1	1	378	76	50650	0.434326	0.533108	1.76309
GO:0018160	biological_process	metabolic process	peptidyl-pyrromethane cofactor linkage	EC_v6.g068319.t1	1	378	1	50650	0.00746298	0.0315207	133.995
GO:0003755	molecular_function	catalytic activity	peptidyl-prolyl cis-trans isomerase activity	EC_v6.g077219.t1,EC_v6.g068319.t1,EC_v6.g007101.t1	5	378	143	50650	0.00452137	0.0224418	4.68513
GO:0009052	biological_process	metabolic process	pentose-phosphate shunt, non-oxidative branch	EC_v6.g034177.t1	2	378	17	50650	0.00701518	0.0313837	15.7641
GO:0006098	biological_process	metabolic process	pentose-phosphate shunt	EC_v6.g040098.t1,EC_v6.g038862.t1,EC_v6.g033862.t1,EC_v6.g046423.t1,EC_v6.g038069.t1	1	378	26	50650	0.177012	0.271711	5.15364
GO:0019323	biological_process	metabolic process	pentose catabolic process	EC_v6.g030185.t1,EC_v6.g084643.t1,EC_v6.g072330.t1,EC_v6.g065388.t1,EC_v6.g035838.t1	1	378	4	50650	0.0295203	0.0781081	33.4987
GO:0030599	molecular_function	catalytic activity	pectinesterase activity	EC_v6.g099703.t1,EC_v6.g092775.t1,EC_v6.g023958.t1,EC_v6.g025743.t1,EC_v6.g037339.t1,EC_v6.g057936.t1,EC_v6.g003691.t1	1	378	161	50650	0.701194	0.784231	0.832265
GO:0045490	biological_process	metabolic process	pectin catabolic process	EC_v6.g021284.t1	1	378	216	50650	0.802399	0.867459	0.620346
GO:0000932	cellular_component	cell	P-body	EC_v6.g102138.t1	1	378	211	50650	0.794825	0.86477	0.635046
GO:0031408	biological_process	metabolic process	oxylipin biosynthetic process	EC_v6.g038862.t1,EC_v6.g001900.t1	12	378	141	50650	8.43e-10	2.2e-08	11.4038
GO:0004729	molecular_function	catalytic activity	oxygen-dependent protoporphyrinogen oxidase activity	EC_v6.g047975.t1,EC_v6.g077325.t1	1	378	11	50650	0.0791046	0.154572	12.1813
GO:0016702	molecular_function	catalytic activity	oxidoreductase activity, acting on single donors with incorporation of molecular oxygen, incorporation of two atoms of oxygen	EC_v6.g042273.t1,EC_v6.g072964.t1,EC_v6.g014390.t1,EC_v6.g099703.t1,EC_v6.g092775.t1,EC_v6.g042696.t1,EC_v6.g061457.t1,EC_v6.g024426.t1,EC_v6.g038862.t1,EC_v6.g050065.t1,EC_v6.g077325.t1	7	378	50	50650	9.25e-08	1.96e-06	18.7593
GO:0016705	molecular_function	catalytic activity	oxidoreductase activity, acting on paired donors, with incorporation or reduction of molecular oxygen	EC_v6.g051040.t1,EC_v6.g047444.t1,EC_v6.g067097.t1,EC_v6.g047445.t1,EC_v6.g068270.t1,EC_v6.g083656.t1,EC_v6.g078429.t1	6	378	518	50650	0.192735	0.287412	1.55206
GO:0016655	molecular_function	catalytic activity	oxidoreductase activity, acting on NAD(P)H, quinone or similar compound as acceptor	EC_v6.g051178.t1,EC_v6.g096733.t1,EC_v6.g052408.t1,EC_v6.g047795.t1,EC_v6.g021284.t1	2	378	15	50650	0.0054697	0.0260097	17.866
GO:0016671	molecular_function	catalytic activity	oxidoreductase activity, acting on a sulfur group of donors, disulfide as acceptor	EC_v6.g052408.t1	3	378	51	50650	0.00658878	0.0302728	7.88204
GO:0016491	molecular_function	catalytic activity	oxidoreductase activity	EC_v6.g024944.t1,EC_v6.g074957.t1,EC_v6.g024686.t1,EC_v6.g042458.t1,EC_v6.g080097.t1,EC_v6.g101795.t1,EC_v6.g039171.t1,EC_v6.g059018.t1,EC_v6.g020023.t1,EC_v6.g048789.t1,EC_v6.g053042.t1,EC_v6.g038862.t1,EC_v6.g051208.t1,EC_v6.g066193.t1,EC_v6.g073301.t1,EC_v6.g030918.t1,EC_v6.g003407.t1,EC_v6.g070535.t1,EC_v6.g048450.t1,EC_v6.g041945.t1,EC_v6.g012455.t1,EC_v6.g098863.t1,EC_v6.g051953.t1,EC_v6.g1…	9	378	727	50650	0.0971162	0.178003	1.65881
GO:0009854	biological_process	metabolic process	oxidative photosynthetic carbon pathway	EC_v6.g080108.t1,EC_v6.g099881.t1,EC_v6.g036603.t1,EC_v6.g006702.t1,EC_v6.g103085.t1,EC_v6.g060619.t1,EC_v6.g012365.t1,EC_v6.g084953.t1,EC_v6.g007386.t1,EC_v6.g059110.t1,EC_v6.g031090.t1,EC_v6.g047787.t1,EC_v6.g062001.t1,EC_v6.g068270.t1,EC_v6.g058694.t1,EC_v6.g013115.t1,EC_v6.g051376.t1,EC_v6.g001853.t1,EC_v6.g042635.t1,EC_v6.g070244.t1,EC_v6.g037339.t1,EC_v6.g047975.t1,EC_v6.g030197.t1,EC_v6.g0…	4	378	37	50650	0.000165969	0.00150479	14.4859
GO:0055114	biological_process	metabolic process	oxidation-reduction process	EC_v6.g094046.t1,EC_v6.g045842.t1,EC_v6.g091336.t1	10	378	403	50650	0.0010014	0.00630514	3.32493
GO:0015729	biological_process	localization	oxaloacetate transport	EC_v6.g073396.t1	1	378	9	50650	0.0652013	0.137266	14.8883
GO:0015131	molecular_function	transporter activity	oxaloacetate transmembrane transporter activity	EC_v6.g084953.t1,EC_v6.g007386.t1,EC_v6.g024426.t1,EC_v6.g100530.t1,EC_v6.g084643.t1,EC_v6.g038862.t1,EC_v6.g007864.t1,EC_v6.g076406.t1,EC_v6.g095910.t1,EC_v6.g050065.t1,EC_v6.g065388.t1	1	378	9	50650	0.0652013	0.137266	14.8883
GO:0008948	molecular_function	catalytic activity	oxaloacetate decarboxylase activity	EC_v6.g106856.t1,EC_v6.g086802.t1,EC_v6.g099703.t1,EC_v6.g092775.t1,EC_v6.g075851.t1,EC_v6.g078429.t1	1	378	19	50650	0.132686	0.225003	7.05235
GO:0050203	molecular_function	catalytic activity	oxalate-CoA ligase activity	EC_v6.g022027.t1,EC_v6.g024291.t1	1	378	5	50650	0.0367635	0.0919088	26.7989
GO:0033611	biological_process	metabolic process	oxalate catabolic process	EC_v6.g008357.t1	1	378	5	50650	0.0367635	0.0919088	26.7989
GO:0005634	cellular_component	cell	nucleus	EC_v6.g074000.t1	13	378	12136	50650	1	1	0.143534
GO:0006334	biological_process	cellular process	nucleosome assembly	EC_v6.g088385.t1,EC_v6.g084689.t1,EC_v6.g048617.t1	1	378	108	50650	0.55509	0.649675	1.24069
GO:0000786	cellular_component	cell	nucleosome	EC_v6.g003176.t1,EC_v6.g096773.t1,EC_v6.g052452.t1,EC_v6.g098973.t1,EC_v6.g014160.t1,EC_v6.g106856.t1,EC_v6.g025748.t1,EC_v6.g069711.t1,EC_v6.g045505.t1,EC_v6.g093319.t1,EC_v6.g086802.t1,EC_v6.g018199.t1,EC_v6.g088227.t1,EC_v6.g084339.t1,EC_v6.g014390.t1,EC_v6.g106431.t1,EC_v6.g052598.t1,EC_v6.g042696.t1,EC_v6.g025652.t1,EC_v6.g048649.t1,EC_v6.g058386.t1,EC_v6.g011916.t1,EC_v6.g061457.t1,EC_v6.g0…	2	378	143	50650	0.289069	0.389241	1.87405
GO:0031492	molecular_function	binding	nucleosomal DNA binding	EC_v6.g019882.t1,EC_v6.g045919.t1,EC_v6.g031714.t1,EC_v6.g090372.t1,EC_v6.g057650.t1,EC_v6.g102096.t1,EC_v6.g005831.t1,EC_v6.g049079.t1,EC_v6.g042688.t1,EC_v6.g064724.t1,EC_v6.g002358.t1,EC_v6.g013506.t1,EC_v6.g080751.t1,EC_v6.g070244.t1,EC_v6.g088666.t1,EC_v6.g030197.t1,EC_v6.g023662.t1,EC_v6.g017018.t1,EC_v6.g017660.t1,EC_v6.g101264.t1,EC_v6.g079604.t1	1	378	3	50650	0.0222227	0.0662782	44.6649
GO:0006753	biological_process	metabolic process	nucleoside phosphate metabolic process	EC_v6.g106856.t1,EC_v6.g086802.t1,EC_v6.g052598.t1,EC_v6.g025652.t1,EC_v6.g013847.t1,EC_v6.g071671.t1,EC_v6.g061220.t1,EC_v6.g090372.t1,EC_v6.g047419.t1,EC_v6.g021214.t1,EC_v6.g057650.t1,EC_v6.g096291.t1,EC_v6.g061492.t1,EC_v6.g012006.t1,EC_v6.g045467.t1,EC_v6.g049079.t1,EC_v6.g064724.t1,EC_v6.g002358.t1,EC_v6.g055587.t1,EC_v6.g072330.t1,EC_v6.g021284.t1,EC_v6.g069108.t1,EC_v6.g004158.t1,EC_v6.g0…	1	378	11	50650	0.0791046	0.154572	12.1813
GO:0009116	biological_process	metabolic process	nucleoside metabolic process	EC_v6.g096773.t1,EC_v6.g052452.t1,EC_v6.g098973.t1,EC_v6.g042273.t1,EC_v6.g072964.t1,EC_v6.g104900.t1,EC_v6.g088385.t1,EC_v6.g089433.t1,EC_v6.g028045.t1,EC_v6.g044556.t1,EC_v6.g099703.t1,EC_v6.g092775.t1,EC_v6.g043313.t1,EC_v6.g064636.t1,EC_v6.g081884.t1,EC_v6.g010798.t1,EC_v6.g061457.t1,EC_v6.g051178.t1,EC_v6.g096733.t1,EC_v6.g082818.t1,EC_v6.g084689.t1,EC_v6.g024426.t1,EC_v6.g059018.t1,EC_v6.g0…	2	378	34	50650	0.0266288	0.0770535	7.88204
GO:0004550	molecular_function	catalytic activity	nucleoside diphosphate kinase activity	EC_v6.g010157.t1	4	378	11	50650	9.67e-07	1.78e-05	48.7253
GO:0005654	cellular_component	cell	nucleoplasm	EC_v6.g073301.t1,EC_v6.g093195.t1,EC_v6.g029302.t1	1	378	248	50650	0.844688	0.905796	0.540301
GO:0005730	cellular_component	cell	nucleolus	EC_v6.g089433.t1,EC_v6.g099703.t1,EC_v6.g092775.t1,EC_v6.g004010.t1,EC_v6.g038862.t1,EC_v6.g042116.t1,EC_v6.g055757.t1,EC_v6.g020903.t1,EC_v6.g016267.t1	1	378	1124	50650	0.9998	1	0.119212
GO:0016607	cellular_component	cell	nuclear speck	EC_v6.g096773.t1,EC_v6.g052452.t1,EC_v6.g098973.t1,EC_v6.g096291.t1,EC_v6.g061492.t1,EC_v6.g108286.t1,EC_v6.g029361.t1,EC_v6.g069108.t1,EC_v6.g071062.t1,EC_v6.g077213.t1,EC_v6.g090476.t1	1	378	150	50650	0.675447	0.762964	0.893298
GO:0016363	cellular_component	cell	nuclear matrix	EC_v6.g030913.t1,EC_v6.g047963.t1,EC_v6.g028392.t1,EC_v6.g004010.t1,EC_v6.g055587.t1,EC_v6.g082852.t1	1	378	36	50650	0.236444	0.334266	3.72208
GO:0000790	cellular_component	cell	nuclear chromatin	EC_v6.g096773.t1,EC_v6.g052452.t1,EC_v6.g098973.t1,EC_v6.g042273.t1,EC_v6.g072964.t1,EC_v6.g106856.t1,EC_v6.g086802.t1,EC_v6.g089433.t1,EC_v6.g018199.t1,EC_v6.g014390.t1,EC_v6.g099703.t1,EC_v6.g092775.t1,EC_v6.g052598.t1,EC_v6.g042696.t1,EC_v6.g025652.t1,EC_v6.g061457.t1,EC_v6.g000874.t1,EC_v6.g051178.t1,EC_v6.g096733.t1,EC_v6.g078443.t1,EC_v6.g084912.t1,EC_v6.g107213.t1,EC_v6.g040098.t1,EC_v6.g0…	1	378	101	50650	0.531087	0.624809	1.32668
GO:0016604	cellular_component	cell	nuclear body	EC_v6.g045755.t1,EC_v6.g023371.t1,EC_v6.g002239.t1,EC_v6.g085862.t1,EC_v6.g096773.t1,EC_v6.g052452.t1,EC_v6.g098973.t1,EC_v6.g007566.t1,EC_v6.g034082.t1,EC_v6.g082791.t1,EC_v6.g042273.t1,EC_v6.g092929.t1,EC_v6.g072964.t1,EC_v6.g043701.t1,EC_v6.g014753.t1,EC_v6.g076057.t1,EC_v6.g011802.t1,EC_v6.g106856.t1,EC_v6.g024944.t1,EC_v6.g088005.t1,EC_v6.g062227.t1,EC_v6.g014088.t1,EC_v6.g074957.t1,EC_v6.g1…	1	378	26	50650	0.177012	0.271711	5.15364
GO:0031365	biological_process	metabolic process	N-terminal protein amino acid modification	EC_v6.g096334.t1,EC_v6.g062001.t1,EC_v6.g015770.t1,EC_v6.g004010.t1,EC_v6.g014419.t1,EC_v6.g076423.t1,EC_v6.g073396.t1,EC_v6.g069108.t1	1	378	20	50650	0.139161	0.232505	6.69974
GO:0010196	biological_process	response to stimulus	nonphotochemical quenching	EC_v6.g018199.t1,EC_v6.g052598.t1,EC_v6.g025652.t1,EC_v6.g011301.t1,EC_v6.g000874.t1,EC_v6.g078443.t1,EC_v6.g067789.t1,EC_v6.g107213.t1,EC_v6.g020029.t1,EC_v6.g023390.t1,EC_v6.g025637.t1,EC_v6.g052592.t1,EC_v6.g087330.t1,EC_v6.g095902.t1	1	378	7	50650	0.0510886	0.114654	19.1421
GO:0009344	cellular_component	cell	nitrite reductase complex [NAD(P)H]	EC_v6.g071714.t1	2	378	4	50650	0.000330009	0.0024392	66.9974
GO:0042128	biological_process	metabolic process	nitrate assimilation	EC_v6.g100530.t1,EC_v6.g095910.t1,EC_v6.g029302.t1	1	378	169	50650	0.71863	0.794583	0.792868
GO:0016151	molecular_function	binding	nickel cation binding	EC_v6.g057730.t1	2	378	30	50650	0.0210542	0.0662782	8.93298
GO:0045900	biological_process	metabolic process	negative regulation of translational elongation	EC_v6.g099703.t1,EC_v6.g092775.t1,EC_v6.g101795.t1	1	378	6	50650	0.0439528	0.104503	22.3325
GO:0080153	biological_process	metabolic process	negative regulation of reductive pentose-phosphate cycle	EC_v6.g101795.t1,EC_v6.g004251.t1	2	378	12	50650	0.0034893	0.0179752	22.3325
GO:0048579	biological_process	reproduction	negative regulation of long-day photoperiodism, flowering	EC_v6.g090372.t1,EC_v6.g072330.t1	1	378	85	50650	0.471262	0.568189	1.57641
GO:1901332	biological_process	multicellular organismal process	negative regulation of lateral root development	EC_v6.g082852.t1	1	378	17	50650	0.119589	0.206923	7.88204
GO:0051782	biological_process	cellular process	negative regulation of cell division	EC_v6.g024686.t1,EC_v6.g080097.t1,EC_v6.g003407.t1,EC_v6.g047728.t1,EC_v6.g042981.t1,EC_v6.g066044.t1,EC_v6.g048313.t1	1	378	20	50650	0.139161	0.232505	6.69974
GO:0009788	biological_process	cellular process	negative regulation of abscisic acid-activated signaling pathway	EC_v6.g082818.t1,EC_v6.g058694.t1,EC_v6.g086443.t1,EC_v6.g013115.t1,EC_v6.g001853.t1,EC_v6.g055085.t1,EC_v6.g045842.t1,EC_v6.g035838.t1	2	378	111	50650	0.201141	0.295036	2.41432
GO:0005854	cellular_component	cell	nascent polypeptide-associated complex	EC_v6.g053935.t1,EC_v6.g001367.t1,EC_v6.g035838.t1	1	378	12	50650	0.0859787	0.163769	11.1662
GO:0070402	molecular_function	binding	NADPH binding	EC_v6.g029361.t1	3	378	24	50650	0.000742874	0.00490441	16.7493
GO:0050661	molecular_function	binding	NADP binding	EC_v6.g029361.t1,EC_v6.g008357.t1	4	378	158	50650	0.0311791	0.0815453	3.39227
GO:0010258	biological_process	cellular process	NADH dehydrogenase complex (plastoquinone) assembly	EC_v6.g043313.t1,EC_v6.g064636.t1,EC_v6.g010798.t1	2	378	15	50650	0.0054697	0.0260097	17.866
GO:0010598	cellular_component	cell	NAD(P)H dehydrogenase complex (plastoquinone)	EC_v6.g084956.t1,EC_v6.g013847.t1,EC_v6.g061220.t1,EC_v6.g083068.t1,EC_v6.g059307.t1,EC_v6.g066898.t1,EC_v6.g083656.t1,EC_v6.g085369.t1	7	378	34	50650	5.52e-09	1.37e-07	27.5871
GO:0051287	molecular_function	binding	NAD binding	EC_v6.g013847.t1,EC_v6.g061220.t1,EC_v6.g083068.t1,EC_v6.g077325.t1,EC_v6.g103553.t1,EC_v6.g002375.t1,EC_v6.g106833.t1	9	378	191	50650	1.53e-05	0.000211863	6.31389
GO:0007275	biological_process	multicellular organismal process	multicellular organism development	EC_v6.g003176.t1,EC_v6.g014160.t1,EC_v6.g025748.t1,EC_v6.g069711.t1,EC_v6.g084339.t1,EC_v6.g058386.t1,EC_v6.g021214.t1,EC_v6.g102096.t1,EC_v6.g064724.t1,EC_v6.g002358.t1,EC_v6.g013506.t1,EC_v6.g076796.t1,EC_v6.g023662.t1,EC_v6.g017018.t1	1	378	943	50650	0.9992	1	0.142094
GO:0000398	biological_process	metabolic process	mRNA splicing, via spliceosome	EC_v6.g046423.t1,EC_v6.g079748.t1	1	378	243	50650	0.838731	0.901007	0.551419
GO:0006397	biological_process	metabolic process	mRNA processing	EC_v6.g045505.t1,EC_v6.g093319.t1,EC_v6.g088227.t1,EC_v6.g014390.t1,EC_v6.g042696.t1	5	378	595	50650	0.457367	0.553397	1.12601
GO:0003729	molecular_function	binding	mRNA binding	EC_v6.g045755.t1,EC_v6.g036603.t1,EC_v6.g006702.t1,EC_v6.g012365.t1,EC_v6.g014753.t1,EC_v6.g104900.t1,EC_v6.g024944.t1,EC_v6.g062227.t1,EC_v6.g093319.t1,EC_v6.g042458.t1,EC_v6.g069488.t1,EC_v6.g059110.t1,EC_v6.g050238.t1,EC_v6.g089433.t1,EC_v6.g044556.t1,EC_v6.g088227.t1,EC_v6.g100530.t1,EC_v6.g023732.t1,EC_v6.g026841.t1,EC_v6.g047795.t1,EC_v6.g055168.t1,EC_v6.g073301.t1,EC_v6.g095910.t1,EC_v6.g0…	6	378	606	50650	0.300117	0.399372	1.32668
GO:0000395	biological_process	metabolic process	mRNA 5'-splice site recognition	EC_v6.g096773.t1,EC_v6.g052452.t1,EC_v6.g098973.t1,EC_v6.g024686.t1,EC_v6.g089433.t1,EC_v6.g028045.t1,EC_v6.g099703.t1,EC_v6.g092775.t1,EC_v6.g080097.t1,EC_v6.g081884.t1,EC_v6.g101795.t1,EC_v6.g024426.t1,EC_v6.g059018.t1,EC_v6.g100530.t1,EC_v6.g047795.t1,EC_v6.g026582.t1,EC_v6.g066193.t1,EC_v6.g002959.t1,EC_v6.g095910.t1,EC_v6.g082917.t1,EC_v6.g047975.t1,EC_v6.g050065.t1	1	378	26	50650	0.177012	0.271711	5.15364
GO:0005996	biological_process	metabolic process	monosaccharide metabolic process	EC_v6.g035838.t1,EC_v6.g090476.t1	2	378	3	50650	0.000165825	0.00150479	89.3298
GO:0004497	molecular_function	catalytic activity	monooxygenase activity	EC_v6.g024944.t1,EC_v6.g088005.t1,EC_v6.g102056.t1,EC_v6.g042458.t1,EC_v6.g069488.t1,EC_v6.g050238.t1	9	378	617	50650	0.0436346	0.104503	1.95454
GO:0030151	molecular_function	binding	molybdenum ion binding	EC_v6.g002375.t1,EC_v6.g106833.t1	1	378	41	50650	0.264534	0.365617	3.26816
GO:0019048	biological_process	multi-organism process	modulation by virus of host morphology or physiology	EC_v6.g044556.t1	3	378	31	50650	0.00158728	0.00930473	12.9672
GO:0007005	biological_process	cellular process	mitochondrion organization	EC_v6.g007089.t1	1	378	52	50650	0.322759	0.420452	2.57682
GO:0005739	cellular_component	cell	mitochondrion	EC_v6.g085909.t1,EC_v6.g055085.t1	20	378	1950	50650	0.0962543	0.17719	1.3743
GO:0005747	cellular_component	cell	mitochondrial respiratory chain complex I	EC_v6.g008291.t1	2	378	86	50650	0.135292	0.228284	3.11616
GO:0005746	cellular_component	cell	mitochondrial respiratory chain	EC_v6.g000955.t1	1	378	4	50650	0.0295203	0.0781081	33.4987
GO:0005759	cellular_component	cell	mitochondrial matrix	EC_v6.g106431.t1,EC_v6.g048649.t1,EC_v6.g030185.t1,EC_v6.g035838.t1	3	378	238	50650	0.262639	0.363737	1.68901
GO:0005743	cellular_component	cell	mitochondrial inner membrane	EC_v6.g014583.t1	1	378	445	50650	0.964854	1	0.301112
GO:0006431	biological_process	metabolic process	methionyl-tRNA aminoacylation	EC_v6.g005831.t1	1	378	10	50650	0.0721789	0.147392	13.3995
GO:0004825	molecular_function	catalytic activity	methionine-tRNA ligase activity		1	378	10	50650	0.0721789	0.147392	13.3995
GO:0008235	molecular_function	catalytic activity	metalloexopeptidase activity		1	378	25	50650	0.170821	0.265808	5.35979
GO:0004181	molecular_function	catalytic activity	metallocarboxypeptidase activity		1	378	8	50650	0.0581713	0.125976	16.7493
GO:0046872	molecular_function	binding	metal ion binding		67	378	6744	50650	0.00872165	0.035779	1.3312
GO:0010014	biological_process	developmental process	meristem initiation		1	378	23	50650	0.158299	0.252091	5.82586
GO:0052854	molecular_function	catalytic activity	medium-chain-(S)-2-hydroxy-acid oxidase activity		3	378	22	50650	0.000571516	0.00392556	18.272
GO:0006013	biological_process	metabolic process	mannose metabolic process		1	378	18	50650	0.126162	0.215553	7.44415
GO:0005537	molecular_function	binding	mannose binding		1	378	23	50650	0.158299	0.252091	5.82586
GO:0019158	molecular_function	catalytic activity	mannokinase activity		1	378	21	50650	0.145588	0.238553	6.3807
GO:0030145	molecular_function	binding	manganese ion binding		1	378	181	50650	0.7429	0.81611	0.740302
GO:0015140	molecular_function	transporter activity	malate transmembrane transporter activity		1	378	38	50650	0.247806	0.346725	3.52618
GO:0071423	biological_process	localization	malate transmembrane transport		1	378	10	50650	0.0721789	0.147392	13.3995
GO:0006108	biological_process	metabolic process	malate metabolic process		2	378	68	50650	0.0918119	0.171481	3.94102
GO:0046554	molecular_function	catalytic activity	malate dehydrogenase (NADP+) activity		1	378	4	50650	0.0295203	0.0781081	33.4987
GO:0004473	molecular_function	catalytic activity	malate dehydrogenase (decarboxylating) (NADP+) activity		1	378	11	50650	0.0791046	0.154572	12.1813
GO:0004471	molecular_function	catalytic activity	malate dehydrogenase (decarboxylating) (NAD+) activity		1	378	17	50650	0.119589	0.206923	7.88204
GO:0048529	molecular_function	catalytic activity	magnesium-protoporphyrin IX monomethyl ester (oxidative) cyclase activity		1	378	3	50650	0.0222227	0.0662782	44.6649
GO:0046406	molecular_function	catalytic activity	magnesium protoporphyrin IX methyltransferase activity		1	378	4	50650	0.0295203	0.0781081	33.4987
GO:0000287	molecular_function	binding	magnesium ion binding		6	378	338	50650	0.0423445	0.10395	2.3786
GO:0016829	molecular_function	catalytic activity	lyase activity		3	378	75	50650	0.0187468	0.0657105	5.35979
GO:0080130	molecular_function	catalytic activity	L-phenylalanine:2-oxoglutarate aminotransferase activity		2	378	24	50650	0.013756	0.053666	11.1662
GO:0009942	biological_process	reproduction	longitudinal axis specification		1	378	24	50650	0.164583	0.258467	5.58311
GO:0052853	molecular_function	catalytic activity	long-chain-(S)-2-hydroxy-long-chain-acid oxidase activity		3	378	22	50650	0.000571516	0.00392556	18.272
GO:0019279	biological_process	metabolic process	L-methionine biosynthetic process from L-homoserine via cystathionine		1	378	3	50650	0.0222227	0.0662782	44.6649
GO:0030060	molecular_function	catalytic activity	L-malate dehydrogenase activity		1	378	42	50650	0.270028	0.370199	3.19035
GO:0016042	biological_process	metabolic process	lipid catabolic process		3	378	893	50650	0.963545	1	0.45015
GO:0016165	molecular_function	catalytic activity	linoleate 13S-lipoxygenase activity		3	378	35	50650	0.00226081	0.0129189	11.4853
GO:0009809	biological_process	metabolic process	lignin biosynthetic process		2	378	224	50650	0.499172	0.595503	1.19638
GO:0042972	molecular_function	catalytic activity	licheninase activity		2	378	22	50650	0.0116265	0.0459654	12.1813
GO:0015813	biological_process	response to stimulus	L-glutamate transport		1	378	9	50650	0.0652013	0.137266	14.8883
GO:0005313	molecular_function	transporter activity	L-glutamate transmembrane transporter activity		1	378	34	50650	0.22491	0.321977	3.94102
GO:0048366	biological_process	multicellular organismal process	leaf development		1	378	195	50650	0.768588	0.84161	0.687152
GO:0010311	biological_process	multicellular organismal process	lateral root formation		1	378	103	50650	0.538074	0.630845	1.30092
GO:0048527	biological_process	multicellular organismal process	lateral root development		1	378	99	50650	0.523995	0.618605	1.35348
GO:0004069	molecular_function	catalytic activity	L-aspartate:2-oxoglutarate aminotransferase activity		2	378	18	50650	0.00785338	0.0329648	14.8883
GO:0019853	biological_process	metabolic process	L-ascorbic acid biosynthetic process		1	378	56	50650	0.342771	0.442285	2.39276
GO:0015934	cellular_component	cell	large ribosomal subunit		1	378	26	50650	0.177012	0.271711	5.15364
GO:0004462	molecular_function	catalytic activity	lactoylglutathione lyase activity		1	378	16	50650	0.112967	0.197984	8.37467
GO:0016301	molecular_function	catalytic activity	kinase activity		1	378	214	50650	0.799404	0.865596	0.626143
GO:0004455	molecular_function	catalytic activity	ketol-acid reductoisomerase activity		2	378	3	50650	0.000165825	0.00150479	89.3298
GO:0051484	biological_process	metabolic process	isopentenyl diphosphate biosynthetic process, methylerythritol 4-phosphate pathway involved in terpenoid biosynthetic process		1	378	2	50650	0.0148704	0.0552888	66.9974
GO:0019288	biological_process	metabolic process	isopentenyl diphosphate biosynthetic process, methylerythritol 4-phosphate pathway		1	378	18	50650	0.126162	0.215553	7.44415
GO:0016853	molecular_function	catalytic activity	isomerase activity		1	378	156	50650	0.689754	0.775261	0.85894
GO:0009097	biological_process	metabolic process	isoleucine biosynthetic process		2	378	32	50650	0.0237738	0.0702877	8.37467
GO:0051536	molecular_function	binding	iron-sulfur cluster binding		1	378	122	50650	0.599482	0.689759	1.09832
GO:0016226	biological_process	metabolic process	iron-sulfur cluster assembly		1	378	70	50650	0.408283	0.508484	1.91421
GO:0005506	molecular_function	binding	iron ion binding		6	378	1149	50650	0.859903	0.91795	0.699711
GO:0034220	biological_process	localization	ion transmembrane transport		1	378	46	50650	0.291594	0.390323	2.91293
GO:0005216	molecular_function	transporter activity	ion channel activity		2	378	11	50650	0.00292213	0.0155238	24.3627
GO:0005622	cellular_component	cell	intracellular		2	378	382	50650	0.779732	0.849708	0.701543
GO:0005887	cellular_component	cell	integral component of plasma membrane		1	378	535	50650	0.982208	1	0.250457
GO:0016021	cellular_component	membrane	integral component of membrane		61	378	10327	50650	0.985102	1	0.791486
GO:0031359	cellular_component	cell	integral component of chloroplast outer membrane		3	378	23	50650	0.000653618	0.0044446	17.4776
GO:0004427	molecular_function	catalytic activity	inorganic diphosphatase activity		3	378	53	50650	0.00733108	0.0315207	7.58461
GO:0045087	biological_process	immune system process	innate immune response		3	378	148	50650	0.0995487	0.18008	2.71611
GO:0042802	molecular_function	binding	identical protein binding		5	378	420	50650	0.206603	0.301181	1.59518
GO:0042538	biological_process	response to stimulus	hyperosmotic salinity response		2	378	120	50650	0.225698	0.322426	2.23325
GO:0016618	molecular_function	catalytic activity	hydroxypyruvate reductase activity		1	378	12	50650	0.0859787	0.163769	11.1662
GO:0047995	molecular_function	catalytic activity	hydroxyphenylpyruvate reductase activity		2	378	5	50650	0.000547296	0.00387668	53.5979
GO:0004418	molecular_function	catalytic activity	hydroxymethylbilane synthase activity		1	378	1	50650	0.00746298	0.0315207	133.995
GO:0047987	molecular_function	catalytic activity	hydroperoxide dehydratase activity		2	378	17	50650	0.00701518	0.0313837	15.7641
GO:0016788	molecular_function	catalytic activity	hydrolase activity, acting on ester bonds		2	378	457	50650	0.856593	0.915854	0.58641
GO:0016787	molecular_function	catalytic activity	hydrolase activity		3	378	748	50650	0.918911	0.968775	0.537412
GO:0009678	molecular_function	catalytic activity	hydrogen-translocating pyrophosphatase activity		1	378	24	50650	0.164583	0.258467	5.58311
GO:0042744	biological_process	metabolic process	hydrogen peroxide catabolic process		11	378	570	50650	0.00406623	0.0204818	2.58586
GO:0015078	molecular_function	transporter activity	hydrogen ion transmembrane transporter activity		2	378	15	50650	0.0054697	0.0260097	17.866
GO:0006427	biological_process	metabolic process	histidyl-tRNA aminoacylation		1	378	7	50650	0.0510886	0.114654	19.1421
GO:0004821	molecular_function	catalytic activity	histidine-tRNA ligase activity		1	378	7	50650	0.0510886	0.114654	19.1421
GO:0019318	biological_process	metabolic process	hexose metabolic process		1	378	22	50650	0.151967	0.247219	6.09067
GO:0010297	molecular_function	binding	heteropolysaccharide binding		2	378	3	50650	0.000165825	0.00150479	89.3298
GO:0006783	biological_process	metabolic process	heme biosynthetic process		1	378	29	50650	0.19531	0.288093	4.62051
GO:0020037	molecular_function	binding	heme binding		16	378	1609	50650	0.151817	0.247219	1.33245
GO:0010286	biological_process	response to stimulus	heat acclimation		1	378	98	50650	0.520409	0.61544	1.36729
GO:0008893	molecular_function	catalytic activity	guanosine-3',5'-bis(diphosphate) 3'-diphosphatase activity		1	378	11	50650	0.0791046	0.154572	12.1813
GO:0003924	molecular_function	catalytic activity	GTPase activity		6	378	484	50650	0.155899	0.252091	1.66109
GO:0102489	molecular_function	catalytic activity	GTP phosphohydrolase activity		1	378	27	50650	0.183157	0.276157	4.96277
GO:0003935	molecular_function	catalytic activity	GTP cyclohydrolase II activity		1	378	7	50650	0.0510886	0.114654	19.1421
GO:0006183	biological_process	metabolic process	GTP biosynthetic process		4	378	15	50650	3.91e-06	6.48e-05	35.7319
GO:0005525	molecular_function	binding	GTP binding		9	378	680	50650	0.0709961	0.147392	1.77346
GO:0010597	biological_process	metabolic process	green leaf volatile biosynthetic process		5	378	19	50650	2.41e-07	4.96e-06	35.2618
GO:0004930	molecular_function	molecular transducer activity	G-protein coupled receptor activity		1	378	15	50650	0.106296	0.190213	8.93298
GO:0032580	cellular_component	cell	Golgi cisterna membrane		1	378	196	50650	0.770321	0.842152	0.683646
GO:0005794	cellular_component	cell	Golgi apparatus		3	378	1890	50650	0.999933	1	0.21269
GO:0009514	cellular_component	cell	glyoxysome		1	378	43	50650	0.27548	0.376914	3.11616
GO:0030267	molecular_function	catalytic activity	glyoxylate reductase (NADP) activity		1	378	17	50650	0.119589	0.206923	7.88204
GO:0006097	biological_process	metabolic process	glyoxylate cycle		1	378	31	50650	0.207283	0.301181	4.32241
GO:0006096	biological_process	metabolic process	glycolytic process		10	378	173	50650	8.23e-07	1.6e-05	7.74536
GO:0008891	molecular_function	catalytic activity	glycolate oxidase activity		3	378	25	50650	0.000839523	0.00538562	16.0794
GO:0005978	biological_process	metabolic process	glycogen biosynthetic process		4	378	26	50650	4.01e-05	0.000469932	20.6146
GO:0019265	biological_process	metabolic process	glycine biosynthetic process, by transamination of glyoxylate		2	378	4	50650	0.000330009	0.0024392	66.9974
GO:0006662	biological_process	metabolic process	glycerol ether metabolic process		3	378	61	50650	0.0107817	0.0431268	6.5899
GO:0008465	molecular_function	catalytic activity	glycerate dehydrogenase activity		1	378	3	50650	0.0222227	0.0662782	44.6649
GO:0047100	molecular_function	catalytic activity	glyceraldehyde-3-phosphate dehydrogenase (NADP+) (phosphorylating) activity		4	378	5	50650	1.52e-08	3.44e-07	107.196
GO:0004365	molecular_function	catalytic activity	glyceraldehyde-3-phosphate dehydrogenase (NAD+) (phosphorylating) activity		3	378	18	50650	0.000309609	0.0024392	22.3325
GO:0004364	molecular_function	catalytic activity	glutathione transferase activity		2	378	310	50650	0.674298	0.762933	0.864482
GO:0006749	biological_process	metabolic process	glutathione metabolic process		1	378	214	50650	0.799404	0.865596	0.626143
GO:0006541	biological_process	metabolic process	glutamine metabolic process		1	378	61	50650	0.36696	0.468166	2.19663
GO:0006542	biological_process	metabolic process	glutamine biosynthetic process		1	378	12	50650	0.0859787	0.163769	11.1662
GO:0004356	molecular_function	catalytic activity	glutamate-ammonia ligase activity		1	378	12	50650	0.0859787	0.163769	11.1662
GO:0042286	molecular_function	catalytic activity	glutamate-1-semialdehyde 2,1-aminomutase activity		1	378	4	50650	0.0295203	0.0781081	33.4987
GO:0006536	biological_process	metabolic process	glutamate metabolic process		2	378	29	50650	0.0197467	0.0662782	9.24101
GO:0047938	molecular_function	catalytic activity	glucose-6-phosphate 1-epimerase activity		1	378	20	50650	0.139161	0.232505	6.69974
GO:0008878	molecular_function	catalytic activity	glucose-1-phosphate adenylyltransferase activity		4	378	17	50650	6.73e-06	0.000103995	31.5282
GO:0005355	molecular_function	transporter activity	glucose transmembrane transporter activity		1	378	67	50650	0.394816	0.496288	1.99992
GO:0006006	biological_process	metabolic process	glucose metabolic process		5	378	47	50650	2.67e-05	0.000336602	14.2548
GO:0046323	biological_process	localization	glucose import		1	378	67	50650	0.394816	0.496288	1.99992
GO:0005536	molecular_function	binding	glucose binding		1	378	23	50650	0.158299	0.252091	5.82586
GO:0006094	biological_process	metabolic process	gluconeogenesis		10	378	34	50650	5.32e-14	2.58e-12	39.4102
GO:0004340	molecular_function	catalytic activity	glucokinase activity		1	378	21	50650	0.145588	0.238553	6.3807
GO:0004338	molecular_function	catalytic activity	glucan exo-1,3-beta-glucosidase activity		1	378	20	50650	0.139161	0.232505	6.69974
GO:0042973	molecular_function	catalytic activity	glucan endo-1,3-beta-D-glucosidase activity		1	378	197	50650	0.772042	0.842678	0.680176
GO:0010476	biological_process	cellular process	gibberellin mediated signaling pathway		1	378	18	50650	0.126162	0.215553	7.44415
GO:0009740	biological_process	cellular process	gibberellic acid mediated signaling pathway		1	378	165	50650	0.710043	0.791523	0.812089
GO:0045550	molecular_function	catalytic activity	geranylgeranyl reductase activity		1	378	7	50650	0.0510886	0.114654	19.1421
GO:0102067	molecular_function	catalytic activity	geranylgeranyl diphosphate reductase activity		1	378	7	50650	0.0510886	0.114654	19.1421
GO:0009298	biological_process	metabolic process	GDP-mannose biosynthetic process		1	378	23	50650	0.158299	0.252091	5.82586
GO:0033499	biological_process	metabolic process	galactose catabolic process via UDP-galactose		1	378	9	50650	0.0652013	0.137266	14.8883
GO:0004332	molecular_function	catalytic activity	fructose-bisphosphate aldolase activity		4	378	17	50650	6.73e-06	0.000103995	31.5282
GO:0006000	biological_process	metabolic process	fructose metabolic process		2	378	14	50650	0.00476381	0.023305	19.1421
GO:0006002	biological_process	metabolic process	fructose 6-phosphate metabolic process		2	378	37	50650	0.0311552	0.0815453	7.24296
GO:0030388	biological_process	metabolic process	fructose 1,6-bisphosphate metabolic process		2	378	3	50650	0.000165825	0.00150479	89.3298
GO:0042132	molecular_function	catalytic activity	fructose 1,6-bisphosphate 1-phosphatase activity		2	378	16	50650	0.00622039	0.0289717	16.7493
GO:0008865	molecular_function	catalytic activity	fructokinase activity		1	378	29	50650	0.19531	0.288093	4.62051
GO:0010181	molecular_function	binding	FMN binding		3	378	133	50650	0.0780071	0.154572	3.02244
GO:0009908	biological_process	reproduction	flower development		2	378	648	50650	0.955154	0.996173	0.413564
GO:0072387	biological_process	metabolic process	flavin adenine dinucleotide metabolic process		1	378	4	50650	0.0295203	0.0781081	33.4987
GO:0005528	molecular_function	binding	FK506 binding		4	378	40	50650	0.000225647	0.00194227	13.3995
GO:0004324	molecular_function	catalytic activity	ferredoxin-NADP+ reductase activity		2	378	9	50650	0.00193166	0.0111316	29.7766
GO:0006633	biological_process	metabolic process	fatty acid biosynthetic process		2	378	262	50650	0.583433	0.678179	1.02286
GO:0071949	molecular_function	binding	FAD binding		4	378	102	50650	0.00731005	0.0315207	5.25469
GO:0035448	cellular_component	cell	extrinsic component of thylakoid membrane		2	378	4	50650	0.000330009	0.0024392	66.9974
GO:0019898	cellular_component	membrane	extrinsic component of membrane		13	378	84	50650	7.04e-14	3.19e-12	20.7373
GO:0005615	cellular_component	extracellular region	extracellular space		3	378	346	50650	0.478139	0.575459	1.1618
GO:0004857	molecular_function	enzyme regulator activity	enzyme inhibitor activity		1	378	77	50650	0.438554	0.537327	1.74019
GO:0019899	molecular_function	binding	enzyme binding		1	378	33	50650	0.219078	0.315621	4.06045
GO:0035671	molecular_function	catalytic activity	enone reductase activity		2	378	19	50650	0.00873429	0.035779	14.1047
GO:0005789	cellular_component	cell	endoplasmic reticulum membrane		2	378	1512	50650	0.999871	1	0.177242
GO:0005788	cellular_component	cell	endoplasmic reticulum lumen		1	378	120	50650	0.593421	0.68627	1.11662
GO:0005783	cellular_component	cell	endoplasmic reticulum		3	378	1668	50650	0.999703	1	0.240998
GO:0004175	molecular_function	catalytic activity	endopeptidase activity		1	378	40	50650	0.259	0.360164	3.34987
GO:0000461	biological_process	metabolic process	endonucleolytic cleavage to generate mature 3'-end of SSU-rRNA from (SSU-rRNA, 5.8S rRNA, LSU-rRNA)		1	378	9	50650	0.0652013	0.137266	14.8883
GO:0000447	biological_process	metabolic process	endonucleolytic cleavage in ITS1 to separate SSU-rRNA from 5.8S rRNA and LSU-rRNA from tricistronic rRNA transcript (SSU-rRNA, 5.8S rRNA, LSU-rRNA)		1	378	45	50650	0.286263	0.386228	2.97766
GO:0009553	biological_process	multicellular organismal process	embryo sac development		1	378	167	50650	0.714369	0.792448	0.802364
GO:0009793	biological_process	reproduction	embryo development ending in seed dormancy		5	378	628	50650	0.504204	0.600453	1.06684
GO:0045156	molecular_function	catalytic activity	electron transporter, transferring electrons within the cyclic electron transport pathway of photosynthesis activity		2	378	7	50650	0.001138	0.0070349	38.2842
GO:0045158	molecular_function	catalytic activity	electron transporter, transferring electrons within cytochrome b6/f complex of photosystem II activity		2	378	3	50650	0.000165825	0.00150479	89.3298
GO:0009055	molecular_function	catalytic activity	electron transfer activity		5	378	454	50650	0.252679	0.352817	1.47571
GO:0042732	biological_process	metabolic process	D-xylose metabolic process		1	378	21	50650	0.145588	0.238553	6.3807
GO:0102487	molecular_function	catalytic activity	dUTP phosphohydrolase activity		1	378	27	50650	0.183157	0.276157	4.96277
GO:0102488	molecular_function	catalytic activity	dTTP phosphohydrolase activity		1	378	27	50650	0.183157	0.276157	4.96277
GO:0006235	biological_process	metabolic process	dTTP biosynthetic process		1	378	4	50650	0.0295203	0.0781081	33.4987
GO:0006233	biological_process	metabolic process	dTDP biosynthetic process		1	378	4	50650	0.0295203	0.0781081	33.4987
GO:0003677	molecular_function	binding	DNA binding		7	378	3839	50650	1	1	0.244325
GO:0004742	molecular_function	catalytic activity	dihydrolipoyllysine-residue acetyltransferase activity		1	378	16	50650	0.112967	0.197984	8.37467
GO:0008835	molecular_function	catalytic activity	diaminohydroxyphosphoribosylaminopyrimidine deaminase activity		1	378	4	50650	0.0295203	0.0781081	33.4987
GO:0102491	molecular_function	catalytic activity	dGTP phosphohydrolase activity		1	378	27	50650	0.183157	0.276157	4.96277
GO:0009583	biological_process	response to stimulus	detection of light stimulus		1	378	3	50650	0.0222227	0.0662782	44.6649
GO:0016311	biological_process	metabolic process	dephosphorylation		2	378	70	50650	0.0964124	0.17719	3.82842
GO:0009817	biological_process	immune system process	defense response to fungus, incompatible interaction		2	378	31	50650	0.0223968	0.0665057	8.64482
GO:0050832	biological_process	response to stimulus	defense response to fungus		2	378	596	50650	0.937964	0.983856	0.449647
GO:0042742	biological_process	response to stimulus	defense response to bacterium		11	378	606	50650	0.00634997	0.029374	2.43225
GO:0006952	biological_process	response to stimulus	defense response		7	378	1864	50650	0.986542	1	0.503199
GO:0009704	biological_process	multicellular organismal process	de-etiolation		2	378	28	50650	0.0184749	0.0650928	9.57105
GO:0006189	biological_process	metabolic process	'de novo' IMP biosynthetic process		1	378	46	50650	0.291594	0.390323	2.91293
GO:0102486	molecular_function	catalytic activity	dCTP phosphohydrolase activity		1	378	27	50650	0.183157	0.276157	4.96277
GO:0102485	molecular_function	catalytic activity	dATP phosphohydrolase activity		1	378	27	50650	0.183157	0.276157	4.96277
GO:0022627	cellular_component	cell	cytosolic small ribosomal subunit		1	378	133	50650	0.631238	0.718998	1.00748
GO:0022626	cellular_component	cell	cytosolic ribosome		5	378	207	50650	0.0200511	0.0662782	3.23659
GO:0022625	cellular_component	cell	cytosolic large ribosomal subunit		1	378	249	50650	0.845853	0.905796	0.538131
GO:0005829	cellular_component	cell	cytosol		25	378	4164	50650	0.894758	0.949197	0.804483
GO:0002184	biological_process	metabolic process	cytoplasmic translational termination		1	378	5	50650	0.0367635	0.0919088	26.7989
GO:0005737	cellular_component	cell	cytoplasm		34	378	6133	50650	0.977536	1	0.742837
GO:0010190	biological_process	cellular process	cytochrome b6f complex assembly		3	378	15	50650	0.000175532	0.00157055	26.7989
GO:0019343	biological_process	metabolic process	cysteine biosynthetic process via cystathionine		1	378	5	50650	0.0367635	0.0919088	26.7989
GO:0019344	biological_process	metabolic process	cysteine biosynthetic process		1	378	28	50650	0.189256	0.282845	4.78553
GO:0003962	molecular_function	catalytic activity	cystathionine gamma-synthase activity		1	378	16	50650	0.112967	0.197984	8.37467
GO:0004123	molecular_function	catalytic activity	cystathionine gamma-lyase activity		1	378	5	50650	0.0367635	0.0919088	26.7989
GO:0004121	molecular_function	catalytic activity	cystathionine beta-lyase activity		1	378	3	50650	0.0222227	0.0662782	44.6649
GO:0006241	biological_process	metabolic process	CTP biosynthetic process		4	378	17	50650	6.73e-06	0.000103995	31.5282
GO:0004109	molecular_function	catalytic activity	coproporphyrinogen oxidase activity		1	378	4	50650	0.0295203	0.0781081	33.4987
GO:0005507	molecular_function	binding	copper ion binding		11	378	351	50650	7.74e-05	0.000877062	4.19926
GO:0030134	cellular_component	cell	COPII-coated ER to Golgi transport vesicle		1	378	21	50650	0.145588	0.238553	6.3807
GO:0009631	biological_process	response to stimulus	cold acclimation		3	378	112	50650	0.0518587	0.115735	3.58914
GO:0050662	molecular_function	binding	coenzyme binding		2	378	200	50650	0.440636	0.538907	1.33995
GO:0007623	biological_process	rhythmic process	circadian rhythm		6	378	208	50650	0.00492852	0.0239386	3.86523
GO:0097167	biological_process	metabolic process	circadian regulation of translation		2	378	126	50650	0.24219	0.340972	2.1269
GO:0032922	biological_process	metabolic process	circadian regulation of gene expression		2	378	148	50650	0.30282	0.401399	1.81074
GO:0010617	biological_process	cellular process	circadian regulation of calcium ion oscillation		1	378	4	50650	0.0295203	0.0781081	33.4987
GO:0009575	cellular_component	cell	chromoplast stroma		2	378	4	50650	0.000330009	0.0024392	66.9974
GO:0009509	cellular_component	cell	chromoplast		1	378	25	50650	0.170821	0.265808	5.35979
GO:0006342	biological_process	metabolic process	chromatin silencing		1	378	55	50650	0.337824	0.438398	2.43627
GO:0009423	biological_process	metabolic process	chorismate biosynthetic process		1	378	36	50650	0.236444	0.334266	3.72208
GO:0009840	cellular_component	cell	chloroplastic endopeptidase Clp complex		1	378	24	50650	0.164583	0.258467	5.58311
GO:0098807	cellular_component	cell	chloroplast thylakoid membrane protein complex		3	378	12	50650	8.63e-05	0.000946485	33.4987
GO:0009535	cellular_component	cell	chloroplast thylakoid membrane		92	378	770	50650	2.69e-82	9.15e-80	16.0098
GO:0009543	cellular_component	cell	chloroplast thylakoid lumen		21	378	134	50650	9.96e-22	8.47e-20	20.9992
GO:0009534	cellular_component	cell	chloroplast thylakoid		24	378	227	50650	1.73e-20	1.31e-18	14.1668
GO:0009570	cellular_component	cell	chloroplast stroma		66	378	1135	50650	1.62e-38	2.76e-36	7.79176
GO:1901259	biological_process	metabolic process	chloroplast rRNA processing		1	378	30	50650	0.201319	0.295036	4.46649
GO:0031425	biological_process	metabolic process	chloroplast RNA processing		1	378	9	50650	0.0652013	0.137266	14.8883
GO:0009707	cellular_component	cell	chloroplast outer membrane		3	378	176	50650	0.145124	0.238553	2.284
GO:0009658	biological_process	cellular process	chloroplast organization		9	378	343	50650	0.00120653	0.00739136	3.5159
GO:0042644	cellular_component	cell	chloroplast nucleoid		2	378	41	50650	0.0376224	0.0937114	6.53633
GO:0031969	cellular_component	cell	chloroplast membrane		11	378	389	50650	0.000189674	0.00167504	3.78905
GO:0009706	cellular_component	cell	chloroplast inner membrane		6	378	192	50650	0.00334386	0.0173575	4.18733
GO:0009941	cellular_component	cell	chloroplast envelope		65	378	797	50650	5.96e-47	1.35e-44	10.9281
GO:0009507	cellular_component	cell	chloroplast		182	378	4144	50650	7.67e-95	5.21e-92	5.8849
GO:0015994	biological_process	metabolic process	chlorophyll metabolic process		1	378	7	50650	0.0510886	0.114654	19.1421
GO:0015995	biological_process	metabolic process	chlorophyll biosynthetic process		8	378	108	50650	1.64e-06	2.79e-05	9.92553
GO:0016168	molecular_function	binding	chlorophyll binding		14	378	76	50650	5.91e-16	3.35e-14	24.6832
GO:0004568	molecular_function	catalytic activity	chitinase activity		1	378	127	50650	0.614241	0.703172	1.05508
GO:0006032	biological_process	metabolic process	chitin catabolic process		1	378	132	50650	0.628458	0.717033	1.01511
GO:0008061	molecular_function	binding	chitin binding		1	378	114	50650	0.574686	0.669155	1.17539
GO:0061077	biological_process	cellular process	chaperone-mediated protein folding		4	378	100	50650	0.0068237	0.0311417	5.35979
GO:0051085	biological_process	cellular process	chaperone cofactor-dependent protein refolding		2	378	35	50650	0.0281056	0.0781081	7.65684
GO:0051087	molecular_function	binding	chaperone binding		3	378	95	50650	0.0344957	0.0895309	4.23141
GO:0042807	cellular_component	cell	central vacuole		1	378	9	50650	0.0652013	0.137266	14.8883
GO:0010215	biological_process	cellular process	cellulose microfibril organization		1	378	52	50650	0.322759	0.420452	2.57682
GO:0042631	biological_process	cellular process	cellular response to water deprivation		3	378	138	50650	0.0849387	0.163769	2.91293
GO:0034599	biological_process	cellular process	cellular response to oxidative stress		3	378	93	50650	0.0326899	0.0851691	4.32241
GO:0071482	biological_process	cellular process	cellular response to light stimulus		2	378	37	50650	0.0311552	0.0815453	7.24296
GO:0071484	biological_process	cellular process	cellular response to light intensity		2	378	6	50650	0.000816889	0.00529033	44.6649
GO:0071368	biological_process	cellular process	cellular response to cytokinin stimulus		1	378	5	50650	0.0367635	0.0919088	26.7989
GO:0071277	biological_process	cellular process	cellular response to calcium ion		2	378	3	50650	0.000165825	0.00150479	89.3298
GO:0071365	biological_process	cellular process	cellular response to auxin stimulus		1	378	66	50650	0.39026	0.495106	2.03022
GO:0006875	biological_process	cellular process	cellular metal ion homeostasis		1	378	13	50650	0.0928017	0.171481	10.3073
GO:0001678	biological_process	cellular process	cellular glucose homeostasis		1	378	21	50650	0.145588	0.238553	6.3807
GO:0044262	biological_process	metabolic process	cellular carbohydrate metabolic process		1	378	4	50650	0.0295203	0.0781081	33.4987
GO:0071555	biological_process	cellular process	cell wall organization		1	378	1096	50650	0.999752	1	0.122258
GO:0042545	biological_process	cellular process	cell wall modification		1	378	161	50650	0.701194	0.784231	0.832265
GO:0005618	cellular_component	cell	cell wall		7	378	1416	50650	0.905815	0.957938	0.662403
GO:0045454	biological_process	cellular process	cell redox homeostasis		8	378	358	50650	0.00582453	0.0275047	2.9943
GO:0016049	biological_process	cellular process	cell growth		1	378	34	50650	0.22491	0.321977	3.94102
GO:0051301	biological_process	cellular process	cell division		1	378	595	50650	0.988707	1	0.225201
GO:0043697	biological_process	cellular process	cell dedifferentiation		1	378	3	50650	0.0222227	0.0662782	44.6649
GO:0060184	biological_process	cellular process	cell cycle switching		1	378	3	50650	0.0222227	0.0662782	44.6649
GO:0006812	biological_process	localization	cation transport		3	378	17	50650	0.000259441	0.00217802	23.6461
GO:0004097	molecular_function	catalytic activity	catechol oxidase activity		2	378	34	50650	0.0266288	0.0770535	7.88204
GO:0071013	cellular_component	cell	catalytic step 2 spliceosome		1	378	121	50650	0.596463	0.687449	1.10739
GO:0046608	molecular_function	catalytic activity	carotenoid isomerase activity		1	378	6	50650	0.0439528	0.104503	22.3325
GO:0016117	biological_process	metabolic process	carotenoid biosynthetic process		2	378	60	50650	0.0741124	0.150888	4.46649
GO:0004089	molecular_function	catalytic activity	carbonate dehydratase activity		3	378	42	50650	0.00381578	0.0195093	9.57105
GO:0015977	biological_process	metabolic process	carbon fixation		2	378	28	50650	0.0184749	0.0650928	9.57105
GO:0008643	biological_process	localization	carbohydrate transport		1	378	180	50650	0.74096	0.815295	0.744415
GO:0005975	biological_process	metabolic process	carbohydrate metabolic process		8	378	791	50650	0.241063	0.340088	1.35519
GO:0030246	molecular_function	binding	carbohydrate binding		7	378	350	50650	0.0167754	0.0606769	2.67989
GO:0005544	molecular_function	binding	calcium-dependent phospholipid binding		1	378	45	50650	0.286263	0.386228	2.97766
GO:0005509	molecular_function	binding	calcium ion binding		14	378	576	50650	0.00013088	0.00136921	3.25682
GO:0009785	biological_process	cellular process	blue light signaling pathway		1	378	29	50650	0.19531	0.288093	4.62051
GO:0009882	molecular_function	molecular transducer activity	blue light photoreceptor activity		1	378	12	50650	0.0859787	0.163769	11.1662
GO:0034432	molecular_function	catalytic activity	bis(5'-adenosyl)-pentaphosphatase activity		1	378	6	50650	0.0439528	0.104503	22.3325
GO:0009058	biological_process	metabolic process	biosynthetic process		2	378	80	50650	0.120321	0.20766	3.34987
GO:0008422	molecular_function	catalytic activity	beta-glucosidase activity		1	378	87	50650	0.479138	0.575643	1.54017
GO:0016553	biological_process	metabolic process	base conversion or substitution editing		3	378	6	50650	8.11e-06	0.000119905	66.9974
GO:0009734	biological_process	cellular process	auxin-activated signaling pathway		1	378	661	50650	0.993155	1	0.202715
GO:0060918	biological_process	localization	auxin transport		1	378	45	50650	0.286263	0.386228	2.97766
GO:0009926	biological_process	localization	auxin polar transport		1	378	135	50650	0.636736	0.724048	0.992553
GO:0042626	molecular_function	catalytic activity	ATPase activity, coupled to transmembrane movement of substances		2	378	337	50650	0.717951	0.794583	0.795221
GO:0015986	biological_process	metabolic process	ATP synthesis coupled proton transport		5	378	48	50650	2.97e-05	0.000360114	13.9578
GO:0005524	molecular_function	binding	ATP binding		39	378	5201	50650	0.512497	0.608199	1.00477
GO:0045330	molecular_function	catalytic activity	aspartyl esterase activity		1	378	156	50650	0.689754	0.775261	0.85894
GO:0006531	biological_process	metabolic process	aspartate metabolic process		2	378	11	50650	0.00292213	0.0155238	24.3627
GO:0009073	biological_process	metabolic process	aromatic amino acid family biosynthetic process		1	378	45	50650	0.286263	0.386228	2.97766
GO:0008792	molecular_function	catalytic activity	arginine decarboxylase activity		1	378	8	50650	0.0581713	0.125976	16.7493
GO:0006527	biological_process	metabolic process	arginine catabolic process		1	378	11	50650	0.0791046	0.154572	12.1813
GO:0048046	cellular_component	extracellular region	apoplast		22	378	1080	50650	2.64e-05	0.000336602	2.72952
GO:0015297	molecular_function	transporter activity	antiporter activity		2	378	264	50650	0.587567	0.681819	1.01511
GO:0046283	biological_process	metabolic process	anthocyanin-containing compound metabolic process		1	378	11	50650	0.0791046	0.154572	12.1813
GO:0031225	cellular_component	membrane	anchored component of membrane		1	378	554	50650	0.984593	1	0.241868
GO:0009501	cellular_component	cell	amyloplast		6	378	77	50650	2.52e-05	0.000329435	10.4411
GO:0019676	biological_process	metabolic process	ammonia assimilation cycle		1	378	10	50650	0.0721789	0.147392	13.3995
GO:0004177	molecular_function	catalytic activity	aminopeptidase activity		1	378	51	50650	0.317661	0.416203	2.62735
GO:0017101	cellular_component	cell	aminoacyl-tRNA synthetase multienzyme complex		1	378	13	50650	0.0928017	0.171481	10.3073
GO:0016597	molecular_function	binding	amino acid binding		1	378	32	50650	0.213203	0.308464	4.18733
GO:0004044	molecular_function	catalytic activity	amidophosphoribosyltransferase activity		1	378	8	50650	0.0581713	0.125976	16.7493
GO:0004034	molecular_function	catalytic activity	aldose 1-epimerase activity		2	378	28	50650	0.0184749	0.0650928	9.57105
GO:0006419	biological_process	metabolic process	alanyl-tRNA aminoacylation		1	378	8	50650	0.0581713	0.125976	16.7493
GO:0004813	molecular_function	catalytic activity	alanine-tRNA ligase activity		1	378	8	50650	0.0581713	0.125976	16.7493
GO:0008453	molecular_function	catalytic activity	alanine-glyoxylate transaminase activity		2	378	16	50650	0.00622039	0.0289717	16.7493
GO:0019646	biological_process	metabolic process	aerobic electron transport chain		1	378	1	50650	0.00746298	0.0315207	133.995
GO:0009973	molecular_function	catalytic activity	adenylyl-sulfate reductase activity		1	378	1	50650	0.00746298	0.0315207	133.995
GO:0033741	molecular_function	catalytic activity	adenylyl-sulfate reductase (glutathione) activity		1	378	2	50650	0.0148704	0.0552888	66.9974
GO:0004017	molecular_function	catalytic activity	adenylate kinase activity		1	378	23	50650	0.158299	0.252091	5.82586
GO:0051015	molecular_function	binding	actin filament binding		1	378	75	50650	0.430066	0.531308	1.7866
GO:0003993	molecular_function	catalytic activity	acid phosphatase activity		1	378	147	50650	0.668049	0.758386	0.911529
GO:0006086	biological_process	metabolic process	acetyl-CoA biosynthetic process from pyruvate		1	378	24	50650	0.164583	0.258467	5.58311
GO:0009738	biological_process	cellular process	abscisic acid-activated signaling pathway		3	378	474	50650	0.688385	0.775261	0.848068
GO:0009688	biological_process	metabolic process	abscisic acid biosynthetic process		2	378	76	50650	0.110588	0.196858	3.52618
GO:0102490	molecular_function	catalytic activity	8-oxo-dGTP phosphohydrolase activity		1	378	27	50650	0.183157	0.276157	4.96277
GO:0008312	molecular_function	binding	7S RNA binding		1	378	47	50650	0.296886	0.396432	2.85095
GO:0000906	molecular_function	catalytic activity	6,7-dimethyl-8-ribityllumazine synthase activity		1	378	3	50650	0.0222227	0.0662782	44.6649
GO:0046429	molecular_function	catalytic activity	4-hydroxy-3-methylbut-2-en-1-yl diphosphate synthase activity		1	378	4	50650	0.0295203	0.0781081	33.4987
GO:0051539	molecular_function	binding	4 iron, 4 sulfur cluster binding		2	378	140	50650	0.280802	0.382013	1.91421
GO:0102132	molecular_function	catalytic activity	3-oxo-pimeloyl-[acp] methyl ester reductase activity		1	378	13	50650	0.0928017	0.171481	10.3073
GO:0102131	molecular_function	catalytic activity	3-oxo-glutaryl-[acp] methyl ester reductase activity		1	378	13	50650	0.0928017	0.171481	10.3073
GO:0004315	molecular_function	catalytic activity	3-oxoacyl-[acyl-carrier-protein] synthase activity		1	378	19	50650	0.132686	0.225003	7.05235
GO:0004316	molecular_function	catalytic activity	3-oxoacyl-[acyl-carrier-protein] reductase (NADPH) activity		1	378	13	50650	0.0928017	0.171481	10.3073
GO:0003849	molecular_function	catalytic activity	3-deoxy-7-phosphoheptulonate synthase activity		1	378	14	50650	0.0995738	0.18008	9.57105
GO:0008686	molecular_function	catalytic activity	3,4-dihydroxy-2-butanone-4-phosphate synthase activity		1	378	7	50650	0.0510886	0.114654	19.1421
GO:0006103	biological_process	metabolic process	2-oxoglutarate metabolic process		2	378	17	50650	0.00701518	0.0313837	15.7641
GO:0035798	molecular_function	catalytic activity	2-alkenal reductase (NADP+) activity		2	378	4	50650	0.000330009	0.0024392	66.9974
GO:0051537	molecular_function	binding	2 iron, 2 sulfur cluster binding		4	378	172	50650	0.0405683	0.0999509	3.11616
GO:0030604	molecular_function	catalytic activity	1-deoxy-D-xylulose-5-phosphate reductoisomerase activity		1	378	2	50650	0.0148704	0.0552888	66.9974
GO:0030785	molecular_function	catalytic activity	[ribulose-bisphosphate carboxylase]-lysine N-methyltransferase activity		1	378	11	50650	0.0791046	0.154572	12.1813
GO:1901709	biological_process	metabolic process	(+)-larreatricin metabolic process		1	378	3	50650	0.0222227	0.0662782	44.6649
GO:1901708	biological_process	metabolic process	(+)-3'-hydroxylarreatricin biosynthetic process		1	378	3	50650	0.0222227	0.0662782	44.6649

## Sheet: S8  enrichment-go-Rqu_Sq-down  
id	category	Classification_level2	term	Protein_Gene 476个	ListHits	ListTotal	PopHits	PopTotal	pval	padj	Enrichment_score
GO:0005737	cellular_component	cell	cytoplasm	EC_v6.g051723.t1,EC_v6.g075118.t1,EC_v6.g034316.t1,EC_v6.g093967.t1,EC_v6.g085122.t1,EC_v6.g019331.t1,EC_v6.g083401.t1,EC_v6.g084735.t1,EC_v6.g015108.t1,EC_v6.g002612.t1,EC_v6.g060946.t1,EC_v6.g066890.t1,EC_v6.g007393.t1,EC_v6.g012624.t1,EC_v6.g060151.t1,EC_v6.g080592.t1,EC_v6.g045926.t1,EC_v6.g080772.t1,EC_v6.g040387.t1,EC_v6.g083170.t1,EC_v6.g045995.t1,EC_v6.g017343.t1,EC_v6.g031783.t1,EC_v6.g0…	71	381	6133	50650	0.00014626	0.00236975	1.539
GO:0005829	cellular_component	cell	cytosol	EC_v6.g053481.t1,EC_v6.g026700.t1,EC_v6.g077365.t1,EC_v6.g085122.t1,EC_v6.g087845.t1,EC_v6.g052117.t1,EC_v6.g088765.t1,EC_v6.g083401.t1,EC_v6.g003644.t1,EC_v6.g073632.t1,EC_v6.g060946.t1,EC_v6.g055551.t1,EC_v6.g043221.t1,EC_v6.g060151.t1,EC_v6.g070776.t1,EC_v6.g044509.t1,EC_v6.g071879.t1,EC_v6.g096083.t1,EC_v6.g005148.t1,EC_v6.g020454.t1,EC_v6.g006086.t1,EC_v6.g005859.t1,EC_v6.g038152.t1,EC_v6.g1…	70	381	4164	50650	1.72e-10	3.75e-08	2.23482
GO:0005524	molecular_function	binding	ATP binding	EC_v6.g053481.t1,EC_v6.g066138.t1,EC_v6.g005059.t1,EC_v6.g001834.t1,EC_v6.g082209.t1,EC_v6.g006167.t1,EC_v6.g062041.t1,EC_v6.g098513.t1,EC_v6.g021821.t1,EC_v6.g096530.t1,EC_v6.g052117.t1,EC_v6.g084611.t1,EC_v6.g066336.t1,EC_v6.g058588.t1,EC_v6.g015108.t1,EC_v6.g091259.t1,EC_v6.g073632.t1,EC_v6.g070776.t1,EC_v6.g044509.t1,EC_v6.g093745.t1,EC_v6.g009106.t1,EC_v6.g032530.t1,EC_v6.g043732.t1,EC_v6.g0…	65	381	5201	50650	3.22e-05	0.000802395	1.66143
GO:0046872	molecular_function	binding	metal ion binding	EC_v6.g069666.t1,EC_v6.g093061.t1,EC_v6.g088459.t1,EC_v6.g073011.t1,EC_v6.g052117.t1,EC_v6.g023869.t1,EC_v6.g097992.t1,EC_v6.g057503.t1,EC_v6.g042126.t1,EC_v6.g065002.t1,EC_v6.g084094.t1,EC_v6.g100414.t1,EC_v6.g005859.t1,EC_v6.g000043.t1,EC_v6.g101608.t1,EC_v6.g061638.t1,EC_v6.g028432.t1,EC_v6.g017585.t1,EC_v6.g034120.t1,EC_v6.g075702.t1,EC_v6.g034126.t1,EC_v6.g028004.t1,EC_v6.g042294.t1,EC_v6.g0…	47	381	6744	50650	0.735446	0.804082	0.926477
GO:0009507	cellular_component	cell	chloroplast	EC_v6.g005059.t1,EC_v6.g086076.t1,EC_v6.g073011.t1,EC_v6.g088765.t1,EC_v6.g060946.t1,EC_v6.g055551.t1,EC_v6.g042796.t1,EC_v6.g022452.t1,EC_v6.g071879.t1,EC_v6.g084094.t1,EC_v6.g016792.t1,EC_v6.g101782.t1,EC_v6.g103798.t1,EC_v6.g100414.t1,EC_v6.g000043.t1,EC_v6.g008842.t1,EC_v6.g101608.t1,EC_v6.g092684.t1,EC_v6.g049179.t1,EC_v6.g079753.t1,EC_v6.g047732.t1,EC_v6.g014662.t1,EC_v6.g022065.t1,EC_v6.g0…	44	381	4144	50650	0.0132591	0.0696816	1.41152
GO:0005634	cellular_component	cell	nucleus	EC_v6.g053481.t1,EC_v6.g015108.t1,EC_v6.g060151.t1,EC_v6.g096083.t1,EC_v6.g083170.t1,EC_v6.g015894.t1,EC_v6.g070599.t1,EC_v6.g077540.t1,EC_v6.g107036.t1,EC_v6.g038778.t1,EC_v6.g075578.t1,EC_v6.g027117.t1,EC_v6.g015903.t1,EC_v6.g083984.t1,EC_v6.g047732.t1,EC_v6.g076051.t1,EC_v6.g009267.t1,EC_v6.g006478.t1,EC_v6.g000970.t1,EC_v6.g043263.t1,EC_v6.g013175.t1,EC_v6.g086736.t1,EC_v6.g029310.t1,EC_v6.g0…	44	381	12136	50650	1	1	0.481983
GO:0005739	cellular_component	cell	mitochondrion	EC_v6.g053481.t1,EC_v6.g026700.t1,EC_v6.g077365.t1,EC_v6.g086076.t1,EC_v6.g021821.t1,EC_v6.g088459.t1,EC_v6.g073011.t1,EC_v6.g084611.t1,EC_v6.g066336.t1,EC_v6.g026122.t1,EC_v6.g058588.t1,EC_v6.g097992.t1,EC_v6.g101760.t1,EC_v6.g049697.t1,EC_v6.g022452.t1,EC_v6.g026271.t1,EC_v6.g016792.t1,EC_v6.g071582.t1,EC_v6.g101608.t1,EC_v6.g032182.t1,EC_v6.g050836.t1,EC_v6.g049179.t1,EC_v6.g091986.t1,EC_v6.g0…	43	381	1950	50650	4.03e-10	5.86e-08	2.93149
GO:0005886	cellular_component	cell	plasma membrane	EC_v6.g053481.t1,EC_v6.g026700.t1,EC_v6.g001834.t1,EC_v6.g082209.t1,EC_v6.g077365.t1,EC_v6.g087845.t1,EC_v6.g088765.t1,EC_v6.g060946.t1,EC_v6.g043221.t1,EC_v6.g060151.t1,EC_v6.g097110.t1,EC_v6.g006086.t1,EC_v6.g043732.t1,EC_v6.g016792.t1,EC_v6.g071582.t1,EC_v6.g057041.t1,EC_v6.g005859.t1,EC_v6.g000480.t1,EC_v6.g027117.t1,EC_v6.g000362.t1,EC_v6.g002907.t1,EC_v6.g002117.t1,EC_v6.g108667.t1,EC_v6.g0…	41	381	5479	50650	0.538676	0.633053	0.994803
GO:0016021	cellular_component	membrane	integral component of membrane	EC_v6.g008895.t1,EC_v6.g014613.t1,EC_v6.g042126.t1,EC_v6.g052436.t1,EC_v6.g065002.t1,EC_v6.g016792.t1,EC_v6.g071582.t1,EC_v6.g000362.t1,EC_v6.g010860.t1,EC_v6.g023802.t1,EC_v6.g034619.t1,EC_v6.g010859.t1,EC_v6.g010858.t1,EC_v6.g038801.t1,EC_v6.g085871.t1,EC_v6.g082737.t1,EC_v6.g096636.t1,EC_v6.g026065.t1,EC_v6.g038299.t1,EC_v6.g087607.t1,EC_v6.g043327.t1,EC_v6.g025070.t1,EC_v6.g039622.t1,EC_v6.g0…	30	381	10327	50650	1	1	0.38619
GO:0009506	cellular_component	cell junction	plasmodesma	EC_v6.g026700.t1,EC_v6.g077365.t1,EC_v6.g087845.t1,EC_v6.g088765.t1,EC_v6.g029097.t1,EC_v6.g043221.t1,EC_v6.g060151.t1,EC_v6.g006086.t1,EC_v6.g043732.t1,EC_v6.g016792.t1,EC_v6.g071582.t1,EC_v6.g000480.t1,EC_v6.g038152.t1,EC_v6.g038778.t1,EC_v6.g028432.t1,EC_v6.g068015.t1,EC_v6.g002117.t1,EC_v6.g050774.t1,EC_v6.g108667.t1,EC_v6.g011439.t1,EC_v6.g000970.t1,EC_v6.g003082.t1,EC_v6.g018168.t1,EC_v6.g0…	29	381	1726	50650	5.74e-05	0.00113762	2.23363
GO:0005773	cellular_component	cell	vacuole	EC_v6.g026700.t1,EC_v6.g077365.t1,EC_v6.g088765.t1,EC_v6.g006086.t1,EC_v6.g016458.t1,EC_v6.g016792.t1,EC_v6.g057041.t1,EC_v6.g040518.t1,EC_v6.g090073.t1,EC_v6.g074482.t1,EC_v6.g046173.t1,EC_v6.g002117.t1,EC_v6.g108667.t1,EC_v6.g011439.t1,EC_v6.g076944.t1,EC_v6.g003082.t1,EC_v6.g096636.t1,EC_v6.g093260.t1,EC_v6.g039622.t1,EC_v6.g004718.t1,EC_v6.g013196.t1,EC_v6.g003935.t1,EC_v6.g040742.t1,EC_v6.g0…	25	381	1031	50650	3.99e-07	2.17e-05	3.22356
GO:0005794	cellular_component	cell	Golgi apparatus	EC_v6.g053481.t1,EC_v6.g014343.t1,EC_v6.g071582.t1,EC_v6.g057041.t1,EC_v6.g000480.t1,EC_v6.g038152.t1,EC_v6.g008842.t1,EC_v6.g014662.t1,EC_v6.g000362.t1,EC_v6.g002117.t1,EC_v6.g040800.t1,EC_v6.g011439.t1,EC_v6.g024496.t1,EC_v6.g003082.t1,EC_v6.g094426.t1,EC_v6.g018168.t1,EC_v6.g002748.t1,EC_v6.g096636.t1,EC_v6.g038299.t1,EC_v6.g031073.t1,EC_v6.g031882.t1,EC_v6.g057835.t1,EC_v6.g019441.t1,EC_v6.g0…	24	381	1890	50650	0.00943308	0.0534133	1.68812
GO:0005783	cellular_component	cell	endoplasmic reticulum	EC_v6.g060946.t1,EC_v6.g016792.t1,EC_v6.g038152.t1,EC_v6.g008842.t1,EC_v6.g014662.t1,EC_v6.g000362.t1,EC_v6.g002117.t1,EC_v6.g011439.t1,EC_v6.g024496.t1,EC_v6.g094426.t1,EC_v6.g085871.t1,EC_v6.g030121.t1,EC_v6.g105695.t1,EC_v6.g029187.t1,EC_v6.g043327.t1,EC_v6.g003558.t1,EC_v6.g097620.t1,EC_v6.g025441.t1,EC_v6.g057835.t1,EC_v6.g014499.t1,EC_v6.g019441.t1,EC_v6.g071668.t1,EC_v6.g075805.t1	23	381	1668	50650	0.00427328	0.0295772	1.8331
GO:0006886	biological_process	localization	intracellular protein transport	EC_v6.g103792.t1,EC_v6.g000480.t1,EC_v6.g028813.t1,EC_v6.g070265.t1,EC_v6.g034025.t1,EC_v6.g056731.t1,EC_v6.g104472.t1,EC_v6.g040800.t1,EC_v6.g023802.t1,EC_v6.g024496.t1,EC_v6.g047938.t1,EC_v6.g057464.t1,EC_v6.g085701.t1,EC_v6.g105097.t1,EC_v6.g031882.t1,EC_v6.g039622.t1,EC_v6.g092186.t1,EC_v6.g019441.t1,EC_v6.g039507.t1,EC_v6.g075805.t1	20	381	335	50650	1.73e-12	7.56e-10	7.93669
GO:0009651	biological_process	response to stimulus	response to salt stress	EC_v6.g026700.t1,EC_v6.g077365.t1,EC_v6.g087845.t1,EC_v6.g084735.t1,EC_v6.g060946.t1,EC_v6.g043221.t1,EC_v6.g052436.t1,EC_v6.g005859.t1,EC_v6.g056618.t1,EC_v6.g108667.t1,EC_v6.g008469.t1,EC_v6.g006478.t1,EC_v6.g053359.t1,EC_v6.g041996.t1,EC_v6.g082737.t1,EC_v6.g031073.t1,EC_v6.g005695.t1,EC_v6.g005173.t1,EC_v6.g059190.t1	19	381	1061	50650	0.000510744	0.00645462	2.38063
GO:0008270	molecular_function	binding	zinc ion binding	EC_v6.g021821.t1,EC_v6.g066336.t1,EC_v6.g010797.t1,EC_v6.g007393.t1,EC_v6.g026271.t1,EC_v6.g056618.t1,EC_v6.g049179.t1,EC_v6.g056731.t1,EC_v6.g006478.t1,EC_v6.g026054.t1,EC_v6.g001418.t1,EC_v6.g029310.t1,EC_v6.g041899.t1,EC_v6.g002748.t1,EC_v6.g105097.t1,EC_v6.g052982.t1,EC_v6.g087204.t1,EC_v6.g092186.t1,EC_v6.g051350.t1	19	381	1488	50650	0.0186414	0.0813459	1.69748
GO:0006099	biological_process	metabolic process	tricarboxylic acid cycle	EC_v6.g051723.t1,EC_v6.g069666.t1,EC_v6.g093061.t1,EC_v6.g093967.t1,EC_v6.g087845.t1,EC_v6.g084611.t1,EC_v6.g058588.t1,EC_v6.g002612.t1,EC_v6.g102304.t1,EC_v6.g043221.t1,EC_v6.g026312.t1,EC_v6.g083535.t1,EC_v6.g026271.t1,EC_v6.g044523.t1,EC_v6.g049179.t1,EC_v6.g026646.t1,EC_v6.g086736.t1,EC_v6.g054853.t1	18	381	157	50650	2.93e-16	2.56e-13	15.2415
GO:0005777	cellular_component	cell	peroxisome	EC_v6.g098497.t1,EC_v6.g086076.t1,EC_v6.g057503.t1,EC_v6.g022452.t1,EC_v6.g080772.t1,EC_v6.g040387.t1,EC_v6.g017343.t1,EC_v6.g061638.t1,EC_v6.g074482.t1,EC_v6.g053359.t1,EC_v6.g103837.t1,EC_v6.g037978.t1,EC_v6.g030501.t1,EC_v6.g061065.t1,EC_v6.g033561.t1,EC_v6.g020892.t1,EC_v6.g102801.t1	17	381	371	50650	4.59e-09	5e-07	6.09157
GO:0046686	biological_process	response to stimulus	response to cadmium ion	EC_v6.g053481.t1,EC_v6.g021821.t1,EC_v6.g087845.t1,EC_v6.g073011.t1,EC_v6.g084611.t1,EC_v6.g066336.t1,EC_v6.g058588.t1,EC_v6.g060946.t1,EC_v6.g043221.t1,EC_v6.g101608.t1,EC_v6.g032182.t1,EC_v6.g028330.t1,EC_v6.g000970.t1,EC_v6.g004125.t1,EC_v6.g024693.t1,EC_v6.g005173.t1,EC_v6.g043324.t1	17	381	489	50650	2.47e-07	1.65e-05	4.62162
GO:0009570	cellular_component	cell	chloroplast stroma	EC_v6.g087845.t1,EC_v6.g073011.t1,EC_v6.g010797.t1,EC_v6.g055551.t1,EC_v6.g043221.t1,EC_v6.g042796.t1,EC_v6.g071879.t1,EC_v6.g092684.t1,EC_v6.g032182.t1,EC_v6.g060642.t1,EC_v6.g079753.t1,EC_v6.g091986.t1,EC_v6.g023277.t1,EC_v6.g092685.t1,EC_v6.g004125.t1,EC_v6.g052426.t1,EC_v6.g024953.t1	17	381	1135	50650	0.00608253	0.0395819	1.99117
GO:0005759	cellular_component	cell	mitochondrial matrix	EC_v6.g021821.t1,EC_v6.g073011.t1,EC_v6.g066336.t1,EC_v6.g026122.t1,EC_v6.g102304.t1,EC_v6.g101760.t1,EC_v6.g049697.t1,EC_v6.g024253.t1,EC_v6.g056618.t1,EC_v6.g050836.t1,EC_v6.g083881.t1,EC_v6.g026054.t1,EC_v6.g031926.t1,EC_v6.g096282.t1,EC_v6.g093762.t1,EC_v6.g024693.t1	16	381	238	50650	5.11e-11	1.49e-08	8.93712
GO:0005774	cellular_component	cell	vacuolar membrane	EC_v6.g053481.t1,EC_v6.g086076.t1,EC_v6.g022452.t1,EC_v6.g065002.t1,EC_v6.g016792.t1,EC_v6.g071582.t1,EC_v6.g057041.t1,EC_v6.g008842.t1,EC_v6.g014662.t1,EC_v6.g002117.t1,EC_v6.g011439.t1,EC_v6.g082737.t1,EC_v6.g096636.t1,EC_v6.g087607.t1,EC_v6.g057835.t1	15	381	1029	50650	0.0120928	0.0646926	1.9379
GO:0005525	molecular_function	binding	GTP binding	EC_v6.g075118.t1,EC_v6.g019331.t1,EC_v6.g066890.t1,EC_v6.g045926.t1,EC_v6.g006086.t1,EC_v6.g014343.t1,EC_v6.g005859.t1,EC_v6.g014377.t1,EC_v6.g027267.t1,EC_v6.g024496.t1,EC_v6.g043263.t1,EC_v6.g103837.t1,EC_v6.g059646.t1,EC_v6.g037928.t1	14	381	680	50650	0.000740938	0.00839088	2.73699
GO:0006096	biological_process	metabolic process	glycolytic process	EC_v6.g077502.t1,EC_v6.g085122.t1,EC_v6.g083401.t1,EC_v6.g003644.t1,EC_v6.g073632.t1,EC_v6.g055551.t1,EC_v6.g101760.t1,EC_v6.g049697.t1,EC_v6.g071879.t1,EC_v6.g030946.t1,EC_v6.g048318.t1,EC_v6.g031926.t1,EC_v6.g004125.t1	13	381	173	50650	8.57e-10	1.07e-07	9.98968
GO:0050660	molecular_function	binding	flavin adenine dinucleotide binding	EC_v6.g021821.t1,EC_v6.g066336.t1,EC_v6.g026122.t1,EC_v6.g080772.t1,EC_v6.g040387.t1,EC_v6.g044523.t1,EC_v6.g024253.t1,EC_v6.g032182.t1,EC_v6.g050836.t1,EC_v6.g039482.t1,EC_v6.g037240.t1,EC_v6.g026723.t1,EC_v6.g037978.t1	13	381	310	50650	8.22e-07	4.22e-05	5.57489
GO:0009055	molecular_function	catalytic activity	electron transfer activity	EC_v6.g021821.t1,EC_v6.g066336.t1,EC_v6.g026122.t1,EC_v6.g080772.t1,EC_v6.g040387.t1,EC_v6.g045995.t1,EC_v6.g031783.t1,EC_v6.g044523.t1,EC_v6.g050836.t1,EC_v6.g083881.t1,EC_v6.g026723.t1,EC_v6.g103927.t1,EC_v6.g054853.t1	13	381	454	50650	4.84e-05	0.00106225	3.80664
GO:0009941	cellular_component	cell	chloroplast envelope	EC_v6.g073011.t1,EC_v6.g055551.t1,EC_v6.g071879.t1,EC_v6.g100414.t1,EC_v6.g091986.t1,EC_v6.g002117.t1,EC_v6.g011439.t1,EC_v6.g094426.t1,EC_v6.g038801.t1,EC_v6.g099296.t1,EC_v6.g052426.t1,EC_v6.g054662.t1,EC_v6.g014346.t1	13	381	797	50650	0.00800852	0.0473325	2.1684
GO:0000287	molecular_function	binding	magnesium ion binding	EC_v6.g077502.t1,EC_v6.g034316.t1,EC_v6.g087845.t1,EC_v6.g073632.t1,EC_v6.g043221.t1,EC_v6.g062896.t1,EC_v6.g030946.t1,EC_v6.g043972.t1,EC_v6.g048318.t1,EC_v6.g049179.t1,EC_v6.g068317.t1,EC_v6.g024114.t1	12	381	338	50650	1.18e-05	0.000341619	4.71975
GO:0003924	molecular_function	catalytic activity	GTPase activity	EC_v6.g075118.t1,EC_v6.g019331.t1,EC_v6.g066890.t1,EC_v6.g045926.t1,EC_v6.g006086.t1,EC_v6.g005859.t1,EC_v6.g014377.t1,EC_v6.g027267.t1,EC_v6.g043263.t1,EC_v6.g103837.t1,EC_v6.g059646.t1,EC_v6.g037928.t1	12	381	484	50650	0.000350489	0.0046307	3.29602
GO:0048046	cellular_component	extracellular region	apoplast	EC_v6.g053481.t1,EC_v6.g026700.t1,EC_v6.g077365.t1,EC_v6.g021821.t1,EC_v6.g087845.t1,EC_v6.g073011.t1,EC_v6.g066336.t1,EC_v6.g043221.t1,EC_v6.g040518.t1,EC_v6.g108667.t1,EC_v6.g005173.t1,EC_v6.g092296.t1	12	381	1080	50650	0.117913	0.231056	1.47711
GO:0000502	cellular_component	cell	proteasome complex	EC_v6.g060151.t1,EC_v6.g043732.t1,EC_v6.g015894.t1,EC_v6.g038778.t1,EC_v6.g027117.t1,EC_v6.g009267.t1,EC_v6.g000970.t1,EC_v6.g048754.t1,EC_v6.g037828.t1,EC_v6.g054662.t1,EC_v6.g031065.t1	11	381	101	50650	3.28e-10	5.72e-08	14.4786
GO:0006457	biological_process	cellular process	protein folding	EC_v6.g005148.t1,EC_v6.g020454.t1,EC_v6.g016792.t1,EC_v6.g087678.t1,EC_v6.g068015.t1,EC_v6.g033219.t1,EC_v6.g045642.t1,EC_v6.g031768.t1,EC_v6.g003558.t1,EC_v6.g069324.t1,EC_v6.g043324.t1	11	381	306	50650	2.42e-05	0.00061966	4.77888
GO:0005507	molecular_function	binding	copper ion binding	EC_v6.g026700.t1,EC_v6.g077365.t1,EC_v6.g021821.t1,EC_v6.g087845.t1,EC_v6.g084611.t1,EC_v6.g066336.t1,EC_v6.g058588.t1,EC_v6.g043221.t1,EC_v6.g050836.t1,EC_v6.g108667.t1,EC_v6.g024693.t1	11	381	351	50650	8.3e-05	0.00156326	4.1662
GO:0045454	biological_process	cellular process	cell redox homeostasis	EC_v6.g066965.t1,EC_v6.g024742.t1,EC_v6.g021821.t1,EC_v6.g066336.t1,EC_v6.g026122.t1,EC_v6.g080772.t1,EC_v6.g040387.t1,EC_v6.g049555.t1,EC_v6.g064224.t1,EC_v6.g061378.t1,EC_v6.g088829.t1	11	381	358	50650	9.87e-05	0.00172216	4.08474
GO:0009409	biological_process	response to stimulus	response to cold	EC_v6.g084735.t1,EC_v6.g052436.t1,EC_v6.g071582.t1,EC_v6.g032182.t1,EC_v6.g002117.t1,EC_v6.g011439.t1,EC_v6.g008469.t1,EC_v6.g006478.t1,EC_v6.g029310.t1,EC_v6.g005695.t1,EC_v6.g059190.t1	11	381	759	50650	0.0301352	0.103456	1.92666
GO:0020037	molecular_function	binding	heme binding	EC_v6.g088459.t1,EC_v6.g097992.t1,EC_v6.g057503.t1,EC_v6.g000043.t1,EC_v6.g028432.t1,EC_v6.g010860.t1,EC_v6.g038991.t1,EC_v6.g042294.t1,EC_v6.g010859.t1,EC_v6.g010858.t1,EC_v6.g028485.t1	11	381	1609	50650	0.667822	0.751147	0.908848
GO:0009408	biological_process	response to stimulus	response to heat	EC_v6.g053481.t1,EC_v6.g056618.t1,EC_v6.g002117.t1,EC_v6.g011439.t1,EC_v6.g031768.t1,EC_v6.g035790.t1,EC_v6.g057175.t1,EC_v6.g054662.t1,EC_v6.g069324.t1,EC_v6.g005695.t1	10	381	428	50650	0.00165784	0.0139003	3.10607
GO:0005618	cellular_component	cell	cell wall	EC_v6.g053481.t1,EC_v6.g088765.t1,EC_v6.g060946.t1,EC_v6.g043732.t1,EC_v6.g038778.t1,EC_v6.g018168.t1,EC_v6.g082737.t1,EC_v6.g097620.t1,EC_v6.g014397.t1,EC_v6.g020892.t1	10	381	1416	50650	0.623916	0.713982	0.938839
GO:0005789	cellular_component	cell	endoplasmic reticulum membrane	EC_v6.g016792.t1,EC_v6.g074482.t1,EC_v6.g056731.t1,EC_v6.g085871.t1,EC_v6.g105097.t1,EC_v6.g043327.t1,EC_v6.g003558.t1,EC_v6.g025070.t1,EC_v6.g092186.t1,EC_v6.g028485.t1	10	381	1512	50650	0.703158	0.783083	0.87923
GO:0003723	molecular_function	binding	RNA binding	EC_v6.g060946.t1,EC_v6.g029097.t1,EC_v6.g063140.t1,EC_v6.g048728.t1,EC_v6.g006478.t1,EC_v6.g084718.t1,EC_v6.g019612.t1,EC_v6.g070091.t1,EC_v6.g026449.t1,EC_v6.g071668.t1	10	381	1693	50650	0.8215	0.869355	0.785231
GO:0005788	cellular_component	cell	endoplasmic reticulum lumen	EC_v6.g066965.t1,EC_v6.g024742.t1,EC_v6.g098513.t1,EC_v6.g008842.t1,EC_v6.g014662.t1,EC_v6.g033219.t1,EC_v6.g045642.t1,EC_v6.g003558.t1,EC_v6.g025441.t1	9	381	120	50650	3.52e-07	2.05e-05	9.97047
GO:0006508	biological_process	metabolic process	proteolysis	EC_v6.g007393.t1,EC_v6.g016458.t1,EC_v6.g073074.t1,EC_v6.g090073.t1,EC_v6.g076944.t1,EC_v6.g000843.t1,EC_v6.g099296.t1,EC_v6.g013196.t1,EC_v6.g003935.t1	9	381	236	50650	8.43e-05	0.00156326	5.06973
GO:0051082	molecular_function	binding	unfolded protein binding	EC_v6.g016792.t1,EC_v6.g087678.t1,EC_v6.g068015.t1,EC_v6.g033219.t1,EC_v6.g045642.t1,EC_v6.g031768.t1,EC_v6.g003558.t1,EC_v6.g025441.t1,EC_v6.g069324.t1	9	381	254	50650	0.00014675	0.00236975	4.71046
GO:0016192	biological_process	localization	vesicle-mediated transport	EC_v6.g103792.t1,EC_v6.g014343.t1,EC_v6.g000480.t1,EC_v6.g038152.t1,EC_v6.g028813.t1,EC_v6.g024496.t1,EC_v6.g003082.t1,EC_v6.g085701.t1,EC_v6.g057835.t1	9	381	320	50650	0.000786061	0.00861404	3.73893
GO:0003735	molecular_function	structural molecule activity	structural constituent of ribosome	EC_v6.g088765.t1,EC_v6.g029097.t1,EC_v6.g063140.t1,EC_v6.g021895.t1,EC_v6.g048728.t1,EC_v6.g055477.t1,EC_v6.g036183.t1,EC_v6.g030409.t1,EC_v6.g039092.t1	9	381	824	50650	0.171513	0.286871	1.45201
GO:0015031	biological_process	localization	protein transport	EC_v6.g042126.t1,EC_v6.g014343.t1,EC_v6.g038152.t1,EC_v6.g050774.t1,EC_v6.g034619.t1,EC_v6.g003082.t1,EC_v6.g059646.t1,EC_v6.g025070.t1,EC_v6.g007685.t1	9	381	871	50650	0.212436	0.327865	1.37366
GO:0000139	cellular_component	cell	Golgi membrane	EC_v6.g028813.t1,EC_v6.g070265.t1,EC_v6.g034025.t1,EC_v6.g000362.t1,EC_v6.g056731.t1,EC_v6.g104472.t1,EC_v6.g038299.t1,EC_v6.g105097.t1,EC_v6.g092186.t1	9	381	1242	50650	0.591296	0.685651	0.963331
GO:0006635	biological_process	metabolic process	fatty acid beta-oxidation	EC_v6.g098497.t1,EC_v6.g086076.t1,EC_v6.g022452.t1,EC_v6.g017585.t1,EC_v6.g026223.t1,EC_v6.g037978.t1,EC_v6.g033561.t1,EC_v6.g020892.t1	8	381	83	50650	2.3e-07	1.65e-05	12.8135
GO:0051537	molecular_function	binding	2 iron, 2 sulfur cluster binding	EC_v6.g042126.t1,EC_v6.g045995.t1,EC_v6.g031783.t1,EC_v6.g100414.t1,EC_v6.g026723.t1,EC_v6.g038801.t1,EC_v6.g033026.t1,EC_v6.g054853.t1	8	381	172	50650	5.26e-05	0.00111789	6.18324
GO:0030163	biological_process	metabolic process	protein catabolic process	EC_v6.g060151.t1,EC_v6.g016458.t1,EC_v6.g090073.t1,EC_v6.g076944.t1,EC_v6.g000970.t1,EC_v6.g054662.t1,EC_v6.g013196.t1,EC_v6.g003935.t1	8	381	218	50650	0.000269156	0.00372546	4.87852
GO:0006629	biological_process	metabolic process	lipid metabolic process	EC_v6.g052117.t1,EC_v6.g016458.t1,EC_v6.g090073.t1,EC_v6.g002117.t1,EC_v6.g011439.t1,EC_v6.g076944.t1,EC_v6.g013196.t1,EC_v6.g003935.t1	8	381	345	50650	0.00491359	0.0329589	3.08266
GO:0009414	biological_process	response to stimulus	response to water deprivation	EC_v6.g084735.t1,EC_v6.g056618.t1,EC_v6.g002117.t1,EC_v6.g011439.t1,EC_v6.g048321.t1,EC_v6.g006478.t1,EC_v6.g106772.t1,EC_v6.g059190.t1	8	381	747	50650	0.203463	0.319206	1.42372
GO:0009514	cellular_component	cell	glyoxysome	EC_v6.g086076.t1,EC_v6.g069666.t1,EC_v6.g093061.t1,EC_v6.g022452.t1,EC_v6.g083535.t1,EC_v6.g026223.t1,EC_v6.g037978.t1	7	381	43	50650	3.29e-08	2.87e-06	21.6413
GO:0004298	molecular_function	catalytic activity	threonine-type endopeptidase activity	EC_v6.g070599.t1,EC_v6.g077540.t1,EC_v6.g015903.t1,EC_v6.g076051.t1,EC_v6.g009267.t1,EC_v6.g022982.t1,EC_v6.g037828.t1	7	381	58	50650	2.79e-07	1.74e-05	16.0444
GO:0005743	cellular_component	cell	mitochondrial inner membrane	EC_v6.g008895.t1,EC_v6.g014613.t1,EC_v6.g023869.t1,EC_v6.g052436.t1,EC_v6.g082737.t1,EC_v6.g054853.t1,EC_v6.g058733.t1	7	381	445	50650	0.0526734	0.141763	2.09119
GO:0006511	biological_process	metabolic process	ubiquitin-dependent protein catabolic process	EC_v6.g070599.t1,EC_v6.g107036.t1,EC_v6.g015903.t1,EC_v6.g076051.t1,EC_v6.g105695.t1,EC_v6.g103608.t1,EC_v6.g101794.t1	7	381	445	50650	0.0526734	0.141763	2.09119
GO:0003729	molecular_function	binding	mRNA binding	EC_v6.g098497.t1,EC_v6.g088765.t1,EC_v6.g060946.t1,EC_v6.g083984.t1,EC_v6.g006478.t1,EC_v6.g029310.t1,EC_v6.g026449.t1	7	381	606	50650	0.174655	0.29058	1.53561
GO:0006412	biological_process	metabolic process	translation	EC_v6.g029097.t1,EC_v6.g063140.t1,EC_v6.g021895.t1,EC_v6.g048728.t1,EC_v6.g036183.t1,EC_v6.g030409.t1,EC_v6.g039092.t1	7	381	693	50650	0.26827	0.374891	1.34282
GO:0016491	molecular_function	catalytic activity	oxidoreductase activity	EC_v6.g050836.t1,EC_v6.g034120.t1,EC_v6.g034126.t1,EC_v6.g036165.t1,EC_v6.g105759.t1,EC_v6.g036164.t1,EC_v6.g060128.t1	7	381	727	50650	0.308112	0.415904	1.28002
GO:0006979	biological_process	response to stimulus	response to oxidative stress	EC_v6.g088459.t1,EC_v6.g097992.t1,EC_v6.g057503.t1,EC_v6.g056618.t1,EC_v6.g028432.t1,EC_v6.g000515.t1,EC_v6.g004125.t1	7	381	830	50650	0.433193	0.532784	1.12118
GO:0043161	biological_process	metabolic process	proteasome-mediated ubiquitin-dependent protein catabolic process	EC_v6.g060151.t1,EC_v6.g077540.t1,EC_v6.g048754.t1,EC_v6.g105695.t1,EC_v6.g096195.t1,EC_v6.g054662.t1,EC_v6.g031065.t1	7	381	849	50650	0.456247	0.553334	1.09609
GO:0005730	cellular_component	cell	nucleolus	EC_v6.g086076.t1,EC_v6.g088765.t1,EC_v6.g015108.t1,EC_v6.g022452.t1,EC_v6.g043732.t1,EC_v6.g057175.t1,EC_v6.g040066.t1	7	381	1124	50650	0.742964	0.807729	0.827916
GO:0005506	molecular_function	binding	iron ion binding	EC_v6.g045995.t1,EC_v6.g031783.t1,EC_v6.g010860.t1,EC_v6.g038991.t1,EC_v6.g010859.t1,EC_v6.g026723.t1,EC_v6.g010858.t1	7	381	1149	50650	0.762855	0.8243	0.809902
GO:0006102	biological_process	metabolic process	isocitrate metabolic process	EC_v6.g026700.t1,EC_v6.g077365.t1,EC_v6.g087845.t1,EC_v6.g043221.t1,EC_v6.g049179.t1,EC_v6.g108667.t1	6	381	24	50650	2.09e-08	2.03e-06	33.2349
GO:0006097	biological_process	metabolic process	glyoxylate cycle	EC_v6.g026700.t1,EC_v6.g077365.t1,EC_v6.g069666.t1,EC_v6.g093061.t1,EC_v6.g083535.t1,EC_v6.g108667.t1	6	381	31	50650	1.09e-07	8.67e-06	25.7303
GO:0015991	biological_process	localization	ATP hydrolysis coupled proton transport	EC_v6.g006167.t1,EC_v6.g062041.t1,EC_v6.g096530.t1,EC_v6.g095351.t1,EC_v6.g023545.t1,EC_v6.g087607.t1	6	381	61	50650	6.82e-06	0.000252221	13.076
GO:0004222	molecular_function	catalytic activity	metalloendopeptidase activity	EC_v6.g073011.t1,EC_v6.g023869.t1,EC_v6.g061638.t1,EC_v6.g099296.t1,EC_v6.g051350.t1,EC_v6.g040742.t1	6	381	119	50650	0.000295832	0.0039687	6.70284
GO:0006888	biological_process	localization	ER to Golgi vesicle-mediated transport	EC_v6.g070265.t1,EC_v6.g034025.t1,EC_v6.g056731.t1,EC_v6.g104472.t1,EC_v6.g092186.t1,EC_v6.g019441.t1	6	381	138	50650	0.00065024	0.00766229	5.77998
GO:0009735	biological_process	response to stimulus	response to cytokinin	EC_v6.g051723.t1,EC_v6.g002117.t1,EC_v6.g011439.t1,EC_v6.g084718.t1,EC_v6.g086736.t1,EC_v6.g054662.t1	6	381	276	50650	0.018711	0.0813459	2.88999
GO:0004364	molecular_function	catalytic activity	glutathione transferase activity	EC_v6.g028330.t1,EC_v6.g021913.t1,EC_v6.g031522.t1,EC_v6.g011773.t1,EC_v6.g083691.t1,EC_v6.g001351.t1	6	381	310	50650	0.0307098	0.105015	2.57303
GO:0009536	cellular_component	cell	plastid	EC_v6.g055551.t1,EC_v6.g042796.t1,EC_v6.g071879.t1,EC_v6.g004125.t1,EC_v6.g052426.t1,EC_v6.g014346.t1	6	381	429	50650	0.106861	0.218194	1.8593
GO:0009733	biological_process	response to stimulus	response to auxin	EC_v6.g088459.t1,EC_v6.g097992.t1,EC_v6.g057503.t1,EC_v6.g056618.t1,EC_v6.g024160.t1,EC_v6.g054662.t1	6	381	498	50650	0.174948	0.29058	1.60168
GO:0005509	molecular_function	binding	calcium ion binding	EC_v6.g016792.t1,EC_v6.g093774.t1,EC_v6.g000362.t1,EC_v6.g033219.t1,EC_v6.g045642.t1,EC_v6.g003558.t1	6	381	576	50650	0.26773	0.374736	1.38479
GO:0009793	biological_process	reproduction	embryo development ending in seed dormancy	EC_v6.g085871.t1,EC_v6.g037978.t1,EC_v6.g024160.t1,EC_v6.g065346.t1,EC_v6.g014346.t1,EC_v6.g101794.t1	6	381	628	50650	0.335233	0.442243	1.27012
GO:0006952	biological_process	response to stimulus	defense response	EC_v6.g060642.t1,EC_v6.g046173.t1,EC_v6.g083691.t1,EC_v6.g076897.t1,EC_v6.g005695.t1,EC_v6.g104969.t1	6	381	1864	50650	0.995254	1	0.427917
GO:0003677	molecular_function	binding	DNA binding	EC_v6.g075578.t1,EC_v6.g029310.t1,EC_v6.g093762.t1,EC_v6.g004718.t1,EC_v6.g087204.t1,EC_v6.g026269.t1	6	381	3839	50650	1	1	0.207772
GO:0030976	molecular_function	binding	thiamine pyrophosphate binding	EC_v6.g026312.t1,EC_v6.g062896.t1,EC_v6.g043972.t1,EC_v6.g068317.t1,EC_v6.g024114.t1	5	381	27	50650	1.65e-06	7.32e-05	24.6185
GO:0045899	biological_process	metabolic process	positive regulation of RNA polymerase II transcriptional preinitiation complex assembly	EC_v6.g093745.t1,EC_v6.g009106.t1,EC_v6.g043732.t1,EC_v6.g038778.t1,EC_v6.g027117.t1	5	381	34	50650	5.46e-06	0.000216234	19.5499
GO:0006094	biological_process	metabolic process	gluconeogenesis	EC_v6.g085122.t1,EC_v6.g083401.t1,EC_v6.g055551.t1,EC_v6.g071879.t1,EC_v6.g004125.t1	5	381	34	50650	5.46e-06	0.000216234	19.5499
GO:0031595	cellular_component	cell	nuclear proteasome complex	EC_v6.g006167.t1,EC_v6.g062041.t1,EC_v6.g096530.t1,EC_v6.g095351.t1,EC_v6.g023545.t1	5	381	37	50650	8.39e-06	0.000261266	17.9648
GO:0031597	cellular_component	cell	cytosolic proteasome complex	EC_v6.g088459.t1,EC_v6.g097992.t1,EC_v6.g057503.t1,EC_v6.g000043.t1,EC_v6.g014346.t1	5	381	38	50650	9.6e-06	0.00028869	17.4921
GO:0036402	molecular_function	catalytic activity	proteasome-activating ATPase activity	EC_v6.g023802.t1,EC_v6.g034619.t1,EC_v6.g039622.t1,EC_v6.g014397.t1,EC_v6.g075805.t1	5	381	40	50650	1.24e-05	0.000349691	16.6175
GO:0046961	molecular_function	catalytic activity	proton-transporting ATPase activity, rotational mechanism	EC_v6.g047732.t1,EC_v6.g037382.t1,EC_v6.g036366.t1,EC_v6.g031882.t1,EC_v6.g075805.t1	5	381	50	50650	3.76e-05	0.000886991	13.294
GO:0000302	biological_process	response to stimulus	response to reactive oxygen species	EC_v6.g053481.t1,EC_v6.g002117.t1,EC_v6.g011439.t1,EC_v6.g106772.t1,EC_v6.g059190.t1	5	381	68	50650	0.000165761	0.00257721	9.77497
GO:0017025	molecular_function	binding	TBP-class protein binding	EC_v6.g026700.t1,EC_v6.g077365.t1,EC_v6.g108667.t1,EC_v6.g042294.t1,EC_v6.g054853.t1	5	381	72	50650	0.000217093	0.00314331	9.23192
GO:0000149	molecular_function	binding	SNARE binding	EC_v6.g074482.t1,EC_v6.g046173.t1,EC_v6.g009267.t1,EC_v6.g022982.t1,EC_v6.g037828.t1	5	381	109	50650	0.00144564	0.0128579	6.09815
GO:0008565	molecular_function	transporter activity	protein transporter activity	EC_v6.g015108.t1,EC_v6.g083984.t1,EC_v6.g000354.t1,EC_v6.g037928.t1,EC_v6.g062876.t1	5	381	109	50650	0.00144564	0.0128579	6.09815
GO:0009644	biological_process	response to stimulus	response to high light intensity	EC_v6.g016792.t1,EC_v6.g107220.t1,EC_v6.g033219.t1,EC_v6.g045642.t1,EC_v6.g003558.t1	5	381	127	50650	0.00281958	0.0221502	5.23384
GO:0051539	molecular_function	binding	4 iron, 4 sulfur cluster binding	EC_v6.g021895.t1,EC_v6.g055477.t1,EC_v6.g036183.t1,EC_v6.g030409.t1,EC_v6.g039092.t1	5	381	140	50650	0.00427377	0.0295772	4.74784
GO:0051603	biological_process	metabolic process	proteolysis involved in cellular protein catabolic process	EC_v6.g001834.t1,EC_v6.g082209.t1,EC_v6.g014377.t1,EC_v6.g103837.t1,EC_v6.g024160.t1	5	381	165	50650	0.00844859	0.0491145	4.02847
GO:0030433	biological_process	metabolic process	ubiquitin-dependent ERAD pathway	EC_v6.g098497.t1,EC_v6.g045926.t1,EC_v6.g006086.t1,EC_v6.g014377.t1,EC_v6.g027267.t1	5	381	167	50650	0.00887227	0.0505661	3.98023
GO:0003743	molecular_function	binding	translation initiation factor activity	EC_v6.g016458.t1,EC_v6.g090073.t1,EC_v6.g076944.t1,EC_v6.g013196.t1,EC_v6.g003935.t1	5	381	221	50650	0.0264491	0.0981432	3.00768
GO:0030246	molecular_function	binding	carbohydrate binding	EC_v6.g088459.t1,EC_v6.g097992.t1,EC_v6.g057503.t1,EC_v6.g000043.t1,EC_v6.g028432.t1	5	381	350	50650	0.125821	0.237836	1.89914
GO:0005840	cellular_component	cell	ribosome	EC_v6.g016792.t1,EC_v6.g071582.t1,EC_v6.g040518.t1,EC_v6.g028432.t1,EC_v6.g092296.t1	5	381	430	50650	0.22445	0.339204	1.54581
GO:0007049	biological_process	cellular process	cell cycle	EC_v6.g001834.t1,EC_v6.g082209.t1,EC_v6.g047102.t1,EC_v6.g003082.t1,EC_v6.g104969.t1	5	381	459	50650	0.264788	0.374114	1.44814
GO:0005874	cellular_component	cell	microtubule	EC_v6.g012624.t1,EC_v6.g080592.t1,EC_v6.g084094.t1,EC_v6.g060642.t1,EC_v6.g076897.t1	5	381	506	50650	0.333026	0.440666	1.31363
GO:0004190	molecular_function	catalytic activity	aspartic-type endopeptidase activity	EC_v6.g084735.t1,EC_v6.g057503.t1,EC_v6.g006086.t1,EC_v6.g056618.t1,EC_v6.g059190.t1	5	381	517	50650	0.349281	0.454587	1.28568
GO:0042744	biological_process	metabolic process	hydrogen peroxide catabolic process	EC_v6.g053481.t1,EC_v6.g013175.t1,EC_v6.g076779.t1,EC_v6.g015918.t1,EC_v6.g062208.t1	5	381	570	50650	0.427692	0.527519	1.16614
GO:0009505	cellular_component	cell	plant-type cell wall	EC_v6.g085122.t1,EC_v6.g083401.t1,EC_v6.g003644.t1,EC_v6.g004125.t1	5	381	613	50650	0.489972	0.585281	1.08434
GO:0016787	molecular_function	catalytic activity	hydrolase activity	EC_v6.g051723.t1,EC_v6.g093967.t1,EC_v6.g002612.t1,EC_v6.g026646.t1	5	381	748	50650	0.664609	0.748758	0.888634
GO:0005975	biological_process	metabolic process	carbohydrate metabolic process	EC_v6.g070599.t1,EC_v6.g077540.t1,EC_v6.g015903.t1,EC_v6.g076051.t1	5	381	791	50650	0.711292	0.789118	0.840326
GO:0009737	biological_process	response to stimulus	response to abscisic acid	EC_v6.g088459.t1,EC_v6.g097992.t1,EC_v6.g057503.t1,EC_v6.g031522.t1	5	381	814	50650	0.734313	0.804082	0.816583
GO:0006351	biological_process	metabolic process	transcription, DNA-templated	EC_v6.g028813.t1,EC_v6.g070265.t1,EC_v6.g034025.t1,EC_v6.g104472.t1	5	381	5916	50650	1	1	0.112356
GO:0004332	molecular_function	catalytic activity	fructose-bisphosphate aldolase activity	EC_v6.g100414.t1,EC_v6.g091986.t1,EC_v6.g048321.t1,EC_v6.g085248.t1	4	381	17	50650	6.94e-06	0.000252221	31.2799
GO:0015977	biological_process	metabolic process	carbon fixation	EC_v6.g000362.t1,EC_v6.g002748.t1,EC_v6.g023545.t1,EC_v6.g007685.t1	4	381	28	50650	5.59e-05	0.00113438	18.9914
GO:0008964	molecular_function	catalytic activity	phosphoenolpyruvate carboxylase activity	EC_v6.g037382.t1,EC_v6.g036366.t1,EC_v6.g035790.t1,EC_v6.g103608.t1	4	381	28	50650	5.59e-05	0.00113438	18.9914
GO:0019773	cellular_component	cell	proteasome core complex, alpha-subunit complex	EC_v6.g023802.t1,EC_v6.g034619.t1,EC_v6.g039622.t1,EC_v6.g075805.t1	4	381	30	50650	7.4e-05	0.00143371	17.7253
GO:0009410	biological_process	response to stimulus	response to xenobiotic stimulus	EC_v6.g045995.t1,EC_v6.g031783.t1,EC_v6.g039482.t1,EC_v6.g037240.t1	4	381	36	50650	0.00015347	0.0024332	14.7711
GO:0030126	cellular_component	cell	COPI vesicle coat	EC_v6.g088459.t1,EC_v6.g097992.t1,EC_v6.g057503.t1,EC_v6.g006478.t1	4	381	42	50650	0.000281438	0.00383459	12.6609
GO:0015996	biological_process	metabolic process	chlorophyll catabolic process	EC_v6.g000362.t1,EC_v6.g002748.t1,EC_v6.g031882.t1,EC_v6.g039622.t1	4	381	50	50650	0.000552313	0.0066411	10.6352
GO:0007034	biological_process	localization	vacuolar transport	EC_v6.g048321.t1,EC_v6.g016317.t1,EC_v6.g106772.t1,EC_v6.g004125.t1	4	381	63	50650	0.00132311	0.0123793	8.44061
GO:0005643	cellular_component	cell	nuclear pore	EC_v6.g080772.t1,EC_v6.g040387.t1,EC_v6.g039482.t1,EC_v6.g037240.t1	4	381	90	50650	0.00484422	0.0327454	5.90843
GO:0006906	biological_process	cellular process	vesicle fusion	EC_v6.g087845.t1,EC_v6.g043221.t1,EC_v6.g096083.t1,EC_v6.g049179.t1	4	381	99	50650	0.00677129	0.043099	5.3713
GO:0009851	biological_process	metabolic process	auxin biosynthetic process	EC_v6.g080772.t1,EC_v6.g040387.t1,EC_v6.g028330.t1,EC_v6.g021913.t1	4	381	104	50650	0.0080335	0.0473325	5.11306
GO:0009631	biological_process	response to stimulus	cold acclimation	EC_v6.g047102.t1,EC_v6.g033561.t1,EC_v6.g041468.t1,EC_v6.g068143.t1	4	381	112	50650	0.0103577	0.0578967	4.74784
GO:0031201	cellular_component	cell	SNARE complex	EC_v6.g108115.t1,EC_v6.g092238.t1,EC_v6.g070646.t1,EC_v6.g026054.t1	4	381	126	50650	0.0153904	0.0702639	4.22031
GO:0005484	molecular_function	binding	SNAP receptor activity	EC_v6.g075118.t1,EC_v6.g019331.t1,EC_v6.g085701.t1,EC_v6.g071668.t1	4	381	128	50650	0.0162148	0.0728059	4.15436
GO:0031902	cellular_component	cell	late endosome membrane	EC_v6.g098497.t1,EC_v6.g006086.t1,EC_v6.g014377.t1,EC_v6.g103837.t1	4	381	153	50650	0.0288831	0.102951	3.47555
GO:0010287	cellular_component	cell	plastoglobule	EC_v6.g097110.t1,EC_v6.g045995.t1,EC_v6.g031783.t1,EC_v6.g028485.t1	4	381	158	50650	0.031959	0.107599	3.36556
GO:0050661	molecular_function	binding	NADP binding	EC_v6.g098666.t1,EC_v6.g023277.t1,EC_v6.g097620.t1,EC_v6.g010605.t1	4	381	158	50650	0.031959	0.107599	3.36556
GO:0051287	molecular_function	binding	NAD binding	EC_v6.g087845.t1,EC_v6.g043221.t1,EC_v6.g062742.t1,EC_v6.g003558.t1	4	381	191	50650	0.0569152	0.150345	2.78408
GO:0006749	biological_process	metabolic process	glutathione metabolic process	EC_v6.g100414.t1,EC_v6.g020892.t1,EC_v6.g054662.t1,EC_v6.g076779.t1	4	381	214	50650	0.0790225	0.183879	2.48485
GO:0052689	molecular_function	catalytic activity	carboxylic ester hydrolase activity	EC_v6.g004736.t1,EC_v6.g041298.t1,EC_v6.g032244.t1,EC_v6.g013175.t1	4	381	242	50650	0.110814	0.223526	2.19735
GO:0006633	biological_process	metabolic process	fatty acid biosynthetic process	EC_v6.g084611.t1,EC_v6.g058588.t1,EC_v6.g102304.t1	4	381	262	50650	0.136478	0.249957	2.02961
GO:0015979	biological_process	metabolic process	photosynthesis	EC_v6.g026700.t1,EC_v6.g077365.t1,EC_v6.g108667.t1	4	381	263	50650	0.13782	0.250896	2.0219
GO:0005622	cellular_component	cell	intracellular	EC_v6.g101760.t1,EC_v6.g049697.t1,EC_v6.g031926.t1	4	381	382	50650	0.324226	0.432483	1.39204
GO:0008017	molecular_function	binding	microtubule binding	EC_v6.g088459.t1,EC_v6.g097992.t1,EC_v6.g057503.t1	4	381	392	50650	0.341181	0.446042	1.35653
GO:0055114	biological_process	metabolic process	oxidation-reduction process	EC_v6.g005148.t1,EC_v6.g020454.t1,EC_v6.g043324.t1	4	381	403	50650	0.35986	0.464198	1.3195
GO:0050832	biological_process	response to stimulus	defense response to fungus	EC_v6.g052117.t1,EC_v6.g108115.t1,EC_v6.g092238.t1	4	381	596	50650	0.657305	0.744377	0.892212
GO:0042742	biological_process	response to stimulus	defense response to bacterium	EC_v6.g004736.t1,EC_v6.g041298.t1,EC_v6.g032244.t1	4	381	606	50650	0.669994	0.75191	0.877489
GO:0009908	biological_process	reproduction	flower development	EC_v6.g006167.t1,EC_v6.g062041.t1,EC_v6.g096530.t1	4	381	648	50650	0.719717	0.794422	0.820615
GO:0046983	molecular_function	binding	protein dimerization activity	EC_v6.g021821.t1,EC_v6.g066336.t1,EC_v6.g026122.t1	4	381	987	50650	0.94027	0.962342	0.538762
GO:0004775	molecular_function	catalytic activity	succinate-CoA ligase (ADP-forming) activity	EC_v6.g103792.t1,EC_v6.g047938.t1,EC_v6.g057464.t1	3	381	4	50650	1.68e-06	7.32e-05	99.7047
GO:0006101	biological_process	metabolic process	citrate metabolic process	EC_v6.g098497.t1,EC_v6.g026223.t1,EC_v6.g020892.t1	3	381	6	50650	8.31e-06	0.000261266	66.4698
GO:0045254	cellular_component	cell	pyruvate dehydrogenase complex	EC_v6.g092684.t1,EC_v6.g079753.t1,EC_v6.g092685.t1	3	381	6	50650	8.31e-06	0.000261266	66.4698
GO:0004096	molecular_function	catalytic activity	catalase activity	EC_v6.g056731.t1,EC_v6.g059646.t1,EC_v6.g092186.t1	3	381	6	50650	8.31e-06	0.000261266	66.4698
GO:0003994	molecular_function	catalytic activity	aconitate hydratase activity	EC_v6.g002117.t1,EC_v6.g011439.t1,EC_v6.g048321.t1	3	381	7	50650	1.45e-05	0.000393844	56.9741
GO:0048027	molecular_function	binding	mRNA 5'-UTR binding	EC_v6.g009267.t1,EC_v6.g022982.t1,EC_v6.g037828.t1	3	381	8	50650	2.3e-05	0.000607639	49.8524
GO:0016018	molecular_function	binding	cyclosporin A binding	EC_v6.g093745.t1,EC_v6.g009106.t1,EC_v6.g043732.t1	3	381	9	50650	3.43e-05	0.000830835	44.3132
GO:0003878	molecular_function	catalytic activity	ATP citrate synthase activity	EC_v6.g084735.t1,EC_v6.g012624.t1,EC_v6.g080592.t1	3	381	10	50650	4.87e-05	0.00106225	39.8819
GO:0047763	molecular_function	catalytic activity	caffeate O-methyltransferase activity	EC_v6.g066124.t1,EC_v6.g026065.t1,EC_v6.g038299.t1	3	381	10	50650	4.87e-05	0.00106225	39.8819
GO:0046034	biological_process	metabolic process	ATP metabolic process	EC_v6.g056731.t1,EC_v6.g105097.t1,EC_v6.g092186.t1	3	381	12	50650	8.83e-05	0.00157206	33.2349
GO:0004148	molecular_function	catalytic activity	dihydrolipoyl dehydrogenase activity	EC_v6.g044523.t1,EC_v6.g086736.t1,EC_v6.g054853.t1	3	381	12	50650	8.83e-05	0.00157206	33.2349
GO:0030130	cellular_component	cell	clathrin coat of trans-Golgi network vesicle	EC_v6.g073632.t1,EC_v6.g030946.t1,EC_v6.g048318.t1	3	381	13	50650	0.000114199	0.00191503	30.6784
GO:0030132	cellular_component	cell	clathrin coat of coated pit	EC_v6.g006086.t1,EC_v6.g047938.t1,EC_v6.g057464.t1	3	381	13	50650	0.000114199	0.00191503	30.6784
GO:0003857	molecular_function	catalytic activity	3-hydroxyacyl-CoA dehydrogenase activity	EC_v6.g042126.t1,EC_v6.g100414.t1,EC_v6.g038801.t1	3	381	16	50650	0.000219887	0.00314331	24.9262
GO:0004742	molecular_function	catalytic activity	dihydrolipoyllysine-residue acetyltransferase activity	EC_v6.g047732.t1,EC_v6.g037382.t1,EC_v6.g036366.t1	3	381	16	50650	0.000219887	0.00314331	24.9262
GO:0008692	molecular_function	catalytic activity	3-hydroxybutyryl-CoA epimerase activity	EC_v6.g048321.t1,EC_v6.g008469.t1,EC_v6.g106772.t1	3	381	16	50650	0.000219887	0.00314331	24.9262
GO:0033180	cellular_component	membrane	proton-transporting V-type ATPase, V1 domain	EC_v6.g047732.t1,EC_v6.g035790.t1,EC_v6.g103608.t1	3	381	17	50650	0.000265519	0.00372546	23.4599
GO:0009668	biological_process	cellular process	plastid membrane organization	EC_v6.g023802.t1,EC_v6.g039622.t1,EC_v6.g075805.t1	3	381	19	50650	0.000374162	0.00486969	20.9905
GO:0033116	cellular_component	cell	endoplasmic reticulum-Golgi intermediate compartment membrane	EC_v6.g070265.t1,EC_v6.g034025.t1,EC_v6.g104472.t1	3	381	20	50650	0.000437741	0.00561339	19.9409
GO:1901562	biological_process	response to stimulus	response to paraquat	EC_v6.g044901.t1,EC_v6.g002117.t1,EC_v6.g011439.t1	3	381	23	50650	0.000668753	0.00767306	17.34
GO:0019774	cellular_component	cell	proteasome core complex, beta-subunit complex	EC_v6.g086076.t1,EC_v6.g022452.t1,EC_v6.g020892.t1	3	381	23	50650	0.000668753	0.00767306	17.34
GO:0004300	molecular_function	catalytic activity	enoyl-CoA hydratase activity	EC_v6.g021821.t1,EC_v6.g066336.t1,EC_v6.g023277.t1	3	381	25	50650	0.000858887	0.00870871	15.9528
GO:0008540	cellular_component	cell	proteasome regulatory particle, base subcomplex	EC_v6.g060946.t1,EC_v6.g037382.t1,EC_v6.g036366.t1	3	381	25	50650	0.000858887	0.00870871	15.9528
GO:0006098	biological_process	metabolic process	pentose-phosphate shunt	EC_v6.g000362.t1,EC_v6.g002748.t1,EC_v6.g043327.t1	3	381	26	50650	0.000965524	0.00967744	15.3392
GO:0004165	molecular_function	catalytic activity	dodecenoyl-CoA delta-isomerase activity	EC_v6.g047732.t1,EC_v6.g043263.t1,EC_v6.g103608.t1	3	381	27	50650	0.00108018	0.0107037	14.7711
GO:0048040	molecular_function	catalytic activity	UDP-glucuronate decarboxylase activity	EC_v6.g034100.t1,EC_v6.g018676.t1,EC_v6.g030727.t1	3	381	28	50650	0.00120309	0.0114032	14.2435
GO:0033320	biological_process	metabolic process	UDP-D-xylose biosynthetic process	EC_v6.g002117.t1,EC_v6.g011439.t1,EC_v6.g057175.t1	3	381	28	50650	0.00120309	0.0114032	14.2435
GO:0030127	cellular_component	cell	COPII vesicle coat	EC_v6.g045995.t1,EC_v6.g031783.t1,EC_v6.g088830.t1	3	381	28	50650	0.00120309	0.0114032	14.2435
GO:0045273	cellular_component	cell	respiratory chain complex II	EC_v6.g060151.t1,EC_v6.g050774.t1,EC_v6.g105695.t1	3	381	29	50650	0.00133447	0.0123793	13.7524
GO:0004743	molecular_function	catalytic activity	pyruvate kinase activity	EC_v6.g045995.t1,EC_v6.g031783.t1,EC_v6.g026723.t1	3	381	30	50650	0.00147452	0.0128579	13.294
GO:0016094	biological_process	metabolic process	polyprenol biosynthetic process	EC_v6.g075118.t1,EC_v6.g019331.t1,EC_v6.g066890.t1	3	381	30	50650	0.00147452	0.0128579	13.294
GO:0030955	molecular_function	binding	potassium ion binding	EC_v6.g056618.t1,EC_v6.g002117.t1,EC_v6.g011439.t1	3	381	30	50650	0.00147452	0.0128579	13.294
GO:0002094	molecular_function	catalytic activity	polyprenyltransferase activity	EC_v6.g089983.t1,EC_v6.g083170.t1,EC_v6.g005173.t1	3	381	30	50650	0.00147452	0.0128579	13.294
GO:0072583	biological_process	localization	clathrin-dependent endocytosis	EC_v6.g094426.t1,EC_v6.g053359.t1,EC_v6.g070242.t1	3	381	31	50650	0.00162346	0.0137443	12.8651
GO:0010277	molecular_function	catalytic activity	chlorophyllide a oxygenase [overall] activity	EC_v6.g057041.t1,EC_v6.g096636.t1,EC_v6.g039622.t1	3	381	31	50650	0.00162346	0.0137443	12.8651
GO:0006607	biological_process	localization	NLS-bearing protein import into nucleus	EC_v6.g102304.t1,EC_v6.g029310.t1,EC_v6.g070316.t1	3	381	36	50650	0.00250816	0.0198829	11.0783
GO:0070403	molecular_function	binding	NAD+ binding	EC_v6.g086076.t1,EC_v6.g022452.t1,EC_v6.g028004.t1	3	381	38	50650	0.00293075	0.022309	10.4952
GO:0006995	biological_process	cellular process	cellular response to nitrogen starvation	EC_v6.g000362.t1,EC_v6.g050774.t1,EC_v6.g031882.t1	3	381	39	50650	0.00315744	0.0235323	10.2261
GO:0008139	molecular_function	binding	nuclear localization sequence binding	EC_v6.g035790.t1,EC_v6.g103608.t1,EC_v6.g026449.t1	3	381	43	50650	0.00417033	0.0293268	9.27486
GO:1990641	biological_process	response to stimulus	response to iron ion starvation	EC_v6.g023802.t1,EC_v6.g034619.t1,EC_v6.g014397.t1	3	381	43	50650	0.00417033	0.0293268	9.27486
GO:0008536	molecular_function	binding	Ran GTPase binding	EC_v6.g024160.t1,EC_v6.g054662.t1,EC_v6.g014346.t1	3	381	47	50650	0.00535964	0.0356764	8.48551
GO:0051289	biological_process	cellular process	protein homotetramerization	EC_v6.g088459.t1,EC_v6.g097992.t1,EC_v6.g059190.t1	3	381	50	50650	0.00637211	0.0408565	7.97638
GO:0048278	biological_process	cellular process	vesicle docking	EC_v6.g022409.t1,EC_v6.g000843.t1,EC_v6.g093762.t1	3	381	55	50650	0.0082974	0.0485592	7.25125
GO:0006891	biological_process	localization	intra-Golgi vesicle-mediated transport	EC_v6.g053481.t1,EC_v6.g105695.t1,EC_v6.g024160.t1	3	381	62	50650	0.0115098	0.0627285	6.43256
GO:0010431	biological_process	reproduction	seed maturation	EC_v6.g100414.t1,EC_v6.g000843.t1,EC_v6.g004125.t1	3	381	64	50650	0.0125413	0.0666828	6.23155
GO:0009695	biological_process	metabolic process	jasmonic acid biosynthetic process	EC_v6.g053481.t1,EC_v6.g062742.t1,EC_v6.g005695.t1	3	381	69	50650	0.0153448	0.0702639	5.77998
GO:0050897	molecular_function	binding	cobalt ion binding	EC_v6.g088765.t1,EC_v6.g063140.t1,EC_v6.g048728.t1	3	381	70	50650	0.0159444	0.072414	5.69741
GO:0006890	biological_process	localization	retrograde vesicle-mediated transport, Golgi to ER	EC_v6.g056618.t1,EC_v6.g050371.t1,EC_v6.g024693.t1	3	381	71	50650	0.016557	0.0736616	5.61717
GO:0048471	cellular_component	cell	perinuclear region of cytoplasm	EC_v6.g014377.t1,EC_v6.g024160.t1,EC_v6.g014397.t1	3	381	74	50650	0.0184731	0.0813459	5.38944
GO:0006623	biological_process	localization	protein targeting to vacuole	EC_v6.g021895.t1,EC_v6.g030409.t1,EC_v6.g039092.t1	3	381	96	50650	0.0361249	0.116637	4.15436
GO:0006606	biological_process	localization	protein import into nucleus	EC_v6.g062041.t1,EC_v6.g005859.t1,EC_v6.g103000.t1	3	381	96	50650	0.0361249	0.116637	4.15436
GO:0016410	molecular_function	catalytic activity	N-acyltransferase activity	EC_v6.g106092.t1,EC_v6.g040800.t1,EC_v6.g088187.t1	3	381	98	50650	0.038041	0.118857	4.06958
GO:0010286	biological_process	response to stimulus	heat acclimation	EC_v6.g062041.t1,EC_v6.g098513.t1,EC_v6.g039622.t1	3	381	98	50650	0.038041	0.118857	4.06958
GO:0071949	molecular_function	binding	FAD binding	EC_v6.g002117.t1,EC_v6.g011439.t1,EC_v6.g014346.t1	3	381	102	50650	0.0420257	0.127057	3.90999
GO:0043130	molecular_function	binding	ubiquitin binding	EC_v6.g064565.t1,EC_v6.g005695.t1,EC_v6.g029107.t1	3	381	104	50650	0.0440936	0.127057	3.8348
GO:0016614	molecular_function	catalytic activity	oxidoreductase activity, acting on CH-OH group of donors	EC_v6.g010860.t1,EC_v6.g010859.t1,EC_v6.g010858.t1	3	381	109	50650	0.0494806	0.140088	3.65889
GO:0003746	molecular_function	binding	translation elongation factor activity	EC_v6.g014343.t1,EC_v6.g034619.t1,EC_v6.g038299.t1	3	381	111	50650	0.0517211	0.14094	3.59296
GO:0042538	biological_process	response to stimulus	hyperosmotic salinity response	EC_v6.g100414.t1,EC_v6.g016317.t1,EC_v6.g085248.t1	3	381	120	50650	0.062395	0.159555	3.32349
GO:0019904	molecular_function	binding	protein domain specific binding	EC_v6.g053481.t1,EC_v6.g006478.t1,EC_v6.g076779.t1	3	381	123	50650	0.0661626	0.162977	3.24243
GO:0006631	biological_process	metabolic process	fatty acid metabolic process	EC_v6.g069666.t1,EC_v6.g093061.t1	3	381	134	50650	0.080833	0.18549	2.97626
GO:0000325	cellular_component	cell	plant-type vacuole	EC_v6.g086076.t1,EC_v6.g022452.t1	3	381	136	50650	0.0836396	0.189809	2.93249
GO:0000166	molecular_function	binding	nucleotide binding	EC_v6.g012624.t1,EC_v6.g080592.t1	3	381	138	50650	0.0864876	0.189809	2.88999
GO:0031408	biological_process	metabolic process	oxylipin biosynthetic process	EC_v6.g062742.t1,EC_v6.g058733.t1	3	381	141	50650	0.0908355	0.198021	2.8285
GO:0003755	molecular_function	catalytic activity	peptidyl-prolyl cis-trans isomerase activity	EC_v6.g080772.t1,EC_v6.g040387.t1	3	381	143	50650	0.0937839	0.199462	2.78894
GO:0005770	cellular_component	cell	late endosome	EC_v6.g108115.t1,EC_v6.g092238.t1	3	381	146	50650	0.0982794	0.207801	2.73164
GO:0051028	biological_process	localization	mRNA transport	EC_v6.g055551.t1,EC_v6.g071879.t1	3	381	168	50650	0.133709	0.24598	2.37392
GO:0006887	biological_process	cellular process	exocytosis	EC_v6.g018168.t1,EC_v6.g031073.t1	3	381	176	50650	0.147553	0.258885	2.26602
GO:0009706	cellular_component	cell	chloroplast inner membrane	EC_v6.g002117.t1,EC_v6.g011439.t1	3	381	192	50650	0.176515	0.292232	2.07718
GO:0048366	biological_process	multicellular organismal process	leaf development	EC_v6.g047938.t1,EC_v6.g057464.t1	3	381	195	50650	0.182113	0.296273	2.04523
GO:0007623	biological_process	rhythmic process	circadian rhythm	EC_v6.g087845.t1,EC_v6.g043221.t1	3	381	208	50650	0.206882	0.322746	1.9174
GO:0016301	molecular_function	catalytic activity	kinase activity	EC_v6.g023545.t1,EC_v6.g087607.t1	3	381	214	50650	0.218562	0.333776	1.86364
GO:0004252	molecular_function	catalytic activity	serine-type endopeptidase activity	EC_v6.g068317.t1,EC_v6.g024114.t1	3	381	220	50650	0.230373	0.342757	1.81281
GO:0009809	biological_process	metabolic process	lignin biosynthetic process	EC_v6.g003558.t1,EC_v6.g025441.t1	3	381	224	50650	0.238311	0.348086	1.78044
GO:0031625	molecular_function	binding	ubiquitin protein ligase binding	EC_v6.g048321.t1,EC_v6.g106772.t1	3	381	225	50650	0.240303	0.350409	1.77253
GO:0009534	cellular_component	cell	chloroplast thylakoid	EC_v6.g040518.t1,EC_v6.g092296.t1	3	381	227	50650	0.244296	0.352109	1.75691
GO:0009617	biological_process	response to stimulus	response to bacterium	EC_v6.g088830.t1,EC_v6.g054853.t1	3	381	238	50650	0.266428	0.374114	1.67571
GO:0022625	cellular_component	cell	cytosolic large ribosomal subunit	EC_v6.g070776.t1,EC_v6.g044509.t1	3	381	249	50650	0.288783	0.39532	1.60168
GO:0030170	molecular_function	binding	pyridoxal phosphate binding	EC_v6.g062896.t1,EC_v6.g043972.t1	3	381	261	50650	0.31332	0.420978	1.52804
GO:0009524	cellular_component	cell	phragmoplast	EC_v6.g098497.t1,EC_v6.g026223.t1	3	381	274	50650	0.339953	0.445159	1.45554
GO:0019843	molecular_function	binding	rRNA binding	EC_v6.g011773.t1,EC_v6.g001351.t1	3	381	314	50650	0.420975	0.523667	1.27012
GO:0016887	molecular_function	catalytic activity	ATPase activity	EC_v6.g060151.t1,EC_v6.g015894.t1	3	381	328	50650	0.44861	0.547116	1.21591
GO:0006486	biological_process	metabolic process	protein glycosylation	EC_v6.g073074.t1,EC_v6.g093260.t1	3	381	328	50650	0.44861	0.547116	1.21591
GO:0008289	molecular_function	binding	lipid binding	EC_v6.g026312.t1,EC_v6.g024693.t1	3	381	338	50650	0.468021	0.565256	1.17994
GO:0009705	cellular_component	cell	plant-type vacuole membrane	EC_v6.g044523.t1,EC_v6.g054853.t1	3	381	372	50650	0.531549	0.628063	1.07209
GO:0031969	cellular_component	cell	chloroplast membrane	EC_v6.g000970.t1,EC_v6.g054662.t1	3	381	389	50650	0.561679	0.655668	1.02524
GO:0009738	biological_process	cellular process	abscisic acid-activated signaling pathway	EC_v6.g098513.t1,EC_v6.g030121.t1	3	381	474	50650	0.693486	0.774393	0.84139
GO:0016705	molecular_function	catalytic activity	oxidoreductase activity, acting on paired donors, with incorporation or reduction of molecular oxygen	EC_v6.g066124.t1,EC_v6.g038299.t1	3	381	518	50650	0.748939	0.810267	0.769921
GO:0005768	cellular_component	cell	endosome	EC_v6.g002748.t1,EC_v6.g031882.t1	3	381	604	50650	0.833967	0.878284	0.660296
GO:0004497	molecular_function	catalytic activity	monooxygenase activity	EC_v6.g045995.t1,EC_v6.g031783.t1	3	381	617	50650	0.8444	0.886061	0.646384
GO:0009535	cellular_component	cell	chloroplast thylakoid membrane	EC_v6.g044523.t1,EC_v6.g086736.t1	3	381	770	50650	0.930285	0.954363	0.517947
GO:0006355	biological_process	metabolic process	regulation of transcription, DNA-templated	EC_v6.g095351.t1,EC_v6.g023545.t1	3	381	3753	50650	1	1	0.106267
GO:0004451	molecular_function	catalytic activity	isocitrate lyase activity	EC_v6.g000480.t1,EC_v6.g040800.t1	2	381	3	50650	0.000168464	0.00257721	88.6264
GO:0010111	biological_process	cellular process	glyoxysome organization	EC_v6.g001748.t1,EC_v6.g043327.t1	2	381	5	50650	0.000555964	0.0066411	53.1759
GO:0004801	molecular_function	catalytic activity	sedoheptulose-7-phosphate:D-glyceraldehyde-3-phosphate glyceronetransferase activity	EC_v6.g048321.t1,EC_v6.g054662.t1	2	381	5	50650	0.000555964	0.0066411	53.1759
GO:0019563	biological_process	metabolic process	glycerol catabolic process	EC_v6.g003644.t1,EC_v6.g044901.t1	2	381	5	50650	0.000555964	0.0066411	53.1759
GO:0004362	molecular_function	catalytic activity	glutathione-disulfide reductase activity	EC_v6.g044901.t1,EC_v6.g057487.t1	2	381	6	50650	0.000829793	0.00861404	44.3132
GO:0006085	biological_process	metabolic process	acetyl-CoA biosynthetic process	EC_v6.g024160.t1,EC_v6.g096195.t1	2	381	6	50650	0.000829793	0.00861404	44.3132
GO:0004347	molecular_function	catalytic activity	glucose-6-phosphate isomerase activity	EC_v6.g000480.t1,EC_v6.g000362.t1	2	381	6	50650	0.000829793	0.00861404	44.3132
GO:0009346	cellular_component	cell	citrate lyase complex	EC_v6.g008537.t1,EC_v6.g089382.t1	2	381	6	50650	0.000829793	0.00861404	44.3132
GO:0000305	biological_process	response to stimulus	response to oxygen radical	EC_v6.g094426.t1,EC_v6.g053359.t1	2	381	6	50650	0.000829793	0.00861404	44.3132
GO:0003988	molecular_function	catalytic activity	acetyl-CoA C-acyltransferase activity	EC_v6.g077775.t1,EC_v6.g016257.t1	2	381	6	50650	0.000829793	0.00861404	44.3132
GO:0052691	molecular_function	catalytic activity	UDP-arabinopyranose mutase activity	EC_v6.g039482.t1,EC_v6.g037240.t1	2	381	7	50650	0.00115593	0.0113255	37.9828
GO:0030644	biological_process	cellular process	cellular chloride ion homeostasis	EC_v6.g082945.t1,EC_v6.g008819.t1	2	381	8	50650	0.00153357	0.0132404	33.2349
GO:0032050	molecular_function	binding	clathrin heavy chain binding	EC_v6.g048321.t1,EC_v6.g030501.t1	2	381	10	50650	0.00244024	0.0195219	26.5879
GO:0004450	molecular_function	catalytic activity	isocitrate dehydrogenase (NADP+) activity	EC_v6.g006086.t1,EC_v6.g014377.t1	2	381	10	50650	0.00244024	0.0195219	26.5879
GO:0006739	biological_process	metabolic process	NADP metabolic process	EC_v6.g050774.t1,EC_v6.g002748.t1	2	381	10	50650	0.00244024	0.0195219	26.5879
GO:0033179	cellular_component	membrane	proton-transporting V-type ATPase, V0 domain	EC_v6.g099296.t1,EC_v6.g093762.t1	2	381	10	50650	0.00244024	0.0195219	26.5879
GO:0006883	biological_process	cellular process	cellular sodium ion homeostasis	EC_v6.g031768.t1,EC_v6.g069324.t1	2	381	10	50650	0.00244024	0.0195219	26.5879
GO:0004737	molecular_function	catalytic activity	pyruvate decarboxylase activity	EC_v6.g022409.t1,EC_v6.g001418.t1	2	381	11	50650	0.00296771	0.022309	24.1708
GO:0046283	biological_process	metabolic process	anthocyanin-containing compound metabolic process	EC_v6.g066965.t1,EC_v6.g024742.t1	2	381	11	50650	0.00296771	0.022309	24.1708
GO:0080177	biological_process	cellular process	plastoglobule organization	EC_v6.g045926.t1,EC_v6.g027267.t1	2	381	11	50650	0.00296771	0.022309	24.1708
GO:1902171	biological_process	biological regulation	regulation of tocopherol cyclase activity	EC_v6.g061378.t1,EC_v6.g088829.t1	2	381	11	50650	0.00296771	0.022309	24.1708
GO:0030125	cellular_component	cell	clathrin vesicle coat	EC_v6.g101608.t1,EC_v6.g015918.t1	2	381	12	50650	0.00354358	0.02575	22.1566
GO:1902884	biological_process	positive regulation of biological process	positive regulation of response to oxidative stress	EC_v6.g049555.t1,EC_v6.g064224.t1	2	381	12	50650	0.00354358	0.02575	22.1566
GO:0046373	biological_process	metabolic process	L-arabinose metabolic process	EC_v6.g006086.t1,EC_v6.g000480.t1	2	381	12	50650	0.00354358	0.02575	22.1566
GO:0022904	biological_process	metabolic process	respiratory electron transport chain	EC_v6.g052117.t1,EC_v6.g104969.t1	2	381	13	50650	0.00416711	0.0293268	20.4523
GO:0006000	biological_process	metabolic process	fructose metabolic process	EC_v6.g014343.t1,EC_v6.g039507.t1	2	381	14	50650	0.00483753	0.0327454	18.9914
GO:0080183	biological_process	response to stimulus	response to photooxidative stress	EC_v6.g021821.t1,EC_v6.g066336.t1	2	381	14	50650	0.00483753	0.0327454	18.9914
GO:0016831	molecular_function	catalytic activity	carboxy-lyase activity	EC_v6.g063140.t1,EC_v6.g048728.t1	2	381	15	50650	0.00555413	0.0364151	17.7253
GO:0018812	molecular_function	catalytic activity	3-hydroxyacyl-CoA dehydratase activity	EC_v6.g060946.t1,EC_v6.g026449.t1	2	381	15	50650	0.00555413	0.0364151	17.7253
GO:0009072	biological_process	metabolic process	aromatic amino acid family metabolic process	EC_v6.g001418.t1,EC_v6.g099296.t1	2	381	16	50650	0.00631617	0.0407978	16.6175
GO:0042176	biological_process	metabolic process	regulation of protein catabolic process	EC_v6.g014499.t1,EC_v6.g028485.t1	2	381	17	50650	0.00712292	0.044051	15.64
GO:0008239	molecular_function	catalytic activity	dipeptidyl-peptidase activity	EC_v6.g088765.t1,EC_v6.g055477.t1	2	381	17	50650	0.00712292	0.044051	15.64
GO:0006103	biological_process	metabolic process	2-oxoglutarate metabolic process	EC_v6.g013175.t1,EC_v6.g076779.t1	2	381	17	50650	0.00712292	0.044051	15.64
GO:0008177	molecular_function	catalytic activity	succinate dehydrogenase (ubiquinone) activity	EC_v6.g037382.t1,EC_v6.g101794.t1	2	381	17	50650	0.00712292	0.044051	15.64
GO:0043248	biological_process	cellular process	proteasome assembly	EC_v6.g047732.t1,EC_v6.g035790.t1	2	381	19	50650	0.00886774	0.0505661	13.9936
GO:0034975	biological_process	cellular process	protein folding in endoplasmic reticulum	EC_v6.g004718.t1,EC_v6.g026269.t1	2	381	19	50650	0.00886774	0.0505661	13.9936
GO:0005982	biological_process	metabolic process	starch metabolic process	EC_v6.g097110.t1,EC_v6.g030501.t1	2	381	20	50650	0.00980441	0.0551577	13.294
GO:0046556	molecular_function	catalytic activity	alpha-L-arabinofuranosidase activity	EC_v6.g000843.t1,EC_v6.g026710.t1	2	381	21	50650	0.010783	0.0591369	12.6609
GO:0042732	biological_process	metabolic process	D-xylose metabolic process	EC_v6.g047102.t1,EC_v6.g041468.t1	2	381	21	50650	0.010783	0.0591369	12.6609
GO:0030904	cellular_component	cell	retromer complex	EC_v6.g060151.t1,EC_v6.g031065.t1	2	381	21	50650	0.010783	0.0591369	12.6609
GO:0050302	molecular_function	catalytic activity	indole-3-acetaldehyde oxidase activity	EC_v6.g100414.t1,EC_v6.g056618.t1	2	381	22	50650	0.0118028	0.0635312	12.0854
GO:0005749	cellular_component	cell	mitochondrial respiratory chain complex II, succinate dehydrogenase complex (ubiquinone)	EC_v6.g028330.t1,EC_v6.g011773.t1	2	381	22	50650	0.0118028	0.0635312	12.0854
GO:0007035	biological_process	cellular process	vacuolar acidification	EC_v6.g042294.t1,EC_v6.g061065.t1	2	381	24	50650	0.0139635	0.0696816	11.0783
GO:0030131	cellular_component	cell	clathrin adaptor complex	EC_v6.g015108.t1,EC_v6.g032376.t1	2	381	25	50650	0.015103	0.0696816	10.6352
GO:0009898	cellular_component	cell	cytoplasmic side of plasma membrane	EC_v6.g015108.t1,EC_v6.g006478.t1	2	381	25	50650	0.015103	0.0696816	10.6352
GO:0008541	cellular_component	cell	proteasome regulatory particle, lid subcomplex	EC_v6.g026065.t1,EC_v6.g038299.t1	2	381	26	50650	0.0162811	0.0728059	10.2261
GO:0000326	cellular_component	cell	protein storage vacuole	EC_v6.g062742.t1,EC_v6.g029187.t1	2	381	26	50650	0.0162811	0.0728059	10.2261
GO:0031540	biological_process	metabolic process	regulation of anthocyanin biosynthetic process	EC_v6.g057835.t1,EC_v6.g007685.t1	2	381	27	50650	0.0174972	0.0774496	9.84738
GO:0034059	biological_process	response to stimulus	response to anoxia	EC_v6.g035790.t1,EC_v6.g041468.t1	2	381	28	50650	0.0187506	0.0813459	9.49569
GO:0016157	molecular_function	catalytic activity	sucrose synthase activity	EC_v6.g106092.t1,EC_v6.g088187.t1	2	381	29	50650	0.0200407	0.0849167	9.16825
GO:0008865	molecular_function	catalytic activity	fructokinase activity	EC_v6.g037382.t1,EC_v6.g036366.t1	2	381	29	50650	0.0200407	0.0849167	9.16825
GO:0031461	cellular_component	cell	cullin-RING ubiquitin ligase complex	EC_v6.g023802.t1,EC_v6.g000515.t1	2	381	30	50650	0.0213668	0.0849167	8.86264
GO:0030665	cellular_component	cell	clathrin-coated vesicle membrane	EC_v6.g085122.t1,EC_v6.g083401.t1	2	381	31	50650	0.0227285	0.0854277	8.57675
GO:0047037	molecular_function	catalytic activity	salutaridine reductase (NADPH) activity	EC_v6.g029187.t1,EC_v6.g068143.t1	2	381	31	50650	0.0227285	0.0854277	8.57675
GO:0102391	molecular_function	catalytic activity	decanoate--CoA ligase activity	EC_v6.g057041.t1,EC_v6.g096636.t1	2	381	32	50650	0.0241249	0.0902873	8.30873
GO:0004180	molecular_function	catalytic activity	carboxypeptidase activity	EC_v6.g056618.t1,EC_v6.g024160.t1	2	381	33	50650	0.0255556	0.095233	8.05695
GO:0045493	biological_process	metabolic process	xylan catabolic process	EC_v6.g060151.t1,EC_v6.g025441.t1	2	381	34	50650	0.02702	0.0998367	7.81998
GO:0009044	molecular_function	catalytic activity	xylan 1,4-beta-xylosidase activity	EC_v6.g008609.t1,EC_v6.g002748.t1	2	381	36	50650	0.0300474	0.103456	7.38554
GO:0103075	molecular_function	catalytic activity	indole-3-pyruvate monooxygenase activity	EC_v6.g056618.t1,EC_v6.g103837.t1	2	381	37	50650	0.0316093	0.107599	7.18593
GO:0004467	molecular_function	catalytic activity	long-chain fatty acid-CoA ligase activity	EC_v6.g052982.t1,EC_v6.g031522.t1	2	381	38	50650	0.0332026	0.11093	6.99682
GO:0016208	molecular_function	binding	AMP binding	EC_v6.g008895.t1,EC_v6.g014613.t1	2	381	38	50650	0.0332026	0.11093	6.99682
GO:0043546	molecular_function	binding	molybdopterin cofactor binding	EC_v6.g013175.t1,EC_v6.g015918.t1	2	381	39	50650	0.0348267	0.115912	6.81742
GO:0005985	biological_process	metabolic process	sucrose metabolic process	EC_v6.g024160.t1,EC_v6.g101794.t1	2	381	41	50650	0.038165	0.118857	6.48486
GO:0010109	biological_process	metabolic process	regulation of photosynthesis	EC_v6.g000362.t1,EC_v6.g038299.t1	2	381	42	50650	0.0398782	0.12375	6.33046
GO:0010204	biological_process	immune system process	defense response signaling pathway, resistance gene-independent	EC_v6.g091012.t1,EC_v6.g103927.t1	2	381	43	50650	0.0416201	0.127057	6.18324
GO:0019748	biological_process	metabolic process	secondary metabolic process	EC_v6.g014377.t1,EC_v6.g103837.t1	2	381	44	50650	0.04339	0.127057	6.04271
GO:0000266	biological_process	cellular process	mitochondrial fission	EC_v6.g053481.t1,EC_v6.g101794.t1	2	381	46	50650	0.0470122	0.133533	5.77998
GO:0005771	cellular_component	cell	multivesicular body	EC_v6.g091986.t1	2	381	46	50650	0.0470122	0.133533	5.77998
GO:0004176	molecular_function	catalytic activity	ATP-dependent peptidase activity	EC_v6.g068015.t1	2	381	46	50650	0.0470122	0.133533	5.77998
GO:0031072	molecular_function	binding	heat shock protein binding	EC_v6.g025441.t1	2	381	49	50650	0.0526437	0.141763	5.42611
GO:0004177	molecular_function	catalytic activity	aminopeptidase activity	EC_v6.g070242.t1	2	381	51	50650	0.0565242	0.150345	5.21332
GO:0003756	molecular_function	catalytic activity	protein disulfide isomerase activity	EC_v6.g058733.t1	2	381	57	50650	0.0687303	0.168825	4.66455
GO:0005200	molecular_function	structural molecule activity	structural constituent of cytoskeleton	EC_v6.g056618.t1	2	381	59	50650	0.0729749	0.175785	4.50643
GO:0006662	biological_process	metabolic process	glycerol ether metabolic process	EC_v6.g040742.t1	2	381	61	50650	0.0773016	0.183879	4.35868
GO:0010114	biological_process	response to stimulus	response to red light	EC_v6.g088830.t1	2	381	62	50650	0.0794946	0.183879	4.28838
GO:0007017	biological_process	cellular process	microtubule-based process	EC_v6.g031065.t1	2	381	63	50650	0.081707	0.186514	4.22031
GO:0006400	biological_process	metabolic process	tRNA modification	EC_v6.g038991.t1	2	381	63	50650	0.081707	0.186514	4.22031
GO:0047134	molecular_function	catalytic activity	protein-disulfide reductase activity	EC_v6.g092186.t1	2	381	67	50650	0.0907406	0.198021	3.96835
GO:0030276	molecular_function	binding	clathrin binding	EC_v6.g022409.t1	2	381	69	50650	0.0953624	0.202326	3.85332
GO:0004791	molecular_function	catalytic activity	thioredoxin-disulfide reductase activity	EC_v6.g084094.t1	2	381	71	50650	0.10005	0.207801	3.74478
GO:0050826	biological_process	response to stimulus	response to freezing	EC_v6.g032530.t1	2	381	72	50650	0.102418	0.211131	3.69277
GO:0016829	molecular_function	catalytic activity	lyase activity	EC_v6.g042796.t1	2	381	75	50650	0.109611	0.222282	3.54506
GO:0042147	biological_process	localization	retrograde transport, endosome to Golgi	EC_v6.g102304.t1	2	381	75	50650	0.109611	0.222282	3.54506
GO:0009688	biological_process	metabolic process	abscisic acid biosynthetic process	EC_v6.g044239.t1	2	381	76	50650	0.112038	0.223526	3.49841
GO:0010043	biological_process	response to stimulus	response to zinc ion	EC_v6.g062742.t1	2	381	80	50650	0.121882	0.233584	3.32349
GO:0007264	biological_process	cellular process	small GTPase mediated signal transduction	EC_v6.g033561.t1	2	381	81	50650	0.124375	0.237836	3.28246
GO:0019252	biological_process	metabolic process	starch biosynthetic process	EC_v6.g026054.t1	2	381	86	50650	0.137018	0.249957	3.09162
GO:0005747	cellular_component	cell	mitochondrial respiratory chain complex I	EC_v6.g002748.t1	2	381	86	50650	0.137018	0.249957	3.09162
GO:0004499	molecular_function	catalytic activity	N,N-dimethylaniline monooxygenase activity	EC_v6.g041996.t1	2	381	86	50650	0.137018	0.249957	3.09162
GO:0000027	biological_process	cellular process	ribosomal large subunit assembly	EC_v6.g024253.t1	2	381	87	50650	0.13958	0.252049	3.05608
GO:1901002	biological_process	positive regulation of biological process	positive regulation of response to salt stress	EC_v6.g103792.t1	2	381	91	50650	0.149928	0.262524	2.92175
GO:0010494	cellular_component	cell	cytoplasmic stress granule	EC_v6.g054662.t1	2	381	92	50650	0.152538	0.263805	2.88999
GO:0008237	molecular_function	catalytic activity	metallopeptidase activity	EC_v6.g030121.t1	2	381	97	50650	0.16572	0.277998	2.74102
GO:0031090	cellular_component	membrane	organelle membrane	EC_v6.g102801.t1	2	381	97	50650	0.16572	0.277998	2.74102
GO:0002181	biological_process	metabolic process	cytoplasmic translation	EC_v6.g050864.t1	2	381	102	50650	0.17909	0.292995	2.60666
GO:0009791	biological_process	multicellular organismal process	post-embryonic development	EC_v6.g023277.t1	2	381	103	50650	0.181784	0.296273	2.58135
GO:0016032	biological_process	multi-organism process	viral process	EC_v6.g008469.t1	2	381	103	50650	0.181784	0.296273	2.58135
GO:0009911	biological_process	reproduction	positive regulation of flower development	EC_v6.g026723.t1	2	381	110	50650	0.200795	0.318352	2.41708
GO:0031965	cellular_component	cell	nuclear membrane	EC_v6.g042294.t1	2	381	111	50650	0.203531	0.319206	2.39531
GO:0009820	biological_process	metabolic process	alkaloid metabolic process	EC_v6.g031882.t1	2	381	120	50650	0.228311	0.341487	2.21566
GO:0003899	molecular_function	catalytic activity	DNA-directed 5'-3' RNA polymerase activity	EC_v6.g017585.t1	2	381	122	50650	0.233848	0.344451	2.17934
GO:0010181	molecular_function	binding	FMN binding	EC_v6.g061065.t1	2	381	133	50650	0.264403	0.374114	1.99909
GO:0009543	cellular_component	cell	chloroplast thylakoid lumen	EC_v6.g052982.t1	2	381	134	50650	0.267185	0.374574	1.98417
GO:0009789	biological_process	cellular process	positive regulation of abscisic acid-activated signaling pathway	EC_v6.g052426.t1	2	381	136	50650	0.272747	0.375727	1.95499
GO:0009056	biological_process	metabolic process	catabolic process	EC_v6.g034822.t1	2	381	145	50650	0.297739	0.405037	1.83365
GO:0045087	biological_process	immune system process	innate immune response	EC_v6.g060946.t1	2	381	148	50650	0.306045	0.413753	1.79648
GO:0009816	biological_process	immune system process	defense response to bacterium, incompatible interaction	EC_v6.g050821.t1	2	381	156	50650	0.328091	0.436121	1.70435
GO:0009407	biological_process	metabolic process	toxin catabolic process	EC_v6.g095351.t1	2	381	167	50650	0.358079	0.464198	1.59209
GO:0009626	biological_process	immune system process	plant-type hypersensitive response	EC_v6.g026271.t1	2	381	167	50650	0.358079	0.464198	1.59209
GO:0042128	biological_process	metabolic process	nitrate assimilation	EC_v6.g100414.t1	2	381	169	50650	0.363481	0.468177	1.57325
GO:0010468	biological_process	metabolic process	regulation of gene expression	EC_v6.g096282.t1	2	381	174	50650	0.37691	0.482622	1.52804
GO:0010501	biological_process	metabolic process	RNA secondary structure unwinding	EC_v6.g026312.t1	2	381	174	50650	0.37691	0.482622	1.52804
GO:0015035	molecular_function	catalytic activity	protein disulfide oxidoreductase activity	EC_v6.g050371.t1	2	381	191	50650	0.421625	0.523728	1.39204
GO:0032580	cellular_component	cell	Golgi cisterna membrane	EC_v6.g085036.t1	2	381	196	50650	0.434465	0.533597	1.35653
GO:0016747	molecular_function	catalytic activity	transferase activity, transferring acyl groups other than amino-acyl groups	EC_v6.g085248.t1	2	381	212	50650	0.474485	0.569905	1.25415
GO:0080167	biological_process	response to stimulus	response to karrikin	EC_v6.g039507.t1	2	381	213	50650	0.476929	0.572053	1.24826
GO:0010008	cellular_component	cell	endosome membrane	EC_v6.g070646.t1	2	381	215	50650	0.481797	0.577098	1.23665
GO:0009860	biological_process	reproduction	pollen tube growth	EC_v6.g057175.t1	2	381	227	50650	0.510409	0.606371	1.17127
GO:0006869	biological_process	localization	lipid transport	EC_v6.g034316.t1	2	381	235	50650	0.5289	0.626632	1.1314
GO:0005654	cellular_component	cell	nucleoplasm	EC_v6.g065346.t1	2	381	248	50650	0.557924	0.653033	1.07209
GO:0012505	cellular_component	cell	endomembrane system	EC_v6.g015918.t1	2	381	249	50650	0.560103	0.654705	1.06779
GO:0004672	molecular_function	catalytic activity	protein kinase activity	EC_v6.g017343.t1	2	381	272	50650	0.608099	0.697714	0.977497
GO:0048364	biological_process	multicellular organismal process	root development	EC_v6.g031073.t1	2	381	319	50650	0.693579	0.774393	0.833477
GO:0009813	biological_process	metabolic process	flavonoid biosynthetic process	EC_v6.g071668.t1	2	381	327	50650	0.706494	0.785794	0.813086
GO:0042626	molecular_function	catalytic activity	ATPase activity, coupled to transmembrane movement of substances	EC_v6.g084735.t1	2	381	337	50650	0.721997	0.795931	0.788959
GO:0009753	biological_process	response to stimulus	response to jasmonic acid	EC_v6.g103608.t1	2	381	339	50650	0.725014	0.797937	0.784305
GO:0009751	biological_process	response to stimulus	response to salicylic acid	EC_v6.g050774.t1	2	381	392	50650	0.79536	0.850986	0.678263
GO:0009416	biological_process	response to stimulus	response to light stimulus	EC_v6.g000362.t1	2	381	407	50650	0.812158	0.861559	0.653266
GO:0043231	cellular_component	cell	intracellular membrane-bounded organelle	EC_v6.g101608.t1	2	381	414	50650	0.819569	0.868364	0.64222
GO:0042802	molecular_function	binding	identical protein binding	EC_v6.g038299.t1	2	381	420	50650	0.825711	0.872752	0.633046
GO:0042803	molecular_function	binding	protein homodimerization activity	EC_v6.g029187.t1	2	381	427	50650	0.83264	0.877947	0.622668
GO:0022857	molecular_function	transporter activity	transmembrane transporter activity	EC_v6.g037978.t1	2	381	441	50650	0.845757	0.886419	0.602901
GO:0006357	biological_process	metabolic process	regulation of transcription from RNA polymerase II promoter	EC_v6.g049179.t1	2	381	444	50650	0.848444	0.888167	0.598827
GO:0009873	biological_process	cellular process	ethylene-activated signaling pathway	EC_v6.g021719.t1	2	381	533	50650	0.911076	0.946911	0.498835
GO:0005802	cellular_component	cell	trans-Golgi network	EC_v6.g006086.t1	2	381	553	50650	0.921339	0.953034	0.480794
GO:0009611	biological_process	response to stimulus	response to wounding	EC_v6.g098666.t1	2	381	564	50650	0.926498	0.953442	0.471417
GO:0046658	cellular_component	cell	anchored component of plasma membrane	EC_v6.g022065.t1	2	381	568	50650	0.928294	0.953442	0.468097
GO:0051301	biological_process	cellular process	cell division	EC_v6.g035790.t1	2	381	595	50650	0.939375	0.962342	0.446856
GO:0009734	biological_process	cellular process	auxin-activated signaling pathway	EC_v6.g014343.t1	2	381	661	50650	0.960024	0.976827	0.402238
GO:0016567	biological_process	metabolic process	protein ubiquitination	EC_v6.g024953.t1	2	381	1044	50650	0.996847	1	0.254674
GO:0071555	biological_process	cellular process	cell wall organization	EC_v6.g062041.t1	2	381	1096	50650	0.997793	1	0.242591
GO:0051743	molecular_function	catalytic activity	red chlorophyll catabolite reductase activity	EC_v6.g044901.t1	1	381	1	50650	0.00752221	0.0449272	132.94
GO:0051050	biological_process	positive regulation of biological process	positive regulation of transport	EC_v6.g060151.t1	1	381	1	50650	0.00752221	0.0449272	132.94
GO:0003980	molecular_function	catalytic activity	UDP-glucose:glycoprotein glucosyltransferase activity	EC_v6.g044523.t1	1	381	1	50650	0.00752221	0.0449272	132.94
GO:0051084	biological_process	cellular process	'de novo' posttranslational protein folding	EC_v6.g076272.t1	1	381	1	50650	0.00752221	0.0449272	132.94
GO:0048244	molecular_function	catalytic activity	phytanoyl-CoA dioxygenase activity	EC_v6.g024693.t1	1	381	1	50650	0.00752221	0.0449272	132.94
GO:0006127	biological_process	metabolic process	glycerophosphate shuttle	EC_v6.g103798.t1	1	381	2	50650	0.014988	0.0696816	66.4698
GO:0004368	molecular_function	catalytic activity	glycerol-3-phosphate dehydrogenase activity	EC_v6.g051723.t1	1	381	2	50650	0.014988	0.0696816	66.4698
GO:0019544	biological_process	metabolic process	arginine catabolic process to glutamate	EC_v6.g075805.t1	1	381	2	50650	0.014988	0.0696816	66.4698
GO:0004587	molecular_function	catalytic activity	ornithine-oxo-acid transaminase activity	EC_v6.g014495.t1	1	381	2	50650	0.014988	0.0696816	66.4698
GO:0071586	biological_process	metabolic process	CAAX-box protein processing	EC_v6.g037241.t1	1	381	2	50650	0.014988	0.0696816	66.4698
GO:0019516	biological_process	metabolic process	lactate oxidation	EC_v6.g026122.t1	1	381	2	50650	0.014988	0.0696816	66.4698
GO:0005838	cellular_component	cell	proteasome regulatory particle	EC_v6.g019441.t1	1	381	2	50650	0.014988	0.0696816	66.4698
GO:0016710	molecular_function	catalytic activity	trans-cinnamate 4-monooxygenase activity	EC_v6.g026449.t1	1	381	2	50650	0.014988	0.0696816	66.4698
GO:0006593	biological_process	metabolic process	ornithine catabolic process	EC_v6.g065760.t1	1	381	2	50650	0.014988	0.0696816	66.4698
GO:0080119	biological_process	cellular process	ER body organization	EC_v6.g052436.t1	1	381	2	50650	0.014988	0.0696816	66.4698
GO:0051990	molecular_function	catalytic activity	(R)-2-hydroxyglutarate dehydrogenase activity	EC_v6.g023545.t1	1	381	2	50650	0.014988	0.0696816	66.4698
GO:0052591	molecular_function	catalytic activity	sn-glycerol-3-phosphate:ubiquinone-8 oxidoreductase activity	EC_v6.g047732.t1	1	381	2	50650	0.014988	0.0696816	66.4698
GO:0008240	molecular_function	catalytic activity	tripeptidyl-peptidase activity	EC_v6.g077502.t1	1	381	2	50650	0.014988	0.0696816	66.4698
GO:0050521	molecular_function	catalytic activity	alpha-glucan, water dikinase activity	EC_v6.g032182.t1	1	381	2	50650	0.014988	0.0696816	66.4698
GO:0048232	biological_process	reproduction	male gamete generation	EC_v6.g037928.t1	1	381	2	50650	0.014988	0.0696816	66.4698
GO:0004329	molecular_function	catalytic activity	formate-tetrahydrofolate ligase activity	EC_v6.g039622.t1	1	381	2	50650	0.014988	0.0696816	66.4698
GO:0010363	biological_process	immune system process	regulation of plant-type hypersensitive response	EC_v6.g087607.t1	1	381	2	50650	0.014988	0.0696816	66.4698
GO:0017113	molecular_function	catalytic activity	dihydropyrimidine dehydrogenase (NADP+) activity	EC_v6.g048321.t1	1	381	2	50650	0.014988	0.0696816	66.4698
GO:0004776	molecular_function	catalytic activity	succinate-CoA ligase (GDP-forming) activity	EC_v6.g007393.t1	1	381	2	50650	0.014988	0.0696816	66.4698
GO:0000386	molecular_function	catalytic activity	second spliceosomal transesterification activity	EC_v6.g046173.t1	1	381	3	50650	0.0223977	0.0849167	44.3132
GO:0004370	molecular_function	catalytic activity	glycerol kinase activity	EC_v6.g054718.t1	1	381	3	50650	0.0223977	0.0849167	44.3132
GO:0030623	molecular_function	binding	U5 snRNA binding	EC_v6.g014397.t1	1	381	3	50650	0.0223977	0.0849167	44.3132
GO:0102991	molecular_function	catalytic activity	myristoyl-CoA hydrolase activity	EC_v6.g050836.t1	1	381	3	50650	0.0223977	0.0849167	44.3132
GO:0019395	biological_process	metabolic process	fatty acid oxidation	EC_v6.g072494.t1	1	381	3	50650	0.0223977	0.0849167	44.3132
GO:0004147	molecular_function	catalytic activity	dihydrolipoamide branched chain acyltransferase activity	EC_v6.g005173.t1	1	381	3	50650	0.0223977	0.0849167	44.3132
GO:0001881	biological_process	metabolic process	receptor recycling	EC_v6.g000515.t1	1	381	3	50650	0.0223977	0.0849167	44.3132
GO:0032934	molecular_function	binding	sterol binding	EC_v6.g093762.t1	1	381	3	50650	0.0223977	0.0849167	44.3132
GO:0008470	molecular_function	catalytic activity	isovaleryl-CoA dehydrogenase activity	EC_v6.g040066.t1	1	381	3	50650	0.0223977	0.0849167	44.3132
GO:0071439	cellular_component	cell	clathrin complex	EC_v6.g096083.t1	1	381	3	50650	0.0223977	0.0849167	44.3132
GO:0051788	biological_process	response to stimulus	response to misfolded protein	EC_v6.g076779.t1	1	381	3	50650	0.0223977	0.0849167	44.3132
GO:1990456	biological_process	cellular process	mitochondrion-endoplasmic reticulum membrane tethering	EC_v6.g054853.t1	1	381	3	50650	0.0223977	0.0849167	44.3132
GO:0046167	biological_process	metabolic process	glycerol-3-phosphate biosynthetic process	EC_v6.g105097.t1	1	381	3	50650	0.0223977	0.0849167	44.3132
GO:0032051	molecular_function	binding	clathrin light chain binding	EC_v6.g071582.t1	1	381	3	50650	0.0223977	0.0849167	44.3132
GO:0004631	molecular_function	catalytic activity	phosphomevalonate kinase activity	EC_v6.g091259.t1	1	381	3	50650	0.0223977	0.0849167	44.3132
GO:0004335	molecular_function	catalytic activity	galactokinase activity	EC_v6.g062802.t1	1	381	3	50650	0.0223977	0.0849167	44.3132
GO:0033389	biological_process	metabolic process	putrescine biosynthetic process from arginine, using agmatinase	EC_v6.g029107.t1	1	381	3	50650	0.0223977	0.0849167	44.3132
GO:0008783	molecular_function	catalytic activity	agmatinase activity	EC_v6.g043263.t1	1	381	3	50650	0.0223977	0.0849167	44.3132
GO:0004053	molecular_function	catalytic activity	arginase activity	EC_v6.g082737.t1	1	381	3	50650	0.0223977	0.0849167	44.3132
GO:0016290	molecular_function	catalytic activity	palmitoyl-CoA hydrolase activity	EC_v6.g085871.t1	1	381	3	50650	0.0223977	0.0849167	44.3132
GO:0010446	biological_process	response to stimulus	response to alkaline pH	EC_v6.g030501.t1	1	381	3	50650	0.0223977	0.0849167	44.3132
GO:0006560	biological_process	metabolic process	proline metabolic process	EC_v6.g024160.t1	1	381	3	50650	0.0223977	0.0849167	44.3132
GO:0043617	biological_process	cellular process	cellular response to sucrose starvation	EC_v6.g023869.t1	1	381	3	50650	0.0223977	0.0849167	44.3132
GO:0043754	molecular_function	catalytic activity	dihydrolipoyllysine-residue (2-methylpropanoyl)transferase activity	EC_v6.g000043.t1	1	381	3	50650	0.0223977	0.0849167	44.3132
GO:0006637	biological_process	metabolic process	acyl-CoA metabolic process	EC_v6.g065002.t1	1	381	3	50650	0.0223977	0.0849167	44.3132
GO:0009413	biological_process	response to stimulus	response to flooding	EC_v6.g000843.t1	1	381	4	50650	0.0297519	0.102951	33.2349
GO:0004854	molecular_function	catalytic activity	xanthine dehydrogenase activity	EC_v6.g097110.t1	1	381	4	50650	0.0297519	0.102951	33.2349
GO:0048307	molecular_function	catalytic activity	ferredoxin-nitrite reductase activity	EC_v6.g070316.t1	1	381	4	50650	0.0297519	0.102951	33.2349
GO:0009115	biological_process	metabolic process	xanthine catabolic process	EC_v6.g038801.t1	1	381	4	50650	0.0297519	0.102951	33.2349
GO:0030906	cellular_component	cell	retromer, cargo-selective complex	EC_v6.g031522.t1	1	381	4	50650	0.0297519	0.102951	33.2349
GO:0003985	molecular_function	catalytic activity	acetyl-CoA C-acetyltransferase activity	EC_v6.g075702.t1	1	381	4	50650	0.0297519	0.102951	33.2349
GO:0000380	biological_process	metabolic process	alternative mRNA splicing, via spliceosome	EC_v6.g057503.t1	1	381	4	50650	0.0297519	0.102951	33.2349
GO:0032366	biological_process	localization	intracellular sterol transport	EC_v6.g003644.t1	1	381	4	50650	0.0297519	0.102951	33.2349
GO:0008482	molecular_function	catalytic activity	sulfite oxidase activity	EC_v6.g103837.t1	1	381	4	50650	0.0297519	0.102951	33.2349
GO:0010477	biological_process	response to stimulus	response to sulfur dioxide	EC_v6.g026710.t1	1	381	4	50650	0.0297519	0.102951	33.2349
GO:0006216	biological_process	metabolic process	cytidine catabolic process	EC_v6.g050165.t1	1	381	4	50650	0.0297519	0.102951	33.2349
GO:0004048	molecular_function	catalytic activity	anthranilate phosphoribosyltransferase activity	EC_v6.g028004.t1	1	381	4	50650	0.0297519	0.102951	33.2349
GO:0047844	molecular_function	catalytic activity	deoxycytidine deaminase activity	EC_v6.g032376.t1	1	381	4	50650	0.0297519	0.102951	33.2349
GO:0009972	biological_process	metabolic process	cytidine deamination	EC_v6.g006478.t1	1	381	4	50650	0.0297519	0.102951	33.2349
GO:0004126	molecular_function	catalytic activity	cytidine deaminase activity	EC_v6.g014499.t1	1	381	4	50650	0.0297519	0.102951	33.2349
GO:0004328	molecular_function	catalytic activity	formamidase activity	EC_v6.g050947.t1	1	381	5	50650	0.0370509	0.116637	26.5879
GO:0009808	biological_process	metabolic process	lignin metabolic process	EC_v6.g014346.t1	1	381	5	50650	0.0370509	0.116637	26.5879
GO:0010372	biological_process	metabolic process	positive regulation of gibberellin biosynthetic process	EC_v6.g053481.t1	1	381	5	50650	0.0370509	0.116637	26.5879
GO:0004516	molecular_function	catalytic activity	nicotinate phosphoribosyltransferase activity	EC_v6.g015108.t1	1	381	5	50650	0.0370509	0.116637	26.5879
GO:0000221	cellular_component	cell	vacuolar proton-transporting V-type ATPase, V1 domain	EC_v6.g101782.t1	1	381	5	50650	0.0370509	0.116637	26.5879
GO:0004149	molecular_function	catalytic activity	dihydrolipoyllysine-residue succinyltransferase activity	EC_v6.g026269.t1	1	381	5	50650	0.0370509	0.116637	26.5879
GO:0032441	molecular_function	catalytic activity	pheophorbide a oxygenase activity	EC_v6.g010797.t1	1	381	5	50650	0.0370509	0.116637	26.5879
GO:0003863	molecular_function	catalytic activity	3-methyl-2-oxobutanoate dehydrogenase (2-methylpropanoyl-transferring) activity	EC_v6.g005859.t1	1	381	5	50650	0.0370509	0.116637	26.5879
GO:0004591	molecular_function	catalytic activity	oxoglutarate dehydrogenase (succinyl-transferring) activity	EC_v6.g083535.t1	1	381	5	50650	0.0370509	0.116637	26.5879
GO:0097053	biological_process	metabolic process	L-kynurenine catabolic process	EC_v6.g106772.t1	1	381	5	50650	0.0370509	0.116637	26.5879
GO:1990592	biological_process	metabolic process	protein K69-linked ufmylation	EC_v6.g068143.t1	1	381	5	50650	0.0370509	0.116637	26.5879
GO:0034256	molecular_function	catalytic activity	chlorophyll(ide) b reductase activity	EC_v6.g073011.t1	1	381	5	50650	0.0370509	0.116637	26.5879
GO:0004458	molecular_function	catalytic activity	D-lactate dehydrogenase (cytochrome) activity	EC_v6.g041899.t1	1	381	5	50650	0.0370509	0.116637	26.5879
GO:0006570	biological_process	metabolic process	tyrosine metabolic process	EC_v6.g043327.t1	1	381	6	50650	0.0442951	0.127057	22.1566
GO:0005092	molecular_function	enzyme regulator activity	GDP-dissociation inhibitor activity	EC_v6.g078496.t1	1	381	6	50650	0.0442951	0.127057	22.1566
GO:0016407	molecular_function	catalytic activity	acetyltransferase activity	EC_v6.g096195.t1	1	381	6	50650	0.0442951	0.127057	22.1566
GO:0003989	molecular_function	catalytic activity	acetyl-CoA carboxylase activity	EC_v6.g096636.t1	1	381	6	50650	0.0442951	0.127057	22.1566
GO:0016212	molecular_function	catalytic activity	kynurenine-oxoglutarate transaminase activity	EC_v6.g101794.t1	1	381	6	50650	0.0442951	0.127057	22.1566
GO:1901651	biological_process	cellular process	regulation of mitotic chromosome decondensation	EC_v6.g004718.t1	1	381	6	50650	0.0442951	0.127057	22.1566
GO:1900034	biological_process	cellular process	regulation of cellular response to heat	EC_v6.g062876.t1	1	381	6	50650	0.0442951	0.127057	22.1566
GO:0004614	molecular_function	catalytic activity	phosphoglucomutase activity	EC_v6.g040800.t1	1	381	6	50650	0.0442951	0.127057	22.1566
GO:2000541	biological_process	metabolic process	positive regulation of protein geranylgeranylation	EC_v6.g018168.t1	1	381	6	50650	0.0442951	0.127057	22.1566
GO:0034276	biological_process	metabolic process	kynurenic acid biosynthetic process	EC_v6.g073074.t1	1	381	6	50650	0.0442951	0.127057	22.1566
GO:0016784	molecular_function	catalytic activity	3-mercaptopyruvate sulfurtransferase activity	EC_v6.g104146.t1	1	381	6	50650	0.0442951	0.127057	22.1566
GO:0080178	biological_process	metabolic process	5-carbamoylmethyl uridine residue modification	EC_v6.g033026.t1	1	381	6	50650	0.0442951	0.127057	22.1566
GO:0030620	molecular_function	binding	U2 snRNA binding	EC_v6.g034619.t1	1	381	6	50650	0.0442951	0.127057	22.1566
GO:0047536	molecular_function	catalytic activity	2-aminoadipate transaminase activity	EC_v6.g104969.t1	1	381	6	50650	0.0442951	0.127057	22.1566
GO:0008802	molecular_function	catalytic activity	betaine-aldehyde dehydrogenase activity	EC_v6.g005695.t1	1	381	6	50650	0.0442951	0.127057	22.1566
GO:0009353	cellular_component	cell	mitochondrial oxoglutarate dehydrogenase complex	EC_v6.g053359.t1	1	381	6	50650	0.0442951	0.127057	22.1566
GO:0033512	biological_process	metabolic process	L-lysine catabolic process to acetyl-CoA via saccharopine	EC_v6.g005059.t1	1	381	6	50650	0.0442951	0.127057	22.1566
GO:2001295	biological_process	metabolic process	malonyl-CoA biosynthetic process	EC_v6.g088765.t1	1	381	6	50650	0.0442951	0.127057	22.1566
GO:0033356	biological_process	metabolic process	UDP-L-arabinose metabolic process	EC_v6.g107220.t1	1	381	6	50650	0.0442951	0.127057	22.1566
GO:0015994	biological_process	metabolic process	chlorophyll metabolic process	EC_v6.g074482.t1	1	381	7	50650	0.051485	0.140736	18.9914
GO:0006641	biological_process	metabolic process	triglyceride metabolic process	EC_v6.g029097.t1	1	381	7	50650	0.051485	0.140736	18.9914
GO:0010168	cellular_component	cell	ER body	EC_v6.g075578.t1	1	381	7	50650	0.051485	0.140736	18.9914
GO:0010507	biological_process	metabolic process	negative regulation of autophagy	EC_v6.g043324.t1	1	381	7	50650	0.051485	0.140736	18.9914
GO:0019521	biological_process	metabolic process	D-gluconate metabolic process	EC_v6.g083984.t1	1	381	7	50650	0.051485	0.140736	18.9914
GO:0007051	biological_process	cellular process	spindle organization	EC_v6.g010605.t1	1	381	7	50650	0.051485	0.140736	18.9914
GO:0036257	biological_process	cellular process	multivesicular body organization	EC_v6.g097620.t1	1	381	7	50650	0.051485	0.140736	18.9914
GO:0045252	cellular_component	cell	oxoglutarate dehydrogenase complex	EC_v6.g028432.t1	1	381	7	50650	0.051485	0.140736	18.9914
GO:0010188	biological_process	response to stimulus	response to microbial phytotoxin	EC_v6.g076897.t1	1	381	7	50650	0.051485	0.140736	18.9914
GO:0019358	biological_process	metabolic process	nicotinate nucleotide salvage	EC_v6.g008609.t1	1	381	7	50650	0.051485	0.140736	18.9914
GO:0009940	molecular_function	binding	amino-terminal vacuolar sorting propeptide binding	EC_v6.g064565.t1	1	381	7	50650	0.051485	0.140736	18.9914
GO:0004813	molecular_function	catalytic activity	alanine-tRNA ligase activity	EC_v6.g013175.t1	1	381	8	50650	0.0586209	0.150345	16.6175
GO:0019305	biological_process	metabolic process	dTDP-rhamnose biosynthetic process	EC_v6.g060642.t1	1	381	8	50650	0.0586209	0.150345	16.6175
GO:0045430	molecular_function	catalytic activity	chalcone isomerase activity	EC_v6.g062208.t1	1	381	8	50650	0.0586209	0.150345	16.6175
GO:0046459	biological_process	metabolic process	short-chain fatty acid metabolic process	EC_v6.g103927.t1	1	381	8	50650	0.0586209	0.150345	16.6175
GO:0006419	biological_process	metabolic process	alanyl-tRNA aminoacylation		1	381	8	50650	0.0586209	0.150345	16.6175
GO:0097157	molecular_function	binding	pre-mRNA intronic binding		1	381	8	50650	0.0586209	0.150345	16.6175
GO:0004449	molecular_function	catalytic activity	isocitrate dehydrogenase (NAD+) activity		1	381	8	50650	0.0586209	0.150345	16.6175
GO:0047913	molecular_function	catalytic activity	gallate 1-beta-glucosyltransferase activity		1	381	8	50650	0.0586209	0.150345	16.6175
GO:0045334	cellular_component	cell	clathrin-coated endocytic vesicle		1	381	8	50650	0.0586209	0.150345	16.6175
GO:0044130	biological_process	growth	negative regulation of growth of symbiont in host		1	381	8	50650	0.0586209	0.150345	16.6175
GO:0004514	molecular_function	catalytic activity	nicotinate-nucleotide diphosphorylase (carboxylating) activity		1	381	8	50650	0.0586209	0.150345	16.6175
GO:0019483	biological_process	metabolic process	beta-alanine biosynthetic process		1	381	8	50650	0.0586209	0.150345	16.6175
GO:0006591	biological_process	metabolic process	ornithine metabolic process		1	381	8	50650	0.0586209	0.150345	16.6175
GO:0051841	biological_process	cell killing	positive regulation by host of cytolysis of symbiont cells		1	381	8	50650	0.0586209	0.150345	16.6175
GO:0051646	biological_process	localization	mitochondrion localization		1	381	9	50650	0.0657033	0.162304	14.7711
GO:0006750	biological_process	metabolic process	glutathione biosynthetic process		1	381	9	50650	0.0657033	0.162304	14.7711
GO:0046835	biological_process	metabolic process	carbohydrate phosphorylation		1	381	9	50650	0.0657033	0.162304	14.7711
GO:0019285	biological_process	metabolic process	glycine betaine biosynthetic process from choline		1	381	9	50650	0.0657033	0.162304	14.7711
GO:0006552	biological_process	metabolic process	leucine catabolic process		1	381	9	50650	0.0657033	0.162304	14.7711
GO:0071454	biological_process	cellular process	cellular response to anoxia		1	381	9	50650	0.0657033	0.162304	14.7711
GO:0046825	biological_process	regulation of biological process	regulation of protein export from nucleus		1	381	9	50650	0.0657033	0.162304	14.7711
GO:0016004	molecular_function	enzyme regulator activity	phospholipase activator activity		1	381	9	50650	0.0657033	0.162304	14.7711
GO:0052655	molecular_function	catalytic activity	L-valine transaminase activity		1	381	9	50650	0.0657033	0.162304	14.7711
GO:0052654	molecular_function	catalytic activity	L-leucine transaminase activity		1	381	9	50650	0.0657033	0.162304	14.7711
GO:0004357	molecular_function	catalytic activity	glutamate-cysteine ligase activity		1	381	9	50650	0.0657033	0.162304	14.7711
GO:0052656	molecular_function	catalytic activity	L-isoleucine transaminase activity		1	381	9	50650	0.0657033	0.162304	14.7711
GO:0016783	molecular_function	catalytic activity	sulfurtransferase activity		1	381	10	50650	0.0727325	0.175686	13.294
GO:0090377	biological_process	reproduction	seed trichome initiation		1	381	10	50650	0.0727325	0.175686	13.294
GO:0051262	biological_process	cellular process	protein tetramerization		1	381	10	50650	0.0727325	0.175686	13.294
GO:0005534	molecular_function	binding	galactose binding		1	381	10	50650	0.0727325	0.175686	13.294
GO:0000050	biological_process	metabolic process	urea cycle		1	381	10	50650	0.0727325	0.175686	13.294
GO:0034515	cellular_component	cell	proteasome storage granule		1	381	10	50650	0.0727325	0.175686	13.294
GO:2000114	biological_process	cellular process	regulation of establishment of cell polarity		1	381	11	50650	0.079709	0.183879	12.0854
GO:0000104	molecular_function	catalytic activity	succinate dehydrogenase activity		1	381	11	50650	0.079709	0.183879	12.0854
GO:0004127	molecular_function	catalytic activity	cytidylate kinase activity		1	381	11	50650	0.079709	0.183879	12.0854
GO:0006531	biological_process	metabolic process	aspartate metabolic process		1	381	11	50650	0.079709	0.183879	12.0854
GO:0004322	molecular_function	catalytic activity	ferroxidase activity		1	381	11	50650	0.079709	0.183879	12.0854
GO:0048037	molecular_function	binding	cofactor binding		1	381	11	50650	0.079709	0.183879	12.0854
GO:0016075	biological_process	metabolic process	rRNA catabolic process		1	381	11	50650	0.079709	0.183879	12.0854
GO:0060359	biological_process	response to stimulus	response to ammonium ion		1	381	11	50650	0.079709	0.183879	12.0854
GO:0004075	molecular_function	catalytic activity	biotin carboxylase activity		1	381	11	50650	0.079709	0.183879	12.0854
GO:0006527	biological_process	metabolic process	arginine catabolic process		1	381	11	50650	0.079709	0.183879	12.0854
GO:0009041	molecular_function	catalytic activity	uridylate kinase activity		1	381	11	50650	0.079709	0.183879	12.0854
GO:0007029	biological_process	cellular process	endoplasmic reticulum organization		1	381	11	50650	0.079709	0.183879	12.0854
GO:0006212	biological_process	metabolic process	uracil catabolic process		1	381	11	50650	0.079709	0.183879	12.0854
GO:0017070	molecular_function	binding	U6 snRNA binding		1	381	12	50650	0.0866331	0.189809	11.0783
GO:0016903	molecular_function	catalytic activity	oxidoreductase activity, acting on the aldehyde or oxo group of donors		1	381	12	50650	0.0866331	0.189809	11.0783
GO:0047617	molecular_function	catalytic activity	acyl-CoA hydrolase activity		1	381	12	50650	0.0866331	0.189809	11.0783
GO:0006612	biological_process	localization	protein targeting to membrane		1	381	12	50650	0.0866331	0.189809	11.0783
GO:0005968	cellular_component	cell	Rab-protein geranylgeranyltransferase complex		1	381	12	50650	0.0866331	0.189809	11.0783
GO:0004356	molecular_function	catalytic activity	glutamate-ammonia ligase activity		1	381	12	50650	0.0866331	0.189809	11.0783
GO:0004823	molecular_function	catalytic activity	leucine-tRNA ligase activity		1	381	12	50650	0.0866331	0.189809	11.0783
GO:0005960	cellular_component	cell	glycine cleavage complex		1	381	12	50650	0.0866331	0.189809	11.0783
GO:0030008	cellular_component	cell	TRAPP complex		1	381	12	50650	0.0866331	0.189809	11.0783
GO:0009331	cellular_component	cell	glycerol-3-phosphate dehydrogenase complex		1	381	12	50650	0.0866331	0.189809	11.0783
GO:0005782	cellular_component	cell	peroxisomal matrix		1	381	12	50650	0.0866331	0.189809	11.0783
GO:0006429	biological_process	metabolic process	leucyl-tRNA aminoacylation		1	381	12	50650	0.0866331	0.189809	11.0783
GO:0006542	biological_process	metabolic process	glutamine biosynthetic process		1	381	12	50650	0.0866331	0.189809	11.0783
GO:1905538	molecular_function	binding	polysome binding		1	381	13	50650	0.0935053	0.199356	10.2261
GO:0055129	biological_process	metabolic process	L-proline biosynthetic process		1	381	13	50650	0.0935053	0.199356	10.2261
GO:0004353	molecular_function	catalytic activity	glutamate dehydrogenase [NAD(P)+] activity		1	381	13	50650	0.0935053	0.199356	10.2261
GO:0006081	biological_process	metabolic process	cellular aldehyde metabolic process		1	381	13	50650	0.0935053	0.199356	10.2261
GO:0046902	biological_process	cellular process	regulation of mitochondrial membrane permeability		1	381	13	50650	0.0935053	0.199356	10.2261
GO:0034517	biological_process	metabolic process	ribophagy		1	381	13	50650	0.0935053	0.199356	10.2261
GO:0000056	biological_process	localization	ribosomal small subunit export from nucleus		1	381	13	50650	0.0935053	0.199356	10.2261
GO:1990861	cellular_component	macromolecular complex	Ubp3-Bre5 deubiquitination complex		1	381	13	50650	0.0935053	0.199356	10.2261
GO:0060628	biological_process	cellular process	regulation of ER to Golgi vesicle-mediated transport		1	381	13	50650	0.0935053	0.199356	10.2261
GO:0016471	cellular_component	cell	vacuolar proton-transporting V-type ATPase complex		1	381	14	50650	0.100326	0.207801	9.49569
GO:0006610	biological_process	localization	ribosomal protein import into nucleus		1	381	14	50650	0.100326	0.207801	9.49569
GO:0004634	molecular_function	catalytic activity	phosphopyruvate hydratase activity		1	381	14	50650	0.100326	0.207801	9.49569
GO:0000015	cellular_component	cell	phosphopyruvate hydratase complex		1	381	14	50650	0.100326	0.207801	9.49569
GO:0006405	biological_process	localization	RNA export from nucleus		1	381	14	50650	0.100326	0.207801	9.49569
GO:0072546	cellular_component	cell	ER membrane protein complex		1	381	14	50650	0.100326	0.207801	9.49569
GO:0016656	molecular_function	catalytic activity	monodehydroascorbate reductase (NADH) activity		1	381	14	50650	0.100326	0.207801	9.49569
GO:0033290	cellular_component	cell	eukaryotic 48S preinitiation complex		1	381	14	50650	0.100326	0.207801	9.49569
GO:0009660	biological_process	cellular process	amyloplast organization		1	381	15	50650	0.107095	0.218194	8.86264
GO:0019287	biological_process	metabolic process	isopentenyl diphosphate biosynthetic process, mevalonate pathway		1	381	15	50650	0.107095	0.218194	8.86264
GO:0015078	molecular_function	transporter activity	hydrogen ion transmembrane transporter activity		1	381	15	50650	0.107095	0.218194	8.86264
GO:1902326	biological_process	metabolic process	positive regulation of chlorophyll biosynthetic process		1	381	15	50650	0.107095	0.218194	8.86264
GO:0009435	biological_process	metabolic process	NAD biosynthetic process		1	381	16	50650	0.113814	0.223526	8.30873
GO:1904143	biological_process	metabolic process	positive regulation of carotenoid biosynthetic process		1	381	16	50650	0.113814	0.223526	8.30873
GO:0043171	biological_process	metabolic process	peptide catabolic process		1	381	16	50650	0.113814	0.223526	8.30873
GO:0050790	biological_process	biological regulation	regulation of catalytic activity		1	381	16	50650	0.113814	0.223526	8.30873
GO:0006221	biological_process	metabolic process	pyrimidine nucleotide biosynthetic process		1	381	16	50650	0.113814	0.223526	8.30873
GO:0003841	molecular_function	catalytic activity	1-acylglycerol-3-phosphate O-acyltransferase activity		1	381	16	50650	0.113814	0.223526	8.30873
GO:0051601	biological_process	localization	exocyst localization		1	381	16	50650	0.113814	0.223526	8.30873
GO:0008460	molecular_function	catalytic activity	dTDP-glucose 4,6-dehydratase activity		1	381	16	50650	0.113814	0.223526	8.30873
GO:0033539	biological_process	metabolic process	fatty acid beta-oxidation using acyl-CoA dehydrogenase		1	381	16	50650	0.113814	0.223526	8.30873
GO:0016207	molecular_function	catalytic activity	4-coumarate-CoA ligase activity		1	381	16	50650	0.113814	0.223526	8.30873
GO:0070006	molecular_function	catalytic activity	metalloaminopeptidase activity		1	381	16	50650	0.113814	0.223526	8.30873
GO:0016531	molecular_function	binding	copper chaperone activity		1	381	17	50650	0.120482	0.231411	7.81998
GO:0004521	molecular_function	catalytic activity	endoribonuclease activity		1	381	17	50650	0.120482	0.231411	7.81998
GO:0004602	molecular_function	catalytic activity	glutathione peroxidase activity		1	381	17	50650	0.120482	0.231411	7.81998
GO:0030619	molecular_function	binding	U1 snRNA binding		1	381	17	50650	0.120482	0.231411	7.81998
GO:0006515	biological_process	metabolic process	protein quality control for misfolded or incompletely synthesized proteins		1	381	17	50650	0.120482	0.231411	7.81998
GO:0003997	molecular_function	catalytic activity	acyl-CoA oxidase activity		1	381	17	50650	0.120482	0.231411	7.81998
GO:0003995	molecular_function	catalytic activity	acyl-CoA dehydrogenase activity		1	381	17	50650	0.120482	0.231411	7.81998
GO:0018344	biological_process	metabolic process	protein geranylgeranylation		1	381	17	50650	0.120482	0.231411	7.81998
GO:0000154	biological_process	metabolic process	rRNA modification		1	381	17	50650	0.120482	0.231411	7.81998
GO:0006024	biological_process	metabolic process	glycosaminoglycan biosynthetic process		1	381	18	50650	0.1271	0.237836	7.38554
GO:0003979	molecular_function	catalytic activity	UDP-glucose 6-dehydrogenase activity		1	381	18	50650	0.1271	0.237836	7.38554
GO:0032876	biological_process	metabolic process	negative regulation of DNA endoreduplication		1	381	18	50650	0.1271	0.237836	7.38554
GO:0010304	biological_process	metabolic process	PSII associated light-harvesting complex II catabolic process		1	381	18	50650	0.1271	0.237836	7.38554
GO:0000244	biological_process	metabolic process	spliceosomal tri-snRNP complex assembly		1	381	18	50650	0.1271	0.237836	7.38554
GO:0004069	molecular_function	catalytic activity	L-aspartate:2-oxoglutarate aminotransferase activity		1	381	18	50650	0.1271	0.237836	7.38554
GO:0031507	biological_process	cellular process	heterochromatin assembly		1	381	18	50650	0.1271	0.237836	7.38554
GO:0006121	biological_process	metabolic process	mitochondrial electron transport, succinate to ubiquinone		1	381	18	50650	0.1271	0.237836	7.38554
GO:0006065	biological_process	metabolic process	UDP-glucuronate biosynthetic process		1	381	18	50650	0.1271	0.237836	7.38554
GO:0042645	cellular_component	cell	mitochondrial nucleoid		1	381	19	50650	0.133669	0.24598	6.99682
GO:0051538	molecular_function	binding	3 iron, 4 sulfur cluster binding		1	381	19	50650	0.133669	0.24598	6.99682
GO:0090114	biological_process	cellular process	COPII-coated vesicle budding		1	381	19	50650	0.133669	0.24598	6.99682
GO:0008250	cellular_component	cell	oligosaccharyltransferase complex		1	381	19	50650	0.133669	0.24598	6.99682
GO:0010369	cellular_component	cell	chromocenter		1	381	19	50650	0.133669	0.24598	6.99682
GO:0033588	cellular_component	cell	Elongator holoenzyme complex		1	381	19	50650	0.133669	0.24598	6.99682
GO:0004792	molecular_function	catalytic activity	thiosulfate sulfurtransferase activity		1	381	20	50650	0.140188	0.252049	6.64698
GO:0060969	biological_process	metabolic process	negative regulation of gene silencing		1	381	20	50650	0.140188	0.252049	6.64698
GO:0004839	molecular_function	catalytic activity	ubiquitin activating enzyme activity		1	381	20	50650	0.140188	0.252049	6.64698
GO:0006611	biological_process	localization	protein export from nucleus		1	381	20	50650	0.140188	0.252049	6.64698
GO:0005471	molecular_function	transporter activity	ATP:ADP antiporter activity		1	381	20	50650	0.140188	0.252049	6.64698
GO:0006308	biological_process	metabolic process	DNA catabolic process		1	381	21	50650	0.146658	0.257834	6.33046
GO:0035067	biological_process	metabolic process	negative regulation of histone acetylation		1	381	21	50650	0.146658	0.257834	6.33046
GO:1900458	biological_process	cellular process	negative regulation of brassinosteroid mediated signaling pathway		1	381	21	50650	0.146658	0.257834	6.33046
GO:0006878	biological_process	cellular process	cellular copper ion homeostasis		1	381	21	50650	0.146658	0.257834	6.33046
GO:0000054	biological_process	localization	ribosomal subunit export from nucleus		1	381	21	50650	0.146658	0.257834	6.33046
GO:0004832	molecular_function	catalytic activity	valine-tRNA ligase activity		1	381	21	50650	0.146658	0.257834	6.33046
GO:0015114	molecular_function	transporter activity	phosphate ion transmembrane transporter activity		1	381	21	50650	0.146658	0.257834	6.33046
GO:0018454	molecular_function	catalytic activity	acetoacetyl-CoA reductase activity		1	381	21	50650	0.146658	0.257834	6.33046
GO:0006438	biological_process	metabolic process	valyl-tRNA aminoacylation		1	381	21	50650	0.146658	0.257834	6.33046
GO:0009061	biological_process	metabolic process	anaerobic respiration		1	381	21	50650	0.146658	0.257834	6.33046
GO:0008199	molecular_function	binding	ferric iron binding		1	381	21	50650	0.146658	0.257834	6.33046
GO:0043562	biological_process	cellular process	cellular response to nitrogen levels		1	381	22	50650	0.15308	0.263805	6.04271
GO:0006325	biological_process	cellular process	chromatin organization		1	381	22	50650	0.15308	0.263805	6.04271
GO:0052852	molecular_function	catalytic activity	very-long-chain-(S)-2-hydroxy-acid oxidase activity		1	381	22	50650	0.15308	0.263805	6.04271
GO:0052853	molecular_function	catalytic activity	long-chain-(S)-2-hydroxy-long-chain-acid oxidase activity		1	381	22	50650	0.15308	0.263805	6.04271
GO:0052854	molecular_function	catalytic activity	medium-chain-(S)-2-hydroxy-acid oxidase activity		1	381	22	50650	0.15308	0.263805	6.04271
GO:0000794	cellular_component	cell	condensed nuclear chromosome		1	381	22	50650	0.15308	0.263805	6.04271
GO:0008121	molecular_function	catalytic activity	ubiquinol-cytochrome-c reductase activity		1	381	22	50650	0.15308	0.263805	6.04271
GO:0016688	molecular_function	catalytic activity	L-ascorbate peroxidase activity		1	381	23	50650	0.159453	0.273707	5.77998
GO:0004616	molecular_function	catalytic activity	phosphogluconate dehydrogenase (decarboxylating) activity		1	381	23	50650	0.159453	0.273707	5.77998
GO:0009678	molecular_function	catalytic activity	hydrogen-translocating pyrophosphatase activity		1	381	24	50650	0.165779	0.277998	5.53915
GO:0102339	molecular_function	catalytic activity	3-oxo-arachidoyl-CoA reductase activity		1	381	24	50650	0.165779	0.277998	5.53915
GO:0080130	molecular_function	catalytic activity	L-phenylalanine:2-oxoglutarate aminotransferase activity		1	381	24	50650	0.165779	0.277998	5.53915
GO:0016442	cellular_component	macromolecular complex	RISC complex		1	381	24	50650	0.165779	0.277998	5.53915
GO:0102340	molecular_function	catalytic activity	3-oxo-behenoyl-CoA reductase activity		1	381	24	50650	0.165779	0.277998	5.53915
GO:0102341	molecular_function	catalytic activity	3-oxo-lignoceroyl-CoA reductase activity		1	381	24	50650	0.165779	0.277998	5.53915
GO:0102342	molecular_function	catalytic activity	3-oxo-cerotoyl-CoA reductase activity		1	381	24	50650	0.165779	0.277998	5.53915
GO:0033897	molecular_function	catalytic activity	ribonuclease T2 activity		1	381	24	50650	0.165779	0.277998	5.53915
GO:0000082	biological_process	cellular process	G1/S transition of mitotic cell cycle		1	381	24	50650	0.165779	0.277998	5.53915
GO:0009098	biological_process	metabolic process	leucine biosynthetic process		1	381	24	50650	0.165779	0.277998	5.53915
GO:0008891	molecular_function	catalytic activity	glycolate oxidase activity		1	381	25	50650	0.172057	0.286871	5.31759
GO:0009099	biological_process	metabolic process	valine biosynthetic process		1	381	25	50650	0.172057	0.286871	5.31759
GO:0031428	cellular_component	cell	box C/D snoRNP complex		1	381	26	50650	0.178288	0.292232	5.11306
GO:0010206	biological_process	metabolic process	photosystem II repair		1	381	26	50650	0.178288	0.292232	5.11306
GO:0002161	molecular_function	catalytic activity	aminoacyl-tRNA editing activity		1	381	26	50650	0.178288	0.292232	5.11306
GO:0046907	biological_process	localization	intracellular transport		1	381	26	50650	0.178288	0.292232	5.11306
GO:0042277	molecular_function	binding	peptide binding		1	381	26	50650	0.178288	0.292232	5.11306
GO:0004130	molecular_function	catalytic activity	cytochrome-c peroxidase activity		1	381	26	50650	0.178288	0.292232	5.11306
GO:0071712	biological_process	metabolic process	ER-associated misfolded protein catabolic process		1	381	27	50650	0.184472	0.298441	4.92369
GO:0006790	biological_process	metabolic process	sulfur compound metabolic process		1	381	27	50650	0.184472	0.298441	4.92369
GO:0003955	molecular_function	catalytic activity	NAD(P)H dehydrogenase (quinone) activity		1	381	27	50650	0.184472	0.298441	4.92369
GO:0006879	biological_process	cellular process	cellular iron ion homeostasis		1	381	28	50650	0.19061	0.304976	4.74784
GO:0035999	biological_process	metabolic process	tetrahydrofolate interconversion		1	381	28	50650	0.19061	0.304976	4.74784
GO:0047787	molecular_function	catalytic activity	delta4-3-oxosteroid 5beta-reductase activity		1	381	28	50650	0.19061	0.304976	4.74784
GO:0045036	biological_process	localization	protein targeting to chloroplast		1	381	28	50650	0.19061	0.304976	4.74784
GO:0043295	molecular_function	binding	glutathione binding		1	381	28	50650	0.19061	0.304976	4.74784
GO:0005832	cellular_component	cell	chaperonin-containing T-complex		1	381	28	50650	0.19061	0.304976	4.74784
GO:0030968	biological_process	cellular process	endoplasmic reticulum unfolded protein response		1	381	29	50650	0.196702	0.31243	4.58413
GO:0090378	biological_process	reproduction	seed trichome elongation		1	381	29	50650	0.196702	0.31243	4.58413
GO:0006536	biological_process	metabolic process	glutamate metabolic process		1	381	29	50650	0.196702	0.31243	4.58413
GO:0045703	molecular_function	catalytic activity	ketoreductase activity		1	381	29	50650	0.196702	0.31243	4.58413
GO:0016682	molecular_function	catalytic activity	oxidoreductase activity, acting on diphenols and related substances as donors, oxygen as acceptor		1	381	30	50650	0.202748	0.319127	4.43132
GO:0051290	biological_process	cellular process	protein heterotetramerization		1	381	30	50650	0.202748	0.319127	4.43132
GO:0005764	cellular_component	cell	lysosome		1	381	30	50650	0.202748	0.319127	4.43132
GO:0005677	cellular_component	cell	chromatin silencing complex		1	381	30	50650	0.202748	0.319127	4.43132
GO:0008429	molecular_function	binding	phosphatidylethanolamine binding		1	381	31	50650	0.208749	0.322746	4.28838
GO:0004029	molecular_function	catalytic activity	aldehyde dehydrogenase (NAD) activity		1	381	31	50650	0.208749	0.322746	4.28838
GO:0005986	biological_process	metabolic process	sucrose biosynthetic process		1	381	31	50650	0.208749	0.322746	4.28838
GO:0005801	cellular_component	cell	cis-Golgi network		1	381	31	50650	0.208749	0.322746	4.28838
GO:0051726	biological_process	cellular process	regulation of cell cycle		1	381	31	50650	0.208749	0.322746	4.28838
GO:0019048	biological_process	multi-organism process	modulation by virus of host morphology or physiology		1	381	31	50650	0.208749	0.322746	4.28838
GO:0009635	biological_process	response to stimulus	response to herbicide		1	381	31	50650	0.208749	0.322746	4.28838
GO:0009647	biological_process	multicellular organismal process	skotomorphogenesis		1	381	32	50650	0.214704	0.32846	4.15436
GO:0009097	biological_process	metabolic process	isoleucine biosynthetic process		1	381	32	50650	0.214704	0.32846	4.15436
GO:0043547	biological_process	biological regulation	positive regulation of GTPase activity		1	381	32	50650	0.214704	0.32846	4.15436
GO:0016597	molecular_function	binding	amino acid binding		1	381	32	50650	0.214704	0.32846	4.15436
GO:0006402	biological_process	metabolic process	mRNA catabolic process		1	381	32	50650	0.214704	0.32846	4.15436
GO:0006826	biological_process	localization	iron ion transport		1	381	33	50650	0.220615	0.333987	4.02847
GO:0007031	biological_process	cellular process	peroxisome organization		1	381	33	50650	0.220615	0.333987	4.02847
GO:0009060	biological_process	metabolic process	aerobic respiration		1	381	33	50650	0.220615	0.333987	4.02847
GO:0007030	biological_process	cellular process	Golgi organization		1	381	33	50650	0.220615	0.333987	4.02847
GO:0034399	cellular_component	cell	nuclear periphery		1	381	33	50650	0.220615	0.333987	4.02847
GO:0000055	biological_process	localization	ribosomal large subunit export from nucleus		1	381	34	50650	0.226482	0.339333	3.90999
GO:0006825	biological_process	localization	copper ion transport		1	381	34	50650	0.226482	0.339333	3.90999
GO:0004097	molecular_function	catalytic activity	catechol oxidase activity		1	381	34	50650	0.226482	0.339333	3.90999
GO:0046148	biological_process	metabolic process	pigment biosynthetic process		1	381	34	50650	0.226482	0.339333	3.90999
GO:0006207	biological_process	metabolic process	'de novo' pyrimidine nucleobase biosynthetic process		1	381	34	50650	0.226482	0.339333	3.90999
GO:0016559	biological_process	cellular process	peroxisome fission		1	381	35	50650	0.232304	0.342757	3.79828
GO:0016165	molecular_function	catalytic activity	linoleate 13S-lipoxygenase activity		1	381	35	50650	0.232304	0.342757	3.79828
GO:0004707	molecular_function	catalytic activity	MAP kinase activity		1	381	35	50650	0.232304	0.342757	3.79828
GO:0002183	biological_process	metabolic process	cytoplasmic translational initiation		1	381	35	50650	0.232304	0.342757	3.79828
GO:0048528	biological_process	multicellular organismal process	post-embryonic root development		1	381	35	50650	0.232304	0.342757	3.79828
GO:0032508	biological_process	cellular process	DNA duplex unwinding		1	381	35	50650	0.232304	0.342757	3.79828
GO:0048766	biological_process	cellular process	root hair initiation		1	381	35	50650	0.232304	0.342757	3.79828
GO:0006012	biological_process	metabolic process	galactose metabolic process		1	381	36	50650	0.238083	0.348086	3.69277
GO:0018279	biological_process	metabolic process	protein N-linked glycosylation via asparagine		1	381	36	50650	0.238083	0.348086	3.69277
GO:1990137	molecular_function	catalytic activity	plant seed peroxidase activity		1	381	36	50650	0.238083	0.348086	3.69277
GO:0030042	biological_process	cellular process	actin filament depolymerization		1	381	36	50650	0.238083	0.348086	3.69277
GO:0006896	biological_process	localization	Golgi to vacuole transport		1	381	37	50650	0.243818	0.352003	3.59296
GO:0005765	cellular_component	cell	lysosomal membrane		1	381	37	50650	0.243818	0.352003	3.59296
GO:0009767	biological_process	metabolic process	photosynthetic electron transport chain		1	381	37	50650	0.243818	0.352003	3.59296
GO:0009854	biological_process	metabolic process	oxidative photosynthetic carbon pathway		1	381	37	50650	0.243818	0.352003	3.59296
GO:0008553	molecular_function	catalytic activity	hydrogen-exporting ATPase activity, phosphorylative mechanism		1	381	37	50650	0.243818	0.352003	3.59296
GO:0009648	biological_process	response to stimulus	photoperiodism		1	381	37	50650	0.243818	0.352003	3.59296
GO:0009698	biological_process	metabolic process	phenylpropanoid metabolic process		1	381	38	50650	0.249511	0.357851	3.49841
GO:0009266	biological_process	response to stimulus	response to temperature stimulus		1	381	38	50650	0.249511	0.357851	3.49841
GO:0006487	biological_process	metabolic process	protein N-linked glycosylation		1	381	38	50650	0.249511	0.357851	3.49841
GO:0006413	biological_process	metabolic process	translational initiation		1	381	39	50650	0.25516	0.364754	3.40871
GO:0042026	biological_process	cellular process	protein refolding		1	381	39	50650	0.25516	0.364754	3.40871
GO:0035064	molecular_function	binding	methylated histone binding		1	381	40	50650	0.260767	0.370341	3.32349
GO:0006383	biological_process	metabolic process	transcription from RNA polymerase III promoter		1	381	40	50650	0.260767	0.370341	3.32349
GO:0005779	cellular_component	cell	integral component of peroxisomal membrane		1	381	40	50650	0.260767	0.370341	3.32349
GO:0015629	cellular_component	cell	actin cytoskeleton		1	381	40	50650	0.260767	0.370341	3.32349
GO:0009959	biological_process	response to stimulus	negative gravitropism		1	381	41	50650	0.266332	0.374114	3.24243
GO:0030151	molecular_function	binding	molybdenum ion binding		1	381	41	50650	0.266332	0.374114	3.24243
GO:0000162	biological_process	metabolic process	tryptophan biosynthetic process		1	381	41	50650	0.266332	0.374114	3.24243
GO:0048825	biological_process	reproduction	cotyledon development		1	381	41	50650	0.266332	0.374114	3.24243
GO:0004089	molecular_function	catalytic activity	carbonate dehydratase activity		1	381	42	50650	0.271856	0.375092	3.16523
GO:1901001	biological_process	negative regulation of biological process	negative regulation of response to salt stress		1	381	42	50650	0.271856	0.375092	3.16523
GO:0030060	molecular_function	catalytic activity	L-malate dehydrogenase activity		1	381	42	50650	0.271856	0.375092	3.16523
GO:0050821	biological_process	biological regulation	protein stabilization		1	381	42	50650	0.271856	0.375092	3.16523
GO:0046287	biological_process	metabolic process	isoflavonoid metabolic process		1	381	42	50650	0.271856	0.375092	3.16523
GO:0033987	molecular_function	catalytic activity	2-hydroxyisoflavanone dehydratase activity		1	381	42	50650	0.271856	0.375092	3.16523
GO:0009717	biological_process	metabolic process	isoflavonoid biosynthetic process		1	381	42	50650	0.271856	0.375092	3.16523
GO:0008361	biological_process	cellular process	regulation of cell size		1	381	42	50650	0.271856	0.375092	3.16523
GO:0016485	biological_process	metabolic process	protein processing		1	381	44	50650	0.282778	0.388319	3.02136
GO:0004022	molecular_function	catalytic activity	alcohol dehydrogenase (NAD) activity		1	381	44	50650	0.282778	0.388319	3.02136
GO:0006458	biological_process	cellular process	'de novo' protein folding		1	381	45	50650	0.288178	0.395112	2.95421
GO:0048268	biological_process	cellular process	clathrin coat assembly		1	381	46	50650	0.293537	0.399944	2.88999
GO:0032586	cellular_component	cell	protein storage vacuole membrane		1	381	46	50650	0.293537	0.399944	2.88999
GO:0007033	biological_process	cellular process	vacuole organization		1	381	46	50650	0.293537	0.399944	2.88999
GO:0008234	molecular_function	catalytic activity	cysteine-type peptidase activity		1	381	47	50650	0.298856	0.405292	2.8285
GO:0006006	biological_process	metabolic process	glucose metabolic process		1	381	47	50650	0.298856	0.405292	2.8285
GO:0006289	biological_process	metabolic process	nucleotide-excision repair		1	381	48	50650	0.304135	0.41181	2.76958
GO:0010118	biological_process	cellular process	stomatal movement		1	381	49	50650	0.309375	0.416319	2.71305
GO:1901698	biological_process	response to stimulus	response to nitrogen compound		1	381	49	50650	0.309375	0.416319	2.71305
GO:0005666	cellular_component	cell	DNA-directed RNA polymerase III complex		1	381	50	50650	0.314575	0.421366	2.65879
GO:0008559	molecular_function	catalytic activity	xenobiotic transmembrane transporting ATPase activity		1	381	50	50650	0.314575	0.421366	2.65879
GO:0000976	molecular_function	binding	transcription regulatory region sequence-specific DNA binding		1	381	52	50650	0.324858	0.432483	2.55653
GO:0009814	biological_process	immune system process	defense response, incompatible interaction		1	381	52	50650	0.324858	0.432483	2.55653
GO:0009958	biological_process	response to stimulus	positive gravitropism		1	381	52	50650	0.324858	0.432483	2.55653
GO:0004427	molecular_function	catalytic activity	inorganic diphosphatase activity		1	381	53	50650	0.329942	0.437248	2.50829
GO:0005682	cellular_component	cell	U5 snRNP		1	381	53	50650	0.329942	0.437248	2.50829
GO:0070062	cellular_component	extracellular region	extracellular exosome		1	381	54	50650	0.334987	0.442243	2.46185
GO:0007059	biological_process	cellular process	chromosome segregation		1	381	55	50650	0.339995	0.445159	2.41708
GO:0009832	biological_process	cellular process	plant-type cell wall biogenesis		1	381	55	50650	0.339995	0.445159	2.41708
GO:0006342	biological_process	metabolic process	chromatin silencing		1	381	55	50650	0.339995	0.445159	2.41708
GO:0005665	cellular_component	cell	DNA-directed RNA polymerase II, core complex		1	381	56	50650	0.344965	0.449641	2.37392
GO:0005852	cellular_component	cell	eukaryotic translation initiation factor 3 complex		1	381	56	50650	0.344965	0.449641	2.37392
GO:0017137	molecular_function	binding	Rab GTPase binding		1	381	59	50650	0.359653	0.464198	2.25321
GO:0044183	molecular_function	binding	protein binding involved in protein folding		1	381	59	50650	0.359653	0.464198	2.25321
GO:0005905	cellular_component	cell	clathrin-coated pit		1	381	60	50650	0.364475	0.468764	2.21566
GO:0006520	biological_process	metabolic process	cellular amino acid metabolic process		1	381	62	50650	0.374011	0.480321	2.14419
GO:0002237	biological_process	response to stimulus	response to molecule of bacterial origin		1	381	63	50650	0.378726	0.484236	2.11015
GO:0071669	biological_process	cellular process	plant-type cell wall organization or biogenesis		1	381	64	50650	0.383405	0.489501	2.07718
GO:0008236	molecular_function	catalytic activity	serine-type peptidase activity		1	381	65	50650	0.388049	0.494706	2.04523
GO:0070469	cellular_component	membrane	respiratory chain		1	381	66	50650	0.392658	0.496949	2.01424
GO:0002238	biological_process	response to stimulus	response to molecule of fungal origin		1	381	66	50650	0.392658	0.496949	2.01424
GO:0010027	biological_process	cellular process	thylakoid membrane organization		1	381	66	50650	0.392658	0.496949	2.01424
GO:0071365	biological_process	cellular process	cellular response to auxin stimulus		1	381	66	50650	0.392658	0.496949	2.01424
GO:0005758	cellular_component	cell	mitochondrial intermembrane space		1	381	66	50650	0.392658	0.496949	2.01424
GO:0009646	biological_process	response to stimulus	response to absence of light		1	381	67	50650	0.397233	0.500559	1.98417
GO:0004518	molecular_function	catalytic activity	nuclease activity		1	381	67	50650	0.397233	0.500559	1.98417
GO:0000049	molecular_function	binding	tRNA binding		1	381	67	50650	0.397233	0.500559	1.98417
GO:0042761	biological_process	metabolic process	very long-chain fatty acid biosynthetic process		1	381	68	50650	0.401773	0.504821	1.95499
GO:0006108	biological_process	metabolic process	malate metabolic process		1	381	68	50650	0.401773	0.504821	1.95499
GO:0034605	biological_process	cellular process	cellular response to heat		1	381	69	50650	0.406279	0.508286	1.92666
GO:0009504	cellular_component	cell	cell plate		1	381	69	50650	0.406279	0.508286	1.92666
GO:0030515	molecular_function	binding	snoRNA binding		1	381	69	50650	0.406279	0.508286	1.92666
GO:0016226	biological_process	metabolic process	iron-sulfur cluster assembly		1	381	70	50650	0.410751	0.512411	1.89914
GO:0031640	biological_process	cell killing	killing of cells of other organism		1	381	70	50650	0.410751	0.512411	1.89914
GO:0010154	biological_process	reproduction	fruit development		1	381	72	50650	0.419595	0.522696	1.84638
GO:0003684	molecular_function	binding	damaged DNA binding		1	381	73	50650	0.423967	0.524396	1.82109
GO:0031901	cellular_component	cell	early endosome membrane		1	381	73	50650	0.423967	0.524396	1.82109
GO:0004197	molecular_function	catalytic activity	cysteine-type endopeptidase activity		1	381	73	50650	0.423967	0.524396	1.82109
GO:0009615	biological_process	response to stimulus	response to virus		1	381	74	50650	0.428307	0.527519	1.79648
GO:0010319	cellular_component	cell	stromule		1	381	74	50650	0.428307	0.527519	1.79648
GO:0031977	cellular_component	cell	thylakoid lumen		1	381	76	50650	0.436888	0.535817	1.74921
GO:0009501	cellular_component	cell	amyloplast		1	381	77	50650	0.44113	0.54026	1.72649
GO:0016024	biological_process	metabolic process	CDP-diacylglycerol biosynthetic process		1	381	78	50650	0.44534	0.544652	1.70435
GO:0005811	cellular_component	cell	lipid droplet		1	381	79	50650	0.449519	0.547459	1.68278
GO:1900426	biological_process	positive regulation of biological process	positive regulation of defense response to bacterium		1	381	80	50650	0.453666	0.550971	1.66175
GO:0009058	biological_process	metabolic process	biosynthetic process		1	381	80	50650	0.453666	0.550971	1.66175
GO:0010193	biological_process	response to stimulus	response to ozone		1	381	82	50650	0.461867	0.559373	1.62122
GO:0009637	biological_process	response to stimulus	response to blue light		1	381	83	50650	0.465922	0.563501	1.60168
GO:2000028	biological_process	reproduction	regulation of photoperiodism, flowering		1	381	84	50650	0.469946	0.566795	1.58261
GO:0019538	biological_process	metabolic process	protein metabolic process		1	381	85	50650	0.47394	0.569905	1.564
GO:0048579	biological_process	reproduction	negative regulation of long-day photoperiodism, flowering		1	381	85	50650	0.47394	0.569905	1.564
GO:0009965	biological_process	multicellular organismal process	leaf morphogenesis		1	381	88	50650	0.485742	0.581025	1.51068
GO:0009561	biological_process	multicellular organismal process	megagametogenesis		1	381	90	50650	0.493463	0.587841	1.47711
GO:0010167	biological_process	response to stimulus	response to nitrate		1	381	90	50650	0.493463	0.587841	1.47711
GO:0034599	biological_process	cellular process	cellular response to oxidative stress		1	381	93	50650	0.504828	0.60056	1.42946
GO:0032040	cellular_component	macromolecular complex	small-subunit processome		1	381	98	50650	0.523208	0.620731	1.35653
GO:0061077	biological_process	cellular process	chaperone-mediated protein folding		1	381	100	50650	0.530368	0.627518	1.3294
GO:0009741	biological_process	response to stimulus	response to brassinosteroid		1	381	101	50650	0.533908	0.629997	1.31623
GO:0016126	biological_process	metabolic process	sterol biosynthetic process		1	381	102	50650	0.537421	0.632431	1.30333
GO:0042788	cellular_component	cell	polysomal ribosome		1	381	102	50650	0.537421	0.632431	1.30333
GO:0000785	cellular_component	cell	chromatin		1	381	103	50650	0.540908	0.63482	1.29068
GO:0010087	biological_process	developmental process	phloem or xylem histogenesis		1	381	104	50650	0.544368	0.638023	1.27827
GO:0016579	biological_process	metabolic process	protein deubiquitination		1	381	110	50650	0.564591	0.658186	1.20854
GO:0008061	molecular_function	binding	chitin binding		1	381	114	50650	0.577573	0.672422	1.16614
GO:0008219	biological_process	cellular process	cell death		1	381	116	50650	0.583919	0.678903	1.14603
GO:0005819	cellular_component	cell	spindle		1	381	117	50650	0.587056	0.681641	1.13624
GO:0030176	cellular_component	cell	integral component of endoplasmic reticulum membrane		1	381	119	50650	0.593259	0.687015	1.11714
GO:0000145	cellular_component	cell	exocyst		1	381	120	50650	0.596326	0.687826	1.10783
GO:0031418	molecular_function	binding	L-ascorbic acid binding		1	381	120	50650	0.596326	0.687826	1.10783
GO:0009867	biological_process	cellular process	jasmonic acid mediated signaling pathway		1	381	120	50650	0.596326	0.687826	1.10783
GO:0055085	biological_process	localization	transmembrane transport		1	381	121	50650	0.59937	0.689512	1.09867
GO:0071013	cellular_component	cell	catalytic step 2 spliceosome		1	381	121	50650	0.59937	0.689512	1.09867
GO:0051536	molecular_function	binding	iron-sulfur cluster binding		1	381	122	50650	0.602391	0.692075	1.08967
GO:0006839	biological_process	localization	mitochondrial transport		1	381	129	50650	0.62291	0.713768	1.03054
GO:0004185	molecular_function	catalytic activity	serine-type carboxypeptidase activity		1	381	130	50650	0.625754	0.714211	1.02261
GO:0009853	biological_process	metabolic process	photorespiration		1	381	133	50650	0.634157	0.721913	0.999546
GO:0022627	cellular_component	cell	cytosolic small ribosomal subunit		1	381	133	50650	0.634157	0.721913	0.999546
GO:0008168	molecular_function	catalytic activity	methyltransferase activity		1	381	135	50650	0.639655	0.727222	0.984738
GO:0003697	molecular_function	binding	single-stranded DNA binding		1	381	136	50650	0.642373	0.729361	0.977497
GO:0009744	biological_process	response to stimulus	response to sucrose		1	381	141	50650	0.655658	0.743477	0.942834
GO:0008233	molecular_function	catalytic activity	peptidase activity		1	381	142	50650	0.658256	0.744486	0.936195
GO:0000786	cellular_component	cell	nucleosome		1	381	143	50650	0.660834	0.746434	0.929648
GO:0030244	biological_process	metabolic process	cellulose biosynthetic process		1	381	144	50650	0.663392	0.748354	0.923192
GO:0009845	biological_process	multicellular organismal process	seed germination		1	381	146	50650	0.668452	0.751147	0.910545
GO:0007165	biological_process	cellular process	signal transduction		1	381	147	50650	0.670953	0.752019	0.904351
GO:0003779	molecular_function	binding	actin binding		1	381	159	50650	0.699539	0.780048	0.836098
GO:0006417	biological_process	metabolic process	regulation of translation		1	381	164	50650	0.710706	0.789118	0.810608
GO:0009846	biological_process	reproduction	pollen germination		1	381	166	50650	0.715056	0.792285	0.800841
GO:0031047	biological_process	metabolic process	gene silencing by RNA		1	381	167	50650	0.717206	0.792654	0.796046
GO:0009553	biological_process	multicellular organismal process	embryo sac development		1	381	167	50650	0.717206	0.792654	0.796046
GO:0005635	cellular_component	cell	nuclear envelope		1	381	171	50650	0.725647	0.797937	0.777425
GO:0003690	molecular_function	binding	double-stranded DNA binding		1	381	172	50650	0.727718	0.799207	0.772905
GO:0009620	biological_process	response to stimulus	response to fungus		1	381	175	50650	0.733837	0.804082	0.759655
GO:0009707	cellular_component	cell	chloroplast outer membrane		1	381	176	50650	0.735846	0.804082	0.755339
GO:0006897	biological_process	localization	endocytosis		1	381	179	50650	0.741783	0.807729	0.74268
GO:0006366	biological_process	metabolic process	transcription from RNA polymerase II promoter		1	381	180	50650	0.743732	0.807729	0.738554
GO:0009664	biological_process	cellular process	plant-type cell wall organization		1	381	181	50650	0.745667	0.807729	0.734473
GO:0042542	biological_process	response to stimulus	response to hydrogen peroxide		1	381	181	50650	0.745667	0.807729	0.734473
GO:0005096	molecular_function	enzyme regulator activity	GTPase activator activity		1	381	181	50650	0.745667	0.807729	0.734473
GO:0030145	molecular_function	binding	manganese ion binding		1	381	181	50650	0.745667	0.807729	0.734473
GO:0046914	molecular_function	binding	transition metal ion binding		1	381	192	50650	0.766009	0.826684	0.692394
GO:0044550	biological_process	metabolic process	secondary metabolite biosynthetic process		1	381	196	50650	0.772997	0.833194	0.678263
GO:0042973	molecular_function	catalytic activity	glucan endo-1,3-beta-D-glucosidase activity		1	381	197	50650	0.774712	0.83401	0.67482
GO:0005856	cellular_component	cell	cytoskeleton		1	381	198	50650	0.776413	0.834811	0.671412
GO:0042752	biological_process	rhythmic process	regulation of circadian rhythm		1	381	200	50650	0.779777	0.836366	0.664698
GO:0050662	molecular_function	binding	coenzyme binding		1	381	200	50650	0.779777	0.836366	0.664698
GO:0022626	cellular_component	cell	cytosolic ribosome		1	381	207	50650	0.791159	0.847532	0.64222
GO:0000932	cellular_component	cell	P-body		1	381	211	50650	0.797398	0.852121	0.630046
GO:0080044	molecular_function	catalytic activity	quercetin 7-O-glucosyltransferase activity		1	381	213	50650	0.800447	0.854333	0.62413
GO:0080043	molecular_function	catalytic activity	quercetin 3-O-glucosyltransferase activity		1	381	214	50650	0.801954	0.854895	0.621213
GO:0004004	molecular_function	catalytic activity	ATP-dependent RNA helicase activity		1	381	215	50650	0.803451	0.855444	0.618324
GO:0009736	biological_process	cellular process	cytokinin-activated signaling pathway		1	381	219	50650	0.809323	0.859598	0.60703
GO:0016569	biological_process	metabolic process	covalent chromatin modification		1	381	233	50650	0.828532	0.874673	0.570556
GO:0000398	biological_process	metabolic process	mRNA splicing, via spliceosome		1	381	243	50650	0.841059	0.884684	0.547077
GO:0043621	molecular_function	binding	protein self-association		1	381	245	50650	0.843452	0.886061	0.542611
GO:0003682	molecular_function	binding	chromatin binding		1	381	256	50650	0.855989	0.894991	0.519295
GO:0009579	cellular_component	cell	thylakoid		1	381	290	50650	0.888751	0.928133	0.458413
GO:0035556	biological_process	cellular process	intracellular signal transduction		1	381	293	50650	0.891257	0.929636	0.453719
GO:0000977	molecular_function	binding	RNA polymerase II regulatory region sequence-specific DNA binding		1	381	300	50650	0.896887	0.934391	0.443132
GO:0004553	molecular_function	catalytic activity	hydrolase activity, hydrolyzing O-glycosyl compounds		1	381	315	50650	0.907992	0.944832	0.422031
GO:0046982	molecular_function	binding	protein heterodimerization activity		1	381	328	50650	0.916647	0.951567	0.405304
GO:0010150	biological_process	multicellular organismal process	leaf senescence		1	381	330	50650	0.917904	0.951739	0.402847
GO:0016757	molecular_function	catalytic activity	transferase activity, transferring glycosyl groups		1	381	335	50650	0.920966	0.953034	0.396835
GO:0009658	biological_process	cellular process	chloroplast organization		1	381	343	50650	0.925629	0.953442	0.387579
GO:0005615	cellular_component	extracellular region	extracellular space		1	381	346	50650	0.927306	0.953442	0.384219
GO:0006468	biological_process	metabolic process	protein phosphorylation		1	381	347	50650	0.927857	0.953442	0.383111
GO:0009555	biological_process	multicellular organismal process	pollen development		1	381	384	50650	0.945552	0.966613	0.346197
GO:0045892	biological_process	metabolic process	negative regulation of transcription, DNA-templated		1	381	388	50650	0.947184	0.967148	0.342628
GO:0004519	molecular_function	catalytic activity	endonuclease activity		1	381	418	50650	0.957966	0.975872	0.318037
GO:0005516	molecular_function	binding	calmodulin binding		1	381	418	50650	0.957966	0.975872	0.318037
GO:0031225	cellular_component	membrane	anchored component of membrane		1	381	554	50650	0.985096	1	0.239963
GO:0006397	biological_process	metabolic process	mRNA processing		1	381	595	50650	0.989103	1	0.223428
GO:0004601	molecular_function	catalytic activity	peroxidase activity		1	381	619	50650	0.990929	1	0.214765
GO:0003676	molecular_function	binding	nucleic acid binding		1	381	698	50650	0.995044	1	0.190458
GO:0004674	molecular_function	catalytic activity	protein serine/threonine kinase activity		1	381	906	50650	0.998995	1	0.146732
