# Supplementary material for: Proteomic Analysis Comparison on the Ecological Adaptability of Quinclorac-Resistant Echinochloa crus-galli
Source: Plants (Basel). 2023 Feb 4;12(4):696. doi: 10.3390/plants12040696 (PMC9968053; doi:10.3390/plants12040696)
Supplement: Supplementary file 1 [file plants-12-00696-s001.zip › table S4 enrichment-kegg-RCK_SCK-Total.xls]

id	Classification_level1	Classification_level2	term	protein	ListHits	ListTotal	PopHits	PopTotal	pvalue	padj	Enrichment_score
ko03010	Genetic Information Processing	Translation	Ribosome	EC_v6.g011720.t1,EC_v6.g105609.t1,EC_v6.g055405.t1,EC_v6.g014034.t1,EC_v6.g020510.t1,EC_v6.g017698.t1,EC_v6.g036371.t1,EC_v6.g019204.t1,EC_v6.g047611.t1,EC_v6.g044411.t1,EC_v6.g081539.t1,EC_v6.g015255.t1,EC_v6.g030855.t1,EC_v6.g011100.t1,EC_v6.g042170.t1,EC_v6.g080760.t1	16	116	149	1761	0.030682568	0.403855952	1.630178199
ko00940	Metabolism	Biosynthesis of other secondary metabolites	Phenylpropanoid biosynthesis	EC_v6.g048714.t1,EC_v6.g022027.t1,EC_v6.g024291.t1,EC_v6.g107834.t1,EC_v6.g002602.t1,EC_v6.g085666.t1,EC_v6.g019187.t1,EC_v6.g038991.t1,EC_v6.g059307.t1,EC_v6.g027162.t1	10	116	70	1761	0.014181698	0.353561212	2.168719212
ko00620	Metabolism	Carbohydrate metabolism	Pyruvate metabolism	EC_v6.g080108.t1,EC_v6.g099881.t1,EC_v6.g085797.t1,EC_v6.g051723.t1,EC_v6.g036403.t1,EC_v6.g088860.t1,EC_v6.g021284.t1,EC_v6.g016364.t1	8	116	88	1761	0.218502961	0.690698079	1.380094044
ko00710	Metabolism	Energy metabolism	Carbon fixation in photosynthetic organisms	EC_v6.g080108.t1,EC_v6.g099881.t1,EC_v6.g085797.t1,EC_v6.g051723.t1,EC_v6.g087115.t1,EC_v6.g003365.t1,EC_v6.g084491.t1,EC_v6.g105760.t1	8	116	83	1761	0.175159791	0.690698079	1.463232239
ko00230	Metabolism	Nucleotide metabolism	Purine metabolism	EC_v6.g044556.t1,EC_v6.g026269.t1,EC_v6.g051654.t1,EC_v6.g092165.t1,EC_v6.g011071.t1,EC_v6.g106741.t1,EC_v6.g016364.t1	7	116	65	1761	0.131018656	0.690698079	1.634880637
ko00195	Metabolism	Energy metabolism	Photosynthesis	EC_v6.g003176.t1,EC_v6.g069711.t1,EC_v6.g045919.t1,EC_v6.g044816.t1,EC_v6.g084643.t1,EC_v6.g065388.t1	6	116	38	1761	0.034901132	0.403855952	2.397005445
ko04145	Cellular Processes	Transport and catabolism	Phagosome	EC_v6.g003558.t1,EC_v6.g045926.t1,EC_v6.g076400.t1,EC_v6.g028727.t1,EC_v6.g081247.t1,EC_v6.g091269.t1	6	116	41	1761	0.048426761	0.490320957	2.221614802
ko00350	Metabolism	Amino acid metabolism	Tyrosine metabolism	EC_v6.g005832.t1,EC_v6.g095464.t1,EC_v6.g005831.t1,EC_v6.g026710.t1,EC_v6.g088666.t1	5	116	27	1761	0.028511411	0.403855952	2.811302682
ko00030	Metabolism	Carbohydrate metabolism	Pentose phosphate pathway	EC_v6.g003365.t1,EC_v6.g023438.t1,EC_v6.g084491.t1,EC_v6.g046337.t1,EC_v6.g105760.t1	5	116	45	1761	0.170333735	0.690698079	1.686781609
ko00010	Metabolism	Carbohydrate metabolism	Glycolysis / Gluconeogenesis	EC_v6.g003365.t1,EC_v6.g036403.t1,EC_v6.g073301.t1,EC_v6.g021284.t1,EC_v6.g016364.t1	5	116	100	1761	0.803416275	0.923347259	0.759051724
ko00240	Metabolism	Nucleotide metabolism	Pyrimidine metabolism	EC_v6.g026269.t1,EC_v6.g092165.t1,EC_v6.g011071.t1,EC_v6.g106741.t1,EC_v6.g038069.t1	5	116	37	1761	0.09147982	0.65476146	2.051491146
ko04146	Cellular Processes	Transport and catabolism	Peroxisome	EC_v6.g097992.t1,EC_v6.g096798.t1,EC_v6.g084953.t1,EC_v6.g002611.t1,EC_v6.g047054.t1	5	116	57	1761	0.320583448	0.771184723	1.331669691
ko00950	Metabolism	Biosynthesis of other secondary metabolites	Isoquinoline alkaloid biosynthesis	EC_v6.g005832.t1,EC_v6.g005831.t1,EC_v6.g026710.t1,EC_v6.g088666.t1	4	116	14	1761	0.010681749	0.353561212	4.337438424
ko00500	Metabolism	Carbohydrate metabolism	Starch and sucrose metabolism	EC_v6.g044509.t1,EC_v6.g026889.t1,EC_v6.g073301.t1,EC_v6.g059307.t1	4	116	69	1761	0.67907695	0.913214785	0.88005997
ko00520	Metabolism	Carbohydrate metabolism	Amino sugar and nucleotide sugar metabolism	EC_v6.g044509.t1,EC_v6.g073301.t1,EC_v6.g071305.t1,EC_v6.g092296.t1	4	116	53	1761	0.466519153	0.771184723	1.145738452
ko00630	Metabolism	Carbohydrate metabolism	Glyoxylate and dicarboxylate metabolism	EC_v6.g097992.t1,EC_v6.g087115.t1,EC_v6.g096798.t1,EC_v6.g036403.t1	4	116	74	1761	0.732168746	0.915568778	0.820596459
ko00196	Metabolism	Energy metabolism	Photosynthesis - antenna proteins	EC_v6.g011301.t1,EC_v6.g000874.t1,EC_v6.g020029.t1,EC_v6.g025637.t1	4	116	15	1761	0.013837407	0.353561212	4.048275862
ko00680	Metabolism	Energy metabolism	Methane metabolism	EC_v6.g080108.t1,EC_v6.g099881.t1,EC_v6.g051723.t1,EC_v6.g003365.t1	4	116	47	1761	0.375001315	0.771184723	1.292002935
ko00720	Metabolism	Energy metabolism	Carbon fixation pathways in prokaryotes	EC_v6.g080108.t1,EC_v6.g099881.t1,EC_v6.g085797.t1,EC_v6.g051723.t1	4	116	27	1761	0.097001698	0.65476146	2.249042146
ko04141	Genetic Information Processing	Folding, sorting and degradation	Protein processing in endoplasmic reticulum	EC_v6.g031768.t1,EC_v6.g003558.t1,EC_v6.g091269.t1,EC_v6.g019551.t1	4	116	89	1761	0.852187551	0.945577968	0.682293685
ko00592	Metabolism	Lipid metabolism	alpha-Linolenic acid metabolism	EC_v6.g007566.t1,EC_v6.g021465.t1,EC_v6.g024973.t1,EC_v6.g047054.t1	4	116	33	1761	0.168180753	0.690698079	1.840125392
ko00860	Metabolism	Metabolism of cofactors and vitamins	Porphyrin and chlorophyll metabolism	EC_v6.g015770.t1,EC_v6.g047932.t1,EC_v6.g073396.t1,EC_v6.g069108.t1	4	116	34	1761	0.181512112	0.690698079	1.786004057
ko03040	Genetic Information Processing	Transcription	Spliceosome	EC_v6.g098732.t1,EC_v6.g066122.t1,EC_v6.g041945.t1,EC_v6.g071039.t1	4	116	77	1761	0.760765348	0.919731241	0.788625168
ko03013	Genetic Information Processing	Translation	RNA transport	EC_v6.g019331.t1,EC_v6.g066122.t1,EC_v6.g035790.t1,EC_v6.g071039.t1	4	116	66	1761	0.643962772	0.884084484	0.920062696
ko00051	Metabolism	Carbohydrate metabolism	Fructose and mannose metabolism	EC_v6.g003365.t1,EC_v6.g044509.t1,EC_v6.g073301.t1	3	116	35	1761	0.408792111	0.771184723	1.301231527
ko04540	Cellular Processes	Cellular community - eukaryotes	Gap junction	EC_v6.g045926.t1,EC_v6.g076400.t1,EC_v6.g028727.t1	3	116	9	1761	0.017459813	0.353561212	5.060344828
ko03050	Genetic Information Processing	Folding, sorting and degradation	Proteasome	EC_v6.g081738.t1,EC_v6.g038778.t1,EC_v6.g031065.t1	3	116	44	1761	0.563281877	0.829560582	1.035070533
ko03060	Genetic Information Processing	Folding, sorting and degradation	Protein export	EC_v6.g091269.t1,EC_v6.g001906.t1,EC_v6.g030503.t1	3	116	18	1761	0.110293047	0.687210526	2.530172414
ko00360	Metabolism	Amino acid metabolism	Phenylalanine metabolism	EC_v6.g095464.t1,EC_v6.g038991.t1	2	116	20	1761	0.383635295	0.771184723	1.518103448
ko00380	Metabolism	Amino acid metabolism	Tryptophan metabolism	EC_v6.g097992.t1,EC_v6.g096798.t1	2	116	21	1761	0.407572186	0.771184723	1.445812808
ko00020	Metabolism	Carbohydrate metabolism	Citrate cycle (TCA cycle)	EC_v6.g036403.t1,EC_v6.g021284.t1	2	116	61	1761	0.920615122	0.982428451	0.497738836
ko00640	Metabolism	Carbohydrate metabolism	Propanoate metabolism	EC_v6.g036403.t1,EC_v6.g088860.t1	2	116	27	1761	0.540435313	0.825948309	1.124521073
ko00591	Metabolism	Lipid metabolism	Linoleic acid metabolism	EC_v6.g007566.t1,EC_v6.g034212.t1	2	116	14	1761	0.234288952	0.690698079	2.168719212
ko01040	Metabolism	Lipid metabolism	Biosynthesis of unsaturated fatty acids	EC_v6.g047054.t1,EC_v6.g032810.t1	2	116	16	1761	0.284606696	0.768438079	1.89762931
ko00061	Metabolism	Lipid metabolism	Fatty acid biosynthesis	EC_v6.g088860.t1,EC_v6.g032810.t1	2	116	24	1761	0.476512578	0.771950376	1.265086207
ko00480	Metabolism	Metabolism of other amino acids	Glutathione metabolism	EC_v6.g023438.t1,EC_v6.g046337.t1	2	116	68	1761	0.946910531	0.988130202	0.446501014
ko04152	Environmental Information Processing	Signal transduction	AMPK signaling pathway	EC_v6.g003365.t1,EC_v6.g088860.t1	2	116	27	1761	0.540435313	0.825948309	1.124521073
ko04011	Environmental Information Processing	Signal transduction	MAPK signaling pathway - yeast	EC_v6.g097992.t1,EC_v6.g096798.t1	2	116	14	1761	0.234288952	0.690698079	2.168719212
ko04068	Environmental Information Processing	Signal transduction	FoxO signaling pathway	EC_v6.g097992.t1,EC_v6.g096798.t1	2	116	15	1761	0.259429311	0.724612903	2.024137931
ko03015	Genetic Information Processing	Translation	mRNA surveillance pathway	EC_v6.g066122.t1,EC_v6.g071039.t1	2	116	27	1761	0.540435313	0.825948309	1.124521073
ko04144	Cellular Processes	Transport and catabolism	Endocytosis	EC_v6.g011865.t1,EC_v6.g059190.t1	2	116	45	1761	0.80935377	0.923347259	0.674712644
ko00270	Metabolism	Amino acid metabolism	Cysteine and methionine metabolism	EC_v6.g026104.t1	1	116	48	1761	0.963731925	0.988130202	0.316271552
ko00260	Metabolism	Amino acid metabolism	Glycine, serine and threonine metabolism	EC_v6.g036403.t1	1	116	48	1761	0.963731925	0.988130202	0.316271552
ko00280	Metabolism	Amino acid metabolism	Valine, leucine and isoleucine degradation	EC_v6.g036403.t1	1	116	37	1761	0.921784719	0.982428451	0.410298229
ko00330	Metabolism	Amino acid metabolism	Arginine and proline metabolism	EC_v6.g044860.t1	1	116	24	1761	0.807286292	0.923347259	0.632543103
ko00945	Metabolism	Biosynthesis of other secondary metabolites	Stilbenoid, diarylheptanoid and gingerol biosynthesis	EC_v6.g038991.t1	1	116	3	1761	0.184981596	0.690698079	5.060344828
ko00941	Metabolism	Biosynthesis of other secondary metabolites	Flavonoid biosynthesis	EC_v6.g038991.t1	1	116	4	1761	0.23875983	0.690698079	3.795258621
ko00524	Metabolism	Biosynthesis of other secondary metabolites	Neomycin, kanamycin and gentamicin biosynthesis	EC_v6.g073301.t1	1	116	3	1761	0.184981596	0.690698079	5.060344828
ko00521	Metabolism	Biosynthesis of other secondary metabolites	Streptomycin biosynthesis	EC_v6.g073301.t1	1	116	6	1761	0.335985056	0.771184723	2.530172414
ko00254	Metabolism	Biosynthesis of other secondary metabolites	Aflatoxin biosynthesis	EC_v6.g088860.t1	1	116	4	1761	0.23875983	0.690698079	3.795258621
ko00052	Metabolism	Carbohydrate metabolism	Galactose metabolism	EC_v6.g073301.t1	1	116	26	1761	0.832173283	0.936194944	0.583885942
ko04210	Cellular Processes	Cell growth and death	Apoptosis	EC_v6.g028727.t1	1	116	8	1761	0.420886092	0.771184723	1.89762931
ko04112	Cellular Processes	Cell growth and death	Cell cycle - Caulobacter	EC_v6.g032306.t1	1	116	6	1761	0.335985056	0.771184723	2.530172414
ko04214	Cellular Processes	Cell growth and death	Apoptosis - fly	EC_v6.g099517.t1	1	116	7	1761	0.379874362	0.771184723	2.168719212
ko00910	Metabolism	Energy metabolism	Nitrogen metabolism	EC_v6.g010797.t1	1	116	17	1761	0.687729653	0.913214785	0.893002028
ko00190	Metabolism	Energy metabolism	Oxidative phosphorylation	EC_v6.g081247.t1	1	116	68	1761	0.991149886	0.991149886	0.223250507
ko03018	Genetic Information Processing	Folding, sorting and degradation	RNA degradation	EC_v6.g101782.t1	1	116	24	1761	0.807286292	0.923347259	0.632543103
ko00604	Metabolism	Glycan biosynthesis and metabolism	Glycosphingolipid biosynthesis - ganglio series	EC_v6.g071305.t1	1	116	3	1761	0.184981596	0.690698079	5.060344828
ko00511	Metabolism	Glycan biosynthesis and metabolism	Other glycan degradation	EC_v6.g071305.t1	1	116	8	1761	0.420886092	0.771184723	1.89762931
ko00603	Metabolism	Glycan biosynthesis and metabolism	Glycosphingolipid biosynthesis - globo series	EC_v6.g071305.t1	1	116	7	1761	0.379874362	0.771184723	2.168719212
ko00531	Metabolism	Glycan biosynthesis and metabolism	Glycosaminoglycan degradation	EC_v6.g071305.t1	1	116	4	1761	0.23875983	0.690698079	3.795258621
ko00071	Metabolism	Lipid metabolism	Fatty acid degradation	EC_v6.g047054.t1	1	116	32	1761	0.889267347	0.973387231	0.474407328
ko00780	Metabolism	Metabolism of cofactors and vitamins	Biotin metabolism	EC_v6.g032810.t1	1	116	9	1761	0.459207378	0.771184723	1.686781609
ko00130	Metabolism	Metabolism of cofactors and vitamins	Ubiquinone and other terpenoid-quinone biosynthesis	EC_v6.g038991.t1	1	116	15	1761	0.641687691	0.884084484	1.012068966
ko00760	Metabolism	Metabolism of cofactors and vitamins	Nicotinate and nicotinamide metabolism	EC_v6.g050821.t1	1	116	8	1761	0.420886092	0.771184723	1.89762931
ko00460	Metabolism	Metabolism of other amino acids	Cyanoamino acid metabolism	EC_v6.g059307.t1	1	116	19	1761	0.727899819	0.915568778	0.799001815
ko00902	Metabolism	Metabolism of terpenoids and polyketides	Monoterpenoid biosynthesis	EC_v6.g008538.t1	1	116	1	1761	0.065871664	0.533560477	15.18103448
ko00906	Metabolism	Metabolism of terpenoids and polyketides	Carotenoid biosynthesis	EC_v6.g028832.t1	1	116	9	1761	0.459207378	0.771184723	1.686781609
ko01051	Metabolism	Metabolism of terpenoids and polyketides	Biosynthesis of ansamycins	EC_v6.g084491.t1	1	116	4	1761	0.23875983	0.690698079	3.795258621
ko04310	Environmental Information Processing	Signal transduction	Wnt signaling pathway	EC_v6.g014173.t1	1	116	12	1761	0.559723434	0.829560582	1.265086207
ko04013	Environmental Information Processing	Signal transduction	MAPK signaling pathway - fly	EC_v6.g035790.t1	1	116	9	1761	0.459207378	0.771184723	1.686781609
ko04024	Environmental Information Processing	Signal transduction	cAMP signaling pathway	EC_v6.g047054.t1	1	116	13	1761	0.588924167	0.851836742	1.167771883
ko04066	Environmental Information Processing	Signal transduction	HIF-1 signaling pathway	EC_v6.g073301.t1	1	116	20	1761	0.746019004	0.915568778	0.759051724
ko04150	Environmental Information Processing	Signal transduction	mTOR signaling pathway	EC_v6.g081247.t1	1	116	20	1761	0.746019004	0.915568778	0.759051724
ko04075	Environmental Information Processing	Signal transduction	Plant hormone signal transduction	EC_v6.g086843.t1	1	116	6	1761	0.335985056	0.771184723	2.530172414
ko03020	Genetic Information Processing	Transcription	RNA polymerase	EC_v6.g026269.t1	1	116	7	1761	0.379874362	0.771184723	2.168719212
ko03022	Genetic Information Processing	Transcription	Basal transcription factors	EC_v6.g101606.t1	1	116	1	1761	0.065871664	0.533560477	15.18103448
ko00970	Genetic Information Processing	Translation	Aminoacyl-tRNA biosynthesis	EC_v6.g010210.t1	1	116	55	1761	0.977819587	0.990042332	0.276018809
ko03008	Genetic Information Processing	Translation	Ribosome biogenesis in eukaryotes	EC_v6.g035790.t1	1	116	15	1761	0.641687691	0.884084484	1.012068966
ko04139	Cellular Processes	Transport and catabolism	Regulation of mitophagy - yeast	EC_v6.g028571.t1	1	116	9	1761	0.459207378	0.771184723	1.686781609
ko04142	Cellular Processes	Transport and catabolism	Lysosome	EC_v6.g071305.t1	1	116	18	1761	0.708499929	0.915568778	0.843390805
