# Supplementary material for: Proteomic Analysis Comparison on the Ecological Adaptability of Quinclorac-Resistant Echinochloa crus-galli
Source: Plants (Basel). 2023 Feb 4;12(4):696. doi: 10.3390/plants12040696 (PMC9968053; doi:10.3390/plants12040696)
Supplement: Supplementary file 1 [file plants-12-00696-s001.zip › Table S5 enrichment-go-RCK_SCK-Total.xls]

id	category	Classification_level2	term	Protein_Gene	ListHits	ListTotal	PopHits	PopTotal	pval	padj	Enrichment_score
GO:0009507	cellular_component	cell	chloroplast	EC_v6.g087115.t1,EC_v6.g028872.t1,EC_v6.g106454.t1,EC_v6.g096291.t1,EC_v6.g061492.t1,EC_v6.g000843.t1,EC_v6.g039011.t1,EC_v6.g005173.t1,EC_v6.g029302.t1,EC_v6.g007566.t1,EC_v6.g106856.t1,EC_v6.g084953.t1,EC_v6.g085719.t1,EC_v6.g101782.t1,EC_v6.g015770.t1,EC_v6.g007609.t1,EC_v6.g102479.t1,EC_v6.g023438.t1,EC_v6.g017698.t1,EC_v6.g007864.t1,EC_v6.g026582.t1,EC_v6.g094158.t1,EC_v6.g081247.t1,EC_v6.g0…	58	217	4144	50650	3.75E-16	2.51E-13	3.266840738
GO:0009941	cellular_component	cell	chloroplast envelope	EC_v6.g028872.t1,EC_v6.g000874.t1,EC_v6.g106454.t1,EC_v6.g020029.t1,EC_v6.g096291.t1,EC_v6.g061492.t1,EC_v6.g035550.t1,EC_v6.g029302.t1,EC_v6.g106856.t1,EC_v6.g085719.t1,EC_v6.g007864.t1,EC_v6.g026582.t1,EC_v6.g064681.t1,EC_v6.g036220.t1,EC_v6.g108279.t1,EC_v6.g021284.t1,EC_v6.g069108.t1,EC_v6.g066631.t1,EC_v6.g032306.t1,EC_v6.g042596.t1,EC_v6.g082852.t1	21	217	797	50650	4.91E-11	1.64E-08	6.150078925
GO:0009535	cellular_component	cell	chloroplast thylakoid membrane	EC_v6.g003176.t1,EC_v6.g069711.t1,EC_v6.g011301.t1,EC_v6.g000874.t1,EC_v6.g020029.t1,EC_v6.g044816.t1,EC_v6.g096291.t1,EC_v6.g061492.t1,EC_v6.g025637.t1,EC_v6.g084643.t1,EC_v6.g039011.t1,EC_v6.g106856.t1,EC_v6.g085719.t1,EC_v6.g036220.t1,EC_v6.g084491.t1,EC_v6.g094046.t1,EC_v6.g023662.t1,EC_v6.g069108.t1,EC_v6.g095237.t1,EC_v6.g065388.t1	20	217	770	50650	1.86E-10	4.14E-08	6.062600993
GO:0009735	biological_process	response to stimulus	response to cytokinin	EC_v6.g080108.t1,EC_v6.g099881.t1,EC_v6.g051723.t1,EC_v6.g028872.t1,EC_v6.g106454.t1,EC_v6.g053042.t1,EC_v6.g017698.t1,EC_v6.g009947.t1,EC_v6.g081539.t1,EC_v6.g038873.t1,EC_v6.g095237.t1,EC_v6.g042596.t1	12	217	276	50650	3.35E-09	5.60E-07	10.14826688
GO:0015979	biological_process	metabolic process	photosynthesis	EC_v6.g080108.t1,EC_v6.g099881.t1,EC_v6.g085797.t1,EC_v6.g051723.t1,EC_v6.g003176.t1,EC_v6.g069711.t1,EC_v6.g045919.t1,EC_v6.g044816.t1,EC_v6.g096291.t1,EC_v6.g061492.t1,EC_v6.g047932.t1	11	217	263	50650	2.28E-08	3.05E-06	9.76240122
GO:0009570	cellular_component	cell	chloroplast stroma	EC_v6.g010797.t1,EC_v6.g044556.t1,EC_v6.g028872.t1,EC_v6.g106454.t1,EC_v6.g096291.t1,EC_v6.g061492.t1,EC_v6.g035550.t1,EC_v6.g007609.t1,EC_v6.g102479.t1,EC_v6.g007864.t1,EC_v6.g026582.t1,EC_v6.g042553.t1,EC_v6.g033862.t1,EC_v6.g014526.t1,EC_v6.g010210.t1,EC_v6.g021284.t1,EC_v6.g026344.t1,EC_v6.g023662.t1,EC_v6.g095237.t1,EC_v6.g032306.t1	20	217	1135	50650	1.20E-07	1.09E-05	4.112953978
GO:0003735	molecular_function	structural molecule activity	structural constituent of ribosome	EC_v6.g011720.t1,EC_v6.g105609.t1,EC_v6.g055405.t1,EC_v6.g014034.t1,EC_v6.g020510.t1,EC_v6.g017698.t1,EC_v6.g036371.t1,EC_v6.g019204.t1,EC_v6.g047611.t1,EC_v6.g044411.t1,EC_v6.g081539.t1,EC_v6.g015255.t1,EC_v6.g030855.t1,EC_v6.g011100.t1,EC_v6.g042170.t1,EC_v6.g082841.t1,EC_v6.g080760.t1	17	217	824	50650	1.25E-07	1.09E-05	4.815500425
GO:0009543	cellular_component	cell	chloroplast thylakoid lumen	EC_v6.g005832.t1,EC_v6.g045919.t1,EC_v6.g000843.t1,EC_v6.g005831.t1,EC_v6.g026710.t1,EC_v6.g088666.t1,EC_v6.g023662.t1,EC_v6.g079604.t1	8	217	134	50650	1.31E-07	1.09E-05	13.93493363
GO:0009534	cellular_component	cell	chloroplast thylakoid	EC_v6.g028872.t1,EC_v6.g106454.t1,EC_v6.g096291.t1,EC_v6.g061492.t1,EC_v6.g000843.t1,EC_v6.g106856.t1,EC_v6.g085719.t1,EC_v6.g021284.t1,EC_v6.g069108.t1	9	217	227	50650	6.90E-07	5.13E-05	9.25414645
GO:0006412	biological_process	metabolic process	translation	EC_v6.g011720.t1,EC_v6.g105609.t1,EC_v6.g014034.t1,EC_v6.g020510.t1,EC_v6.g017698.t1,EC_v6.g036371.t1,EC_v6.g047611.t1,EC_v6.g044411.t1,EC_v6.g081539.t1,EC_v6.g015255.t1,EC_v6.g030855.t1,EC_v6.g011100.t1,EC_v6.g082841.t1,EC_v6.g080760.t1	14	217	693	50650	2.13E-06	0.000142432	4.715356328
GO:0009523	cellular_component	cell	photosystem II	EC_v6.g011301.t1,EC_v6.g000874.t1,EC_v6.g020029.t1,EC_v6.g096291.t1,EC_v6.g061492.t1,EC_v6.g025637.t1	6	217	89	50650	2.49E-06	0.000151627	15.73551494
GO:0009579	cellular_component	cell	thylakoid	EC_v6.g028872.t1,EC_v6.g106454.t1,EC_v6.g096291.t1,EC_v6.g061492.t1,EC_v6.g000843.t1,EC_v6.g039011.t1,EC_v6.g026582.t1,EC_v6.g023662.t1,EC_v6.g079604.t1	9	217	290	50650	5.14E-06	0.000286594	7.243762911
GO:0010287	cellular_component	cell	plastoglobule	EC_v6.g028872.t1,EC_v6.g000874.t1,EC_v6.g106454.t1,EC_v6.g020029.t1,EC_v6.g039011.t1,EC_v6.g036220.t1,EC_v6.g066861.t1	7	217	158	50650	5.93E-06	0.000305066	10.34095549
GO:0019843	molecular_function	binding	rRNA binding	EC_v6.g028872.t1,EC_v6.g106454.t1,EC_v6.g017698.t1,EC_v6.g094158.t1,EC_v6.g047611.t1,EC_v6.g015255.t1,EC_v6.g030855.t1,EC_v6.g082841.t1,EC_v6.g080760.t1	9	217	314	50650	9.72E-06	0.000464479	6.690099504
GO:0060359	biological_process	response to stimulus	response to ammonium ion	EC_v6.g080108.t1,EC_v6.g099881.t1,EC_v6.g051723.t1	3	217	11	50650	1.25E-05	0.000510642	63.65731043
GO:0022625	cellular_component	cell	cytosolic large ribosomal subunit	EC_v6.g011720.t1,EC_v6.g014034.t1,EC_v6.g036371.t1,EC_v6.g019204.t1,EC_v6.g044411.t1,EC_v6.g081539.t1,EC_v6.g042170.t1,EC_v6.g080760.t1	8	217	249	50650	1.35E-05	0.000510642	7.499120908
GO:0046148	biological_process	metabolic process	pigment biosynthetic process	EC_v6.g005832.t1,EC_v6.g005831.t1,EC_v6.g026710.t1,EC_v6.g088666.t1	4	217	34	50650	1.37E-05	0.000510642	27.46001626
GO:0004097	molecular_function	catalytic activity	catechol oxidase activity	EC_v6.g005832.t1,EC_v6.g005831.t1,EC_v6.g026710.t1,EC_v6.g088666.t1	4	217	34	50650	1.37E-05	0.000510642	27.46001626
GO:0022626	cellular_component	cell	cytosolic ribosome	EC_v6.g105609.t1,EC_v6.g055405.t1,EC_v6.g014034.t1,EC_v6.g017698.t1,EC_v6.g019204.t1,EC_v6.g081539.t1,EC_v6.g021284.t1	7	217	207	50650	3.40E-05	0.001196804	7.893096463
GO:0009575	cellular_component	cell	chromoplast stroma	EC_v6.g096291.t1,EC_v6.g061492.t1	2	217	4	50650	0.000109007	0.003374709	116.7050691
GO:0035448	cellular_component	cell	extrinsic component of thylakoid membrane	EC_v6.g096291.t1,EC_v6.g061492.t1	2	217	4	50650	0.000109007	0.003374709	116.7050691
GO:0005840	cellular_component	cell	ribosome	EC_v6.g028872.t1,EC_v6.g106454.t1,EC_v6.g020510.t1,EC_v6.g094158.t1,EC_v6.g047611.t1,EC_v6.g015255.t1,EC_v6.g030855.t1,EC_v6.g011100.t1,EC_v6.g082841.t1	9	217	430	50650	0.000110977	0.003374709	4.885328475
GO:0010206	biological_process	metabolic process	photosystem II repair	EC_v6.g096291.t1,EC_v6.g061492.t1,EC_v6.g000843.t1	3	217	26	50650	0.00018749	0.005453499	26.93193903
GO:0015977	biological_process	metabolic process	carbon fixation	EC_v6.g080108.t1,EC_v6.g099881.t1,EC_v6.g051723.t1	3	217	28	50650	0.000234749	0.006281879	25.0082291
GO:0008964	molecular_function	catalytic activity	phosphoenolpyruvate carboxylase activity	EC_v6.g080108.t1,EC_v6.g099881.t1,EC_v6.g051723.t1	3	217	28	50650	0.000234749	0.006281879	25.0082291
GO:0098572	cellular_component	cell	stromal side of plastid thylakoid membrane	EC_v6.g106856.t1,EC_v6.g085719.t1	2	217	6	50650	0.000270978	0.006972468	77.80337942
GO:0007623	biological_process	rhythmic process	circadian rhythm	EC_v6.g097992.t1,EC_v6.g028872.t1,EC_v6.g106454.t1,EC_v6.g106856.t1,EC_v6.g085719.t1,EC_v6.g059190.t1	6	217	208	50650	0.000294218	0.007290059	6.732984757
GO:0016168	molecular_function	binding	chlorophyll binding	EC_v6.g011301.t1,EC_v6.g000874.t1,EC_v6.g020029.t1,EC_v6.g025637.t1	4	217	76	50650	0.000330225	0.00789001	12.28474412
GO:0019898	cellular_component	membrane	extrinsic component of membrane	EC_v6.g003176.t1,EC_v6.g069711.t1,EC_v6.g023662.t1,EC_v6.g011865.t1	4	217	84	50650	0.000483549	0.011154983	11.11476849
GO:0042744	biological_process	metabolic process	hydrogen peroxide catabolic process	EC_v6.g097992.t1,EC_v6.g048714.t1,EC_v6.g022027.t1,EC_v6.g024291.t1,EC_v6.g107834.t1,EC_v6.g002602.t1,EC_v6.g085666.t1,EC_v6.g019187.t1,EC_v6.g027162.t1	9	217	570	50650	0.000858304	0.019140188	3.685423236
GO:0006228	biological_process	metabolic process	UTP biosynthetic process	EC_v6.g011071.t1,EC_v6.g106741.t1	2	217	11	50650	0.000979634	0.020480473	42.43820695
GO:0004550	molecular_function	catalytic activity	nucleoside diphosphate kinase activity	EC_v6.g011071.t1,EC_v6.g106741.t1	2	217	11	50650	0.000979634	0.020480473	42.43820695
GO:0009707	cellular_component	cell	chloroplast outer membrane	EC_v6.g035801.t1,EC_v6.g029302.t1,EC_v6.g088176.t1,EC_v6.g073301.t1,EC_v6.g093195.t1	5	217	176	50650	0.001012166	0.020519369	6.630969837
GO:0009654	cellular_component	cell	photosystem II oxygen evolving complex	EC_v6.g003176.t1,EC_v6.g069711.t1,EC_v6.g023662.t1	3	217	48	50650	0.001163659	0.022896695	14.58813364
GO:0015995	biological_process	metabolic process	chlorophyll biosynthetic process	EC_v6.g015770.t1,EC_v6.g047932.t1,EC_v6.g073396.t1,EC_v6.g069108.t1	4	217	108	50650	0.00123987	0.023699229	8.644819935
GO:0006183	biological_process	metabolic process	GTP biosynthetic process	EC_v6.g011071.t1,EC_v6.g106741.t1	2	217	15	50650	0.001849204	0.032555731	31.12135177
GO:0006997	biological_process	cellular process	nucleus organization	EC_v6.g014669.t1,EC_v6.g006154.t1	2	217	15	50650	0.001849204	0.032555731	31.12135177
GO:0009538	cellular_component	cell	photosystem I reaction center	EC_v6.g045919.t1,EC_v6.g044816.t1	2	217	15	50650	0.001849204	0.032555731	31.12135177
GO:0009522	cellular_component	cell	photosystem I	EC_v6.g011301.t1,EC_v6.g020029.t1,EC_v6.g025637.t1	3	217	57	50650	0.001913683	0.03282702	12.28474412
GO:0005200	molecular_function	structural molecule activity	structural constituent of cytoskeleton	EC_v6.g045926.t1,EC_v6.g076400.t1,EC_v6.g028727.t1	3	217	59	50650	0.002112869	0.035337729	11.86831211
GO:0009644	biological_process	response to stimulus	response to high light intensity	EC_v6.g096291.t1,EC_v6.g061492.t1,EC_v6.g042596.t1,EC_v6.g059190.t1	4	217	127	50650	0.002244818	0.036628867	7.351500417
GO:0006241	biological_process	metabolic process	CTP biosynthetic process	EC_v6.g011071.t1,EC_v6.g106741.t1	2	217	17	50650	0.002381685	0.037054587	27.46001626
GO:0032544	biological_process	metabolic process	plastid translation	EC_v6.g028872.t1,EC_v6.g106454.t1	2	217	17	50650	0.002381685	0.037054587	27.46001626
GO:0007017	biological_process	cellular process	microtubule-based process	EC_v6.g045926.t1,EC_v6.g076400.t1,EC_v6.g028727.t1	3	217	63	50650	0.002548764	0.038752801	11.11476849
GO:0018298	biological_process	metabolic process	protein-chromophore linkage	EC_v6.g011301.t1,EC_v6.g000874.t1,EC_v6.g020029.t1,EC_v6.g025637.t1	4	217	136	50650	0.00287443	0.042733197	6.865004066
GO:0031408	biological_process	metabolic process	oxylipin biosynthetic process	EC_v6.g007566.t1,EC_v6.g034212.t1,EC_v6.g021465.t1,EC_v6.g024973.t1	4	217	141	50650	0.003271711	0.047582062	6.621564206
GO:0010319	cellular_component	cell	stromule	EC_v6.g028872.t1,EC_v6.g106454.t1,EC_v6.g026582.t1	3	217	74	50650	0.004019671	0.056046461	9.462573172
GO:0005507	molecular_function	binding	copper ion binding	EC_v6.g084643.t1,EC_v6.g084953.t1,EC_v6.g007864.t1,EC_v6.g009947.t1,EC_v6.g061719.t1,EC_v6.g065388.t1	6	217	351	50650	0.004235317	0.056046461	3.989916893
GO:0051050	biological_process	positive regulation of biological process	positive regulation of transport	EC_v6.g068015.t1	1	217	1	50650	0.004284304	0.056046461	233.4101382
GO:0031977	cellular_component	cell	thylakoid lumen	EC_v6.g000843.t1,EC_v6.g023662.t1,EC_v6.g079604.t1	3	217	76	50650	0.004332045	0.056046461	9.213558089
GO:0004017	molecular_function	catalytic activity	adenylate kinase activity	EC_v6.g044556.t1,EC_v6.g051654.t1	2	217	23	50650	0.004356377	0.056046461	20.29653376
GO:0031359	cellular_component	cell	integral component of chloroplast outer membrane	EC_v6.g093195.t1,EC_v6.g053935.t1	2	217	23	50650	0.004356377	0.056046461	20.29653376
GO:0019253	biological_process	metabolic process	reductive pentose-phosphate cycle	EC_v6.g087115.t1,EC_v6.g007864.t1,EC_v6.g084491.t1	3	217	77	50650	0.004493594	0.056614821	9.09390149
GO:0008266	molecular_function	binding	poly(U) RNA binding	EC_v6.g028872.t1,EC_v6.g106454.t1	2	217	24	50650	0.004739058	0.056614821	19.45084485
GO:0009765	biological_process	metabolic process	photosynthesis, light harvesting	EC_v6.g011301.t1,EC_v6.g025637.t1	2	217	24	50650	0.004739058	0.056614821	19.45084485
GO:0003729	molecular_function	binding	mRNA binding	EC_v6.g098732.t1,EC_v6.g053042.t1,EC_v6.g017698.t1,EC_v6.g019204.t1,EC_v6.g044411.t1,EC_v6.g037339.t1,EC_v6.g038873.t1,EC_v6.g071039.t1	8	217	606	50650	0.004877962	0.057251875	3.081321957
GO:0010207	biological_process	metabolic process	photosystem II assembly	EC_v6.g096291.t1,EC_v6.g061492.t1	2	217	25	50650	0.005136682	0.058244755	18.67281106
GO:0009509	cellular_component	cell	chromoplast	EC_v6.g008357.t1,EC_v6.g028832.t1	2	217	25	50650	0.005136682	0.058244755	18.67281106
GO:0004601	molecular_function	catalytic activity	peroxidase activity	EC_v6.g048714.t1,EC_v6.g022027.t1,EC_v6.g024291.t1,EC_v6.g107834.t1,EC_v6.g002602.t1,EC_v6.g085666.t1,EC_v6.g019187.t1,EC_v6.g027162.t1	8	217	619	50650	0.00552266	0.060858328	3.016609218
GO:0006098	biological_process	metabolic process	pentose-phosphate shunt	EC_v6.g023438.t1,EC_v6.g046337.t1	2	217	26	50650	0.005549115	0.060858328	17.95462602
GO:0071219	biological_process	cellular process	cellular response to molecule of bacterial origin	EC_v6.g009947.t1,EC_v6.g010521.t1	2	217	27	50650	0.005976224	0.063461802	17.28963987
GO:0009508	cellular_component	cell	plastid chromosome	EC_v6.g106856.t1,EC_v6.g085719.t1	2	217	27	50650	0.005976224	0.063461802	17.28963987
GO:0031409	molecular_function	binding	pigment binding	EC_v6.g000874.t1,EC_v6.g020029.t1	2	217	28	50650	0.006417875	0.067086854	16.67215273
GO:0045727	biological_process	metabolic process	positive regulation of translation	EC_v6.g028872.t1,EC_v6.g106454.t1	2	217	29	50650	0.00687394	0.069193594	16.09725091
GO:0008865	molecular_function	catalytic activity	fructokinase activity	EC_v6.g044509.t1,EC_v6.g073301.t1	2	217	29	50650	0.00687394	0.069193594	16.09725091
GO:0010167	biological_process	response to stimulus	response to nitrate	EC_v6.g080108.t1,EC_v6.g099881.t1,EC_v6.g051723.t1	3	217	90	50650	0.006929702	0.069193594	7.780337942
GO:0097298	biological_process	cellular process	regulation of nucleus size	EC_v6.g014669.t1	1	217	2	50650	0.008550337	0.078358568	116.7050691
GO:0032365	biological_process	localization	intracellular lipid transport	EC_v6.g108279.t1	1	217	2	50650	0.008550337	0.078358568	116.7050691
GO:0005838	cellular_component	cell	proteasome regulatory particle	EC_v6.g031065.t1	1	217	2	50650	0.008550337	0.078358568	116.7050691
GO:0005652	cellular_component	cell	nuclear lamina	EC_v6.g014669.t1	1	217	2	50650	0.008550337	0.078358568	116.7050691
GO:0000789	cellular_component	cell	cytoplasmic chromatin	EC_v6.g014669.t1	1	217	2	50650	0.008550337	0.078358568	116.7050691
GO:0016710	molecular_function	catalytic activity	trans-cinnamate 4-monooxygenase activity	EC_v6.g038991.t1	1	217	2	50650	0.008550337	0.078358568	116.7050691
GO:0009768	biological_process	metabolic process	photosynthesis, light harvesting in photosystem I	EC_v6.g000874.t1,EC_v6.g020029.t1	2	217	34	50650	0.009365908	0.084672873	13.73000813
GO:0000502	cellular_component	cell	proteasome complex	EC_v6.g081738.t1,EC_v6.g038778.t1,EC_v6.g031065.t1	3	217	101	50650	0.009498992	0.084731012	6.932974403
GO:0042788	cellular_component	cell	polysomal ribosome	EC_v6.g014034.t1,EC_v6.g017698.t1,EC_v6.g019204.t1	3	217	102	50650	0.009756447	0.084767052	6.865004066
GO:0002181	biological_process	metabolic process	cytoplasmic translation	EC_v6.g055405.t1,EC_v6.g019204.t1,EC_v6.g042170.t1	3	217	102	50650	0.009756447	0.084767052	6.865004066
GO:0006979	biological_process	response to stimulus	response to oxidative stress	EC_v6.g097992.t1,EC_v6.g048714.t1,EC_v6.g022027.t1,EC_v6.g024291.t1,EC_v6.g107834.t1,EC_v6.g002602.t1,EC_v6.g085666.t1,EC_v6.g019187.t1,EC_v6.g027162.t1	9	217	830	50650	0.010033461	0.08605622	2.530953306
GO:0006782	biological_process	metabolic process	protoporphyrinogen IX biosynthetic process	EC_v6.g015770.t1,EC_v6.g073396.t1	2	217	36	50650	0.010459081	0.087464064	12.9672299
GO:0000028	biological_process	cellular process	ribosomal small subunit assembly	EC_v6.g105609.t1,EC_v6.g017698.t1	2	217	36	50650	0.010459081	0.087464064	12.9672299
GO:0005829	cellular_component	cell	cytosol	EC_v6.g026269.t1,EC_v6.g029302.t1,EC_v6.g044509.t1,EC_v6.g081738.t1,EC_v6.g055405.t1,EC_v6.g038778.t1,EC_v6.g098732.t1,EC_v6.g014034.t1,EC_v6.g053042.t1,EC_v6.g017698.t1,EC_v6.g068015.t1,EC_v6.g042553.t1,EC_v6.g073301.t1,EC_v6.g088860.t1,EC_v6.g010724.t1,EC_v6.g019204.t1,EC_v6.g014173.t1,EC_v6.g014669.t1,EC_v6.g035790.t1,EC_v6.g057177.t1,EC_v6.g041945.t1,EC_v6.g034528.t1,EC_v6.g012455.t1,EC_v6.g0…	28	217	4164	50650	0.011809953	0.089187293	1.569520622
GO:0008333	biological_process	localization	endosome to lysosome transport	EC_v6.g011865.t1	1	217	3	50650	0.012798177	0.089187293	77.80337942
GO:1901709	biological_process	metabolic process	(+)-larreatricin metabolic process	EC_v6.g005831.t1	1	217	3	50650	0.012798177	0.089187293	77.80337942
GO:0103012	molecular_function	catalytic activity	ferredoxin-thioredoxin reductase activity	EC_v6.g035550.t1	1	217	3	50650	0.012798177	0.089187293	77.80337942
GO:0061599	molecular_function	catalytic activity	molybdopterin molybdotransferase activity	EC_v6.g057177.t1	1	217	3	50650	0.012798177	0.089187293	77.80337942
GO:1901708	biological_process	metabolic process	(+)-3'-hydroxylarreatricin biosynthetic process	EC_v6.g005831.t1	1	217	3	50650	0.012798177	0.089187293	77.80337942
GO:0019321	biological_process	metabolic process	pentose metabolic process	EC_v6.g070707.t1	1	217	3	50650	0.012798177	0.089187293	77.80337942
GO:0032324	biological_process	metabolic process	molybdopterin cofactor biosynthetic process	EC_v6.g057177.t1	1	217	3	50650	0.012798177	0.089187293	77.80337942
GO:0030385	molecular_function	catalytic activity	ferredoxin:thioredoxin reductase activity	EC_v6.g035550.t1	1	217	3	50650	0.012798177	0.089187293	77.80337942
GO:0022843	molecular_function	transporter activity	voltage-gated cation channel activity	EC_v6.g035801.t1	1	217	3	50650	0.012798177	0.089187293	77.80337942
GO:0050126	molecular_function	catalytic activity	N-carbamoylputrescine amidase activity	EC_v6.g044860.t1	1	217	3	50650	0.012798177	0.089187293	77.80337942
GO:2000072	biological_process	immune system process	regulation of defense response to fungus, incompatible interaction	EC_v6.g014173.t1	1	217	3	50650	0.012798177	0.089187293	77.80337942
GO:0008940	molecular_function	catalytic activity	nitrate reductase activity	EC_v6.g057177.t1	1	217	3	50650	0.012798177	0.089187293	77.80337942
GO:0030942	molecular_function	binding	endoplasmic reticulum signal peptide binding	EC_v6.g030503.t1	1	217	3	50650	0.012798177	0.089187293	77.80337942
GO:0061598	molecular_function	catalytic activity	molybdopterin adenylyltransferase activity	EC_v6.g057177.t1	1	217	3	50650	0.012798177	0.089187293	77.80337942
GO:0005985	biological_process	metabolic process	sucrose metabolic process	EC_v6.g026889.t1,EC_v6.g013761.t1	2	217	41	50650	0.013424223	0.091640869	11.3858604
GO:0042644	cellular_component	cell	chloroplast nucleoid	EC_v6.g106856.t1,EC_v6.g085719.t1	2	217	41	50650	0.013424223	0.091640869	11.3858604
GO:0045037	biological_process	localization	protein import into chloroplast stroma	EC_v6.g029302.t1,EC_v6.g082852.t1	2	217	42	50650	0.01405608	0.094035173	11.11476849
GO:0046930	cellular_component	membrane	pore complex	EC_v6.g035801.t1,EC_v6.g053935.t1	2	217	46	50650	0.016708933	0.095728278	10.14826688
GO:0052887	molecular_function	catalytic activity	7,9,9'-tricis-neurosporene:quinone oxidoreductase activity	EC_v6.g028832.t1	1	217	4	50650	0.0170279	0.095728278	58.35253456
GO:0052886	molecular_function	catalytic activity	9,9'-dicis-carotene:quinone oxidoreductase activity	EC_v6.g028832.t1	1	217	4	50650	0.0170279	0.095728278	58.35253456
GO:0052889	biological_process	metabolic process	9,9'-di-cis-zeta-carotene desaturation to 7,9,7',9'-tetra-cis-lycopene	EC_v6.g028832.t1	1	217	4	50650	0.0170279	0.095728278	58.35253456
GO:1905412	biological_process	cellular process	negative regulation of mitotic cohesin loading	EC_v6.g095167.t1	1	217	4	50650	0.0170279	0.095728278	58.35253456
GO:0046406	molecular_function	catalytic activity	magnesium protoporphyrin IX methyltransferase activity	EC_v6.g069108.t1	1	217	4	50650	0.0170279	0.095728278	58.35253456
GO:0016719	molecular_function	catalytic activity	carotene 7,8-desaturase activity	EC_v6.g028832.t1	1	217	4	50650	0.0170279	0.095728278	58.35253456
GO:1905411	biological_process	cellular process	positive regulation of mitotic cohesin unloading	EC_v6.g095167.t1	1	217	4	50650	0.0170279	0.095728278	58.35253456
GO:0071459	biological_process	localization	protein localization to chromosome, centromeric region	EC_v6.g095167.t1	1	217	4	50650	0.0170279	0.095728278	58.35253456
GO:0005746	cellular_component	cell	mitochondrial respiratory chain	EC_v6.g023679.t1	1	217	4	50650	0.0170279	0.095728278	58.35253456
GO:0006235	biological_process	metabolic process	dTTP biosynthetic process	EC_v6.g038069.t1	1	217	4	50650	0.0170279	0.095728278	58.35253456
GO:0004109	molecular_function	catalytic activity	coproporphyrinogen oxidase activity	EC_v6.g073396.t1	1	217	4	50650	0.0170279	0.095728278	58.35253456
GO:0004798	molecular_function	catalytic activity	thymidylate kinase activity	EC_v6.g038069.t1	1	217	4	50650	0.0170279	0.095728278	58.35253456
GO:0042286	molecular_function	catalytic activity	glutamate-1-semialdehyde 2,1-aminomutase activity	EC_v6.g015770.t1	1	217	4	50650	0.0170279	0.095728278	58.35253456
GO:0006233	biological_process	metabolic process	dTDP biosynthetic process	EC_v6.g038069.t1	1	217	4	50650	0.0170279	0.095728278	58.35253456
GO:0090695	cellular_component	cell	Wpl/Pds5 cohesin loading/unloading complex	EC_v6.g095167.t1	1	217	4	50650	0.0170279	0.095728278	58.35253456
GO:0071168	biological_process	localization	protein localization to chromatin	EC_v6.g095167.t1	1	217	4	50650	0.0170279	0.095728278	58.35253456
GO:0035798	molecular_function	catalytic activity	2-alkenal reductase (NADP+) activity	EC_v6.g026582.t1	1	217	4	50650	0.0170279	0.095728278	58.35253456
GO:0008312	molecular_function	binding	7S RNA binding	EC_v6.g001906.t1,EC_v6.g030503.t1	2	217	47	50650	0.017402914	0.097021244	9.932346308
GO:0003924	molecular_function	catalytic activity	GTPase activity	EC_v6.g019331.t1,EC_v6.g029302.t1,EC_v6.g045926.t1,EC_v6.g076400.t1,EC_v6.g028727.t1,EC_v6.g036403.t1	6	217	484	50650	0.018560362	0.102400412	2.893514111
GO:0015288	molecular_function	transporter activity	porin activity	EC_v6.g035801.t1,EC_v6.g053935.t1	2	217	49	50650	0.018826982	0.102400412	9.526944418
GO:0005543	molecular_function	binding	phospholipid binding	EC_v6.g108279.t1,EC_v6.g076796.t1	2	217	49	50650	0.018826982	0.102400412	9.526944418
GO:0005786	cellular_component	cell	signal recognition particle, endoplasmic reticulum targeting	EC_v6.g001906.t1,EC_v6.g030503.t1	2	217	50	50650	0.019556839	0.105253938	9.33640553
GO:0022627	cellular_component	cell	cytosolic small ribosomal subunit	EC_v6.g105609.t1,EC_v6.g055405.t1,EC_v6.g017698.t1	3	217	133	50650	0.019785087	0.105253938	5.264890336
GO:0050242	molecular_function	catalytic activity	pyruvate, phosphate dikinase activity	EC_v6.g085797.t1	1	217	5	50650	0.021239584	0.105253938	46.68202765
GO:0000221	cellular_component	cell	vacuolar proton-transporting V-type ATPase, V1 domain	EC_v6.g081247.t1	1	217	5	50650	0.021239584	0.105253938	46.68202765
GO:0009808	biological_process	metabolic process	lignin metabolic process	EC_v6.g038991.t1	1	217	5	50650	0.021239584	0.105253938	46.68202765
GO:0051204	biological_process	cellular process	protein insertion into mitochondrial membrane	EC_v6.g028571.t1	1	217	5	50650	0.021239584	0.105253938	46.68202765
GO:0006163	biological_process	metabolic process	purine nucleotide metabolic process	EC_v6.g051654.t1	1	217	5	50650	0.021239584	0.105253938	46.68202765
GO:0034501	biological_process	localization	protein localization to kinetochore	EC_v6.g095167.t1	1	217	5	50650	0.021239584	0.105253938	46.68202765
GO:0004516	molecular_function	catalytic activity	nicotinate phosphoribosyltransferase activity	EC_v6.g050821.t1	1	217	5	50650	0.021239584	0.105253938	46.68202765
GO:0034990	cellular_component	cell	nuclear mitotic cohesin complex	EC_v6.g095167.t1	1	217	5	50650	0.021239584	0.105253938	46.68202765
GO:0006614	biological_process	localization	SRP-dependent cotranslational protein targeting to membrane	EC_v6.g001906.t1,EC_v6.g030503.t1	2	217	53	50650	0.021816344	0.107011831	8.807929745
GO:0051082	molecular_function	binding	unfolded protein binding	EC_v6.g031768.t1,EC_v6.g003558.t1,EC_v6.g068015.t1,EC_v6.g018063.t1	4	217	254	50650	0.024238706	0.107011831	3.675750209
GO:0004843	molecular_function	catalytic activity	thiol-dependent ubiquitin-specific protease activity	EC_v6.g019551.t1,EC_v6.g060685.t1	2	217	57	50650	0.024988026	0.107011831	8.189829412
GO:0075733	biological_process	localization	intracellular transport of virus	EC_v6.g009947.t1	1	217	6	50650	0.025433305	0.107011831	38.90168971
GO:0005244	molecular_function	transporter activity	voltage-gated ion channel activity	EC_v6.g049786.t1	1	217	6	50650	0.025433305	0.107011831	38.90168971
GO:0005547	molecular_function	binding	phosphatidylinositol-3,4,5-trisphosphate binding	EC_v6.g009947.t1	1	217	6	50650	0.025433305	0.107011831	38.90168971
GO:0010350	biological_process	cellular process	cellular response to magnesium starvation	EC_v6.g009947.t1	1	217	6	50650	0.025433305	0.107011831	38.90168971
GO:0051291	biological_process	cellular process	protein heterooligomerization	EC_v6.g006154.t1	1	217	6	50650	0.025433305	0.107011831	38.90168971
GO:0090435	biological_process	localization	protein localization to nuclear envelope	EC_v6.g006154.t1	1	217	6	50650	0.025433305	0.107011831	38.90168971
GO:0018315	biological_process	metabolic process	molybdenum incorporation into molybdenum-molybdopterin complex	EC_v6.g057177.t1	1	217	6	50650	0.025433305	0.107011831	38.90168971
GO:0031115	biological_process	cellular process	negative regulation of microtubule polymerization	EC_v6.g009947.t1	1	217	6	50650	0.025433305	0.107011831	38.90168971
GO:0031117	biological_process	cellular process	positive regulation of microtubule depolymerization	EC_v6.g009947.t1	1	217	6	50650	0.025433305	0.107011831	38.90168971
GO:0043325	molecular_function	binding	phosphatidylinositol-3,4-bisphosphate binding	EC_v6.g009947.t1	1	217	6	50650	0.025433305	0.107011831	38.90168971
GO:0071280	biological_process	cellular process	cellular response to copper ion	EC_v6.g009947.t1	1	217	6	50650	0.025433305	0.107011831	38.90168971
GO:0071286	biological_process	cellular process	cellular response to magnesium ion	EC_v6.g009947.t1	1	217	6	50650	0.025433305	0.107011831	38.90168971
GO:0071325	biological_process	cellular process	cellular response to mannitol stimulus	EC_v6.g009947.t1	1	217	6	50650	0.025433305	0.107011831	38.90168971
GO:0070197	biological_process	reproduction	meiotic attachment of telomere to nuclear envelope	EC_v6.g006154.t1	1	217	6	50650	0.025433305	0.107011831	38.90168971
GO:0072709	biological_process	cellular process	cellular response to sorbitol	EC_v6.g009947.t1	1	217	6	50650	0.025433305	0.107011831	38.90168971
GO:2001295	biological_process	metabolic process	malonyl-CoA biosynthetic process	EC_v6.g088860.t1	1	217	6	50650	0.025433305	0.107011831	38.90168971
GO:0003989	molecular_function	catalytic activity	acetyl-CoA carboxylase activity	EC_v6.g088860.t1	1	217	6	50650	0.025433305	0.107011831	38.90168971
GO:0070131	biological_process	metabolic process	positive regulation of mitochondrial translation	EC_v6.g028571.t1	1	217	6	50650	0.025433305	0.107011831	38.90168971
GO:0000394	biological_process	metabolic process	RNA splicing, via endonucleolytic cleavage and ligation	EC_v6.g071039.t1	1	217	6	50650	0.025433305	0.107011831	38.90168971
GO:0004096	molecular_function	catalytic activity	catalase activity	EC_v6.g097992.t1	1	217	6	50650	0.025433305	0.107011831	38.90168971
GO:0045900	biological_process	metabolic process	negative regulation of translational elongation	EC_v6.g001906.t1	1	217	6	50650	0.025433305	0.107011831	38.90168971
GO:0031969	cellular_component	cell	chloroplast membrane	EC_v6.g096291.t1,EC_v6.g061492.t1,EC_v6.g069108.t1,EC_v6.g042596.t1,EC_v6.g077213.t1	5	217	389	50650	0.026693451	0.111611991	3.000130312
GO:0016117	biological_process	metabolic process	carotenoid biosynthetic process	EC_v6.g008357.t1,EC_v6.g028832.t1	2	217	60	50650	0.027482208	0.114196254	7.780337942
GO:0033388	biological_process	metabolic process	putrescine biosynthetic process from arginine	EC_v6.g044860.t1	1	217	7	50650	0.02960914	0.115839266	33.34430546
GO:0019150	molecular_function	catalytic activity	D-ribulokinase activity	EC_v6.g070707.t1	1	217	7	50650	0.02960914	0.115839266	33.34430546
GO:0005319	molecular_function	transporter activity	lipid transporter activity	EC_v6.g108279.t1	1	217	7	50650	0.02960914	0.115839266	33.34430546
GO:0015768	biological_process	localization	maltose transport	EC_v6.g013761.t1	1	217	7	50650	0.02960914	0.115839266	33.34430546
GO:0019358	biological_process	metabolic process	nicotinate nucleotide salvage	EC_v6.g050821.t1	1	217	7	50650	0.02960914	0.115839266	33.34430546
GO:0004478	molecular_function	catalytic activity	methionine adenosyltransferase activity	EC_v6.g026104.t1	1	217	7	50650	0.02960914	0.115839266	33.34430546
GO:0004802	molecular_function	catalytic activity	transketolase activity	EC_v6.g084491.t1	1	217	7	50650	0.02960914	0.115839266	33.34430546
GO:0006556	biological_process	metabolic process	S-adenosylmethionine biosynthetic process	EC_v6.g026104.t1	1	217	7	50650	0.02960914	0.115839266	33.34430546
GO:0008807	molecular_function	catalytic activity	carboxyvinyl-carboxyphosphonate phosphorylmutase activity	EC_v6.g026344.t1	1	217	7	50650	0.02960914	0.115839266	33.34430546
GO:0019521	biological_process	metabolic process	D-gluconate metabolic process	EC_v6.g023438.t1	1	217	7	50650	0.02960914	0.115839266	33.34430546
GO:0006099	biological_process	metabolic process	tricarboxylic acid cycle	EC_v6.g080108.t1,EC_v6.g099881.t1,EC_v6.g051723.t1	3	217	157	50650	0.030331136	0.117974013	4.460066336
GO:0009416	biological_process	response to stimulus	response to light stimulus	EC_v6.g000874.t1,EC_v6.g020029.t1,EC_v6.g096291.t1,EC_v6.g061492.t1,EC_v6.g042596.t1	5	217	407	50650	0.031541368	0.121271123	2.867446416
GO:0034765	biological_process	regulation of biological process	regulation of ion transmembrane transport	EC_v6.g035801.t1,EC_v6.g049786.t1	2	217	67	50650	0.033669291	0.121452864	6.967466813
GO:0046459	biological_process	metabolic process	short-chain fatty acid metabolic process	EC_v6.g047054.t1	1	217	8	50650	0.033767164	0.121452864	29.17626728
GO:0097255	cellular_component	macromolecular complex	R2TP complex	EC_v6.g014173.t1	1	217	8	50650	0.033767164	0.121452864	29.17626728
GO:0046719	biological_process	regulation of biological process	regulation by virus of viral protein levels in host cell	EC_v6.g038873.t1	1	217	8	50650	0.033767164	0.121452864	29.17626728
GO:0030644	biological_process	cellular process	cellular chloride ion homeostasis	EC_v6.g042596.t1	1	217	8	50650	0.033767164	0.121452864	29.17626728
GO:0004514	molecular_function	catalytic activity	nicotinate-nucleotide diphosphorylase (carboxylating) activity	EC_v6.g050821.t1	1	217	8	50650	0.033767164	0.121452864	29.17626728
GO:0004814	molecular_function	catalytic activity	arginine-tRNA ligase activity	EC_v6.g102479.t1	1	217	8	50650	0.033767164	0.121452864	29.17626728
GO:0006420	biological_process	metabolic process	arginyl-tRNA aminoacylation	EC_v6.g102479.t1	1	217	8	50650	0.033767164	0.121452864	29.17626728
GO:0006499	biological_process	metabolic process	N-terminal protein myristoylation	EC_v6.g009947.t1	1	217	8	50650	0.033767164	0.121452864	29.17626728
GO:0005881	cellular_component	cell	cytoplasmic microtubule	EC_v6.g009947.t1	1	217	8	50650	0.033767164	0.121452864	29.17626728
GO:0004888	molecular_function	molecular transducer activity	transmembrane signaling receptor activity	EC_v6.g029302.t1	1	217	8	50650	0.033767164	0.121452864	29.17626728
GO:0016050	biological_process	cellular process	vesicle organization	EC_v6.g011865.t1	1	217	8	50650	0.033767164	0.121452864	29.17626728
GO:0000302	biological_process	response to stimulus	response to reactive oxygen species	EC_v6.g097992.t1,EC_v6.g032306.t1	2	217	68	50650	0.034593615	0.123101748	6.865004066
GO:0009846	biological_process	reproduction	pollen germination	EC_v6.g035790.t1,EC_v6.g076796.t1,EC_v6.g013761.t1	3	217	166	50650	0.034911881	0.123576977	4.218255511
GO:0051028	biological_process	localization	mRNA transport	EC_v6.g098732.t1,EC_v6.g066122.t1,EC_v6.g035790.t1	3	217	168	50650	0.035975676	0.126672249	4.168038183
GO:0009408	biological_process	response to stimulus	response to heat	EC_v6.g031768.t1,EC_v6.g035790.t1,EC_v6.g076796.t1,EC_v6.g066631.t1,EC_v6.g042596.t1	5	217	428	50650	0.037853715	0.126800431	2.726753952
GO:0046825	biological_process	regulation of biological process	regulation of protein export from nucleus	EC_v6.g035790.t1	1	217	9	50650	0.037907453	0.126800431	25.93445981
GO:0035865	biological_process	cellular process	cellular response to potassium ion	EC_v6.g009947.t1	1	217	9	50650	0.037907453	0.126800431	25.93445981
GO:0007006	biological_process	cellular process	mitochondrial membrane organization	EC_v6.g035575.t1	1	217	9	50650	0.037907453	0.126800431	25.93445981
GO:0031205	cellular_component	cell	endoplasmic reticulum Sec complex	EC_v6.g091269.t1	1	217	9	50650	0.037907453	0.126800431	25.93445981
GO:0000492	biological_process	cellular process	box C/D snoRNP assembly	EC_v6.g014173.t1	1	217	9	50650	0.037907453	0.126800431	25.93445981
GO:0000339	molecular_function	binding	RNA cap binding	EC_v6.g071039.t1	1	217	9	50650	0.037907453	0.126800431	25.93445981
GO:0042807	cellular_component	cell	central vacuole	EC_v6.g070946.t1	1	217	9	50650	0.037907453	0.126800431	25.93445981
GO:0004345	molecular_function	catalytic activity	glucose-6-phosphate dehydrogenase activity	EC_v6.g046337.t1	1	217	9	50650	0.037907453	0.126800431	25.93445981
GO:0005509	molecular_function	binding	calcium ion binding	EC_v6.g003176.t1,EC_v6.g069711.t1,EC_v6.g003558.t1,EC_v6.g009947.t1,EC_v6.g076796.t1,EC_v6.g023662.t1	6	217	576	50650	0.038620261	0.128542064	2.431355607
GO:0051015	molecular_function	binding	actin filament binding	EC_v6.g076796.t1,EC_v6.g100876.t1	2	217	75	50650	0.041332962	0.131393109	6.224270353
GO:0016630	molecular_function	catalytic activity	protochlorophyllide reductase activity	EC_v6.g047932.t1	1	217	10	50650	0.042030083	0.131393109	23.34101382
GO:0006370	biological_process	metabolic process	7-methylguanosine mRNA capping	EC_v6.g071039.t1	1	217	10	50650	0.042030083	0.131393109	23.34101382
GO:0031648	biological_process	biological regulation	protein destabilization	EC_v6.g068339.t1	1	217	10	50650	0.042030083	0.131393109	23.34101382
GO:0051592	biological_process	response to stimulus	response to calcium ion	EC_v6.g009947.t1	1	217	10	50650	0.042030083	0.131393109	23.34101382
GO:0032050	molecular_function	binding	clathrin heavy chain binding	EC_v6.g057464.t1	1	217	10	50650	0.042030083	0.131393109	23.34101382
GO:0042950	molecular_function	transporter activity	salicin transmembrane transporter activity	EC_v6.g013761.t1	1	217	10	50650	0.042030083	0.131393109	23.34101382
GO:0004825	molecular_function	catalytic activity	methionine-tRNA ligase activity	EC_v6.g012455.t1	1	217	10	50650	0.042030083	0.131393109	23.34101382
GO:0034515	cellular_component	cell	proteasome storage granule	EC_v6.g081738.t1	1	217	10	50650	0.042030083	0.131393109	23.34101382
GO:0008506	molecular_function	transporter activity	sucrose:proton symporter activity	EC_v6.g013761.t1	1	217	10	50650	0.042030083	0.131393109	23.34101382
GO:0005364	molecular_function	transporter activity	maltose:proton symporter activity	EC_v6.g013761.t1	1	217	10	50650	0.042030083	0.131393109	23.34101382
GO:0006883	biological_process	cellular process	cellular sodium ion homeostasis	EC_v6.g042596.t1	1	217	10	50650	0.042030083	0.131393109	23.34101382
GO:0006431	biological_process	metabolic process	methionyl-tRNA aminoacylation	EC_v6.g012455.t1	1	217	10	50650	0.042030083	0.131393109	23.34101382
GO:0006457	biological_process	cellular process	protein folding	EC_v6.g031768.t1,EC_v6.g003558.t1,EC_v6.g068015.t1,EC_v6.g018063.t1	4	217	306	50650	0.043316992	0.134786362	3.051112918
GO:0061927	cellular_component	cell	TOC-TIC supercomplex I	EC_v6.g029302.t1	1	217	11	50650	0.046135128	0.135966521	21.21910348
GO:0046283	biological_process	metabolic process	anthocyanin-containing compound metabolic process	EC_v6.g003558.t1	1	217	11	50650	0.046135128	0.135966521	21.21910348
GO:0004617	molecular_function	catalytic activity	phosphoglycerate dehydrogenase activity	EC_v6.g042553.t1	1	217	11	50650	0.046135128	0.135966521	21.21910348
GO:0005845	cellular_component	cell	mRNA cap binding complex	EC_v6.g071039.t1	1	217	11	50650	0.046135128	0.135966521	21.21910348
GO:0009540	molecular_function	catalytic activity	zeaxanthin epoxidase [overall] activity	EC_v6.g066631.t1	1	217	11	50650	0.046135128	0.135966521	21.21910348
GO:0004075	molecular_function	catalytic activity	biotin carboxylase activity	EC_v6.g088860.t1	1	217	11	50650	0.046135128	0.135966521	21.21910348
GO:0051014	biological_process	cellular process	actin filament severing	EC_v6.g100876.t1	1	217	11	50650	0.046135128	0.135966521	21.21910348
GO:0016272	cellular_component	macromolecular complex	prefoldin complex	EC_v6.g018063.t1	1	217	11	50650	0.046135128	0.135966521	21.21910348
GO:0051455	biological_process	reproduction	attachment of spindle microtubules to kinetochore involved in homologous chromosome segregation	EC_v6.g095167.t1	1	217	11	50650	0.046135128	0.135966521	21.21910348
GO:0006418	biological_process	metabolic process	tRNA aminoacylation for protein translation	EC_v6.g012455.t1	1	217	11	50650	0.046135128	0.135966521	21.21910348
GO:0051511	biological_process	cellular process	negative regulation of unidimensional cell growth	EC_v6.g009947.t1	1	217	11	50650	0.046135128	0.135966521	21.21910348
GO:0005216	molecular_function	transporter activity	ion channel activity	EC_v6.g053935.t1	1	217	11	50650	0.046135128	0.135966521	21.21910348
GO:0080153	biological_process	metabolic process	negative regulation of reductive pentose-phosphate cycle	EC_v6.g007864.t1	1	217	12	50650	0.050222662	0.141767768	19.45084485
GO:0005846	cellular_component	cell	nuclear cap binding complex	EC_v6.g071039.t1	1	217	12	50650	0.050222662	0.141767768	19.45084485
GO:0043024	molecular_function	binding	ribosomal small subunit binding	EC_v6.g029302.t1	1	217	12	50650	0.050222662	0.141767768	19.45084485
GO:0004751	molecular_function	catalytic activity	ribose-5-phosphate isomerase activity	EC_v6.g105760.t1	1	217	12	50650	0.050222662	0.141767768	19.45084485
GO:0046373	biological_process	metabolic process	L-arabinose metabolic process	EC_v6.g092296.t1	1	217	12	50650	0.050222662	0.141767768	19.45084485
GO:0030125	cellular_component	cell	clathrin vesicle coat	EC_v6.g057464.t1	1	217	12	50650	0.050222662	0.141767768	19.45084485
GO:1902884	biological_process	positive regulation of biological process	positive regulation of response to oxidative stress	EC_v6.g042596.t1	1	217	12	50650	0.050222662	0.141767768	19.45084485
GO:0007020	biological_process	cellular process	microtubule nucleation	EC_v6.g036403.t1	1	217	12	50650	0.050222662	0.141767768	19.45084485
GO:0000812	cellular_component	cell	Swr1 complex	EC_v6.g014173.t1	1	217	12	50650	0.050222662	0.141767768	19.45084485
GO:0000930	cellular_component	cell	gamma-tubulin complex	EC_v6.g036403.t1	1	217	13	50650	0.054292762	0.147435531	17.95462602
GO:0004827	molecular_function	catalytic activity	proline-tRNA ligase activity	EC_v6.g010210.t1	1	217	13	50650	0.054292762	0.147435531	17.95462602
GO:0017101	cellular_component	cell	aminoacyl-tRNA synthetase multienzyme complex	EC_v6.g010210.t1	1	217	13	50650	0.054292762	0.147435531	17.95462602
GO:0006875	biological_process	cellular process	cellular metal ion homeostasis	EC_v6.g082852.t1	1	217	13	50650	0.054292762	0.147435531	17.95462602
GO:0006433	biological_process	metabolic process	prolyl-tRNA aminoacylation	EC_v6.g010210.t1	1	217	13	50650	0.054292762	0.147435531	17.95462602
GO:0030132	cellular_component	cell	clathrin coat of coated pit	EC_v6.g057464.t1	1	217	13	50650	0.054292762	0.147435531	17.95462602
GO:0030130	cellular_component	cell	clathrin coat of trans-Golgi network vesicle	EC_v6.g057464.t1	1	217	13	50650	0.054292762	0.147435531	17.95462602
GO:0000056	biological_process	localization	ribosomal small subunit export from nucleus	EC_v6.g035790.t1	1	217	13	50650	0.054292762	0.147435531	17.95462602
GO:0034426	cellular_component	cell	etioplast membrane	EC_v6.g035801.t1	1	217	13	50650	0.054292762	0.147435531	17.95462602
GO:0009793	biological_process	reproduction	embryo development ending in seed dormancy	EC_v6.g007609.t1,EC_v6.g102479.t1,EC_v6.g033862.t1,EC_v6.g047054.t1,EC_v6.g038069.t1,EC_v6.g060685.t1	6	217	628	50650	0.054434344	0.147435531	2.230033168
GO:0006000	biological_process	metabolic process	fructose metabolic process	EC_v6.g044509.t1	1	217	14	50650	0.058345499	0.156132556	16.67215273
GO:0006090	biological_process	metabolic process	pyruvate metabolic process	EC_v6.g085797.t1	1	217	14	50650	0.058345499	0.156132556	16.67215273
GO:0008534	molecular_function	catalytic activity	oxidized purine nucleobase lesion DNA N-glycosylase activity	EC_v6.g055405.t1	1	217	14	50650	0.058345499	0.156132556	16.67215273
GO:0003723	molecular_function	binding	RNA binding	EC_v6.g011720.t1,EC_v6.g055405.t1,EC_v6.g014034.t1,EC_v6.g066122.t1,EC_v6.g036371.t1,EC_v6.g019204.t1,EC_v6.g041945.t1,EC_v6.g010927.t1,EC_v6.g018068.t1,EC_v6.g080808.t1,EC_v6.g004614.t1,EC_v6.g080760.t1	12	217	1693	50650	0.061935601	0.164302577	1.654413266
GO:0010190	biological_process	cellular process	cytochrome b6f complex assembly	EC_v6.g094046.t1	1	217	15	50650	0.062380949	0.164302577	15.56067588
GO:0004930	molecular_function	molecular transducer activity	G-protein coupled receptor activity	EC_v6.g029302.t1	1	217	15	50650	0.062380949	0.164302577	15.56067588
GO:0048507	biological_process	developmental process	meristem development	EC_v6.g014173.t1	1	217	15	50650	0.062380949	0.164302577	15.56067588
GO:0030246	molecular_function	binding	carbohydrate binding	EC_v6.g107220.t1,EC_v6.g003558.t1,EC_v6.g031088.t1,EC_v6.g077325.t1	4	217	350	50650	0.064522972	0.168901346	2.667544437
GO:1903401	biological_process	response to stimulus	L-lysine transmembrane transport	EC_v6.g012743.t1	1	217	16	50650	0.066399184	0.168901346	14.58813364
GO:0004742	molecular_function	catalytic activity	dihydrolipoyllysine-residue acetyltransferase activity	EC_v6.g021284.t1	1	217	16	50650	0.066399184	0.168901346	14.58813364
GO:0009435	biological_process	metabolic process	NAD biosynthetic process	EC_v6.g050821.t1	1	217	16	50650	0.066399184	0.168901346	14.58813364
GO:0042132	molecular_function	catalytic activity	fructose 1,6-bisphosphate 1-phosphatase activity	EC_v6.g003365.t1	1	217	16	50650	0.066399184	0.168901346	14.58813364
GO:0005784	cellular_component	cell	Sec61 translocon complex	EC_v6.g091269.t1	1	217	16	50650	0.066399184	0.168901346	14.58813364
GO:1904143	biological_process	metabolic process	positive regulation of carotenoid biosynthetic process	EC_v6.g077213.t1	1	217	16	50650	0.066399184	0.168901346	14.58813364
GO:0031122	biological_process	cellular process	cytoplasmic microtubule organization	EC_v6.g036403.t1	1	217	17	50650	0.070400277	0.170028107	13.73000813
GO:0043141	molecular_function	catalytic activity	ATP-dependent 5'-3' DNA helicase activity	EC_v6.g014173.t1	1	217	17	50650	0.070400277	0.170028107	13.73000813
GO:0035267	cellular_component	cell	NuA4 histone acetyltransferase complex	EC_v6.g014173.t1	1	217	17	50650	0.070400277	0.170028107	13.73000813
GO:0016531	molecular_function	binding	copper chaperone activity	EC_v6.g005173.t1	1	217	17	50650	0.070400277	0.170028107	13.73000813
GO:0015770	biological_process	localization	sucrose transport	EC_v6.g013761.t1	1	217	17	50650	0.070400277	0.170028107	13.73000813
GO:0003997	molecular_function	catalytic activity	acyl-CoA oxidase activity	EC_v6.g047054.t1	1	217	17	50650	0.070400277	0.170028107	13.73000813
GO:0003995	molecular_function	catalytic activity	acyl-CoA dehydrogenase activity	EC_v6.g047054.t1	1	217	17	50650	0.070400277	0.170028107	13.73000813
GO:0009052	biological_process	metabolic process	pentose-phosphate shunt, non-oxidative branch	EC_v6.g105760.t1	1	217	17	50650	0.070400277	0.170028107	13.73000813
GO:0006625	biological_process	cellular process	protein targeting to peroxisome	EC_v6.g002611.t1	1	217	17	50650	0.070400277	0.170028107	13.73000813
GO:0051693	biological_process	cellular process	actin filament capping	EC_v6.g100876.t1	1	217	17	50650	0.070400277	0.170028107	13.73000813
GO:0042176	biological_process	metabolic process	regulation of protein catabolic process	EC_v6.g081738.t1	1	217	17	50650	0.070400277	0.170028107	13.73000813
GO:0047987	molecular_function	catalytic activity	hydroperoxide dehydratase activity	EC_v6.g024973.t1	1	217	17	50650	0.070400277	0.170028107	13.73000813
GO:0006812	biological_process	localization	cation transport	EC_v6.g053935.t1	1	217	17	50650	0.070400277	0.170028107	13.73000813
GO:0005637	cellular_component	cell	nuclear inner membrane	EC_v6.g006154.t1	1	217	17	50650	0.070400277	0.170028107	13.73000813
GO:0000785	cellular_component	cell	chromatin	EC_v6.g076779.t1,EC_v6.g095167.t1	2	217	103	50650	0.072447237	0.174342451	4.532235694
GO:0005525	molecular_function	binding	GTP binding	EC_v6.g019331.t1,EC_v6.g029302.t1,EC_v6.g045926.t1,EC_v6.g076400.t1,EC_v6.g028727.t1,EC_v6.g036403.t1	6	217	680	50650	0.073668208	0.175841337	2.05950122
GO:0008047	molecular_function	enzyme regulator activity	enzyme activator activity	EC_v6.g014526.t1	1	217	18	50650	0.074384303	0.175841337	12.9672299
GO:0050777	biological_process	immune system process	negative regulation of immune response	EC_v6.g010521.t1	1	217	18	50650	0.074384303	0.175841337	12.9672299
GO:0031507	biological_process	cellular process	heterochromatin assembly	EC_v6.g076779.t1	1	217	18	50650	0.074384303	0.175841337	12.9672299
GO:0031011	cellular_component	cell	Ino80 complex	EC_v6.g014173.t1	1	217	18	50650	0.074384303	0.175841337	12.9672299
GO:0005777	cellular_component	cell	peroxisome	EC_v6.g053042.t1,EC_v6.g021465.t1,EC_v6.g029306.t1,EC_v6.g047054.t1	4	217	371	50650	0.076246264	0.176488352	2.516551356
GO:0035671	molecular_function	catalytic activity	enone reductase activity	EC_v6.g026582.t1	1	217	19	50650	0.078351331	0.176488352	12.28474412
GO:0004563	molecular_function	catalytic activity	beta-N-acetylhexosaminidase activity	EC_v6.g071305.t1	1	217	19	50650	0.078351331	0.176488352	12.28474412
GO:0007064	biological_process	cellular process	mitotic sister chromatid cohesion	EC_v6.g095167.t1	1	217	19	50650	0.078351331	0.176488352	12.28474412
GO:0015929	molecular_function	catalytic activity	hexosaminidase activity	EC_v6.g071305.t1	1	217	19	50650	0.078351331	0.176488352	12.28474412
GO:0031204	biological_process	localization	posttranslational protein targeting to membrane, translocation	EC_v6.g091269.t1	1	217	19	50650	0.078351331	0.176488352	12.28474412
GO:0008081	molecular_function	catalytic activity	phosphoric diester hydrolase activity	EC_v6.g070873.t1	1	217	19	50650	0.078351331	0.176488352	12.28474412
GO:0102148	molecular_function	catalytic activity	N-acetyl-beta-D-galactosaminidase activity	EC_v6.g071305.t1	1	217	19	50650	0.078351331	0.176488352	12.28474412
GO:0016123	biological_process	metabolic process	xanthophyll biosynthetic process	EC_v6.g066631.t1	1	217	19	50650	0.078351331	0.176488352	12.28474412
GO:0043495	molecular_function	binding	protein membrane anchor	EC_v6.g006154.t1	1	217	19	50650	0.078351331	0.176488352	12.28474412
GO:0016629	molecular_function	catalytic activity	12-oxophytodienoate reductase activity	EC_v6.g021465.t1	1	217	19	50650	0.078351331	0.176488352	12.28474412
GO:0004784	molecular_function	catalytic activity	superoxide dismutase activity	EC_v6.g084953.t1	1	217	19	50650	0.078351331	0.176488352	12.28474412
GO:0005546	molecular_function	binding	phosphatidylinositol-4,5-bisphosphate binding	EC_v6.g009947.t1	1	217	19	50650	0.078351331	0.176488352	12.28474412
GO:0016579	biological_process	metabolic process	protein deubiquitination	EC_v6.g019551.t1,EC_v6.g060685.t1	2	217	110	50650	0.081115374	0.180102756	4.243820695
GO:0015812	biological_process	localization	gamma-aminobutyric acid transport	EC_v6.g012743.t1	1	217	20	50650	0.082301436	0.180102756	11.67050691
GO:0047938	molecular_function	catalytic activity	glucose-6-phosphate 1-epimerase activity	EC_v6.g031088.t1	1	217	20	50650	0.082301436	0.180102756	11.67050691
GO:0015185	molecular_function	transporter activity	gamma-aminobutyric acid transmembrane transporter activity	EC_v6.g012743.t1	1	217	20	50650	0.082301436	0.180102756	11.67050691
GO:0008022	molecular_function	binding	protein C-terminus binding	EC_v6.g101606.t1	1	217	20	50650	0.082301436	0.180102756	11.67050691
GO:0006611	biological_process	localization	protein export from nucleus	EC_v6.g035790.t1	1	217	20	50650	0.082301436	0.180102756	11.67050691
GO:0031053	biological_process	metabolic process	primary miRNA processing	EC_v6.g071039.t1	1	217	20	50650	0.082301436	0.180102756	11.67050691
GO:0032432	cellular_component	cell	actin filament bundle	EC_v6.g100876.t1	1	217	20	50650	0.082301436	0.180102756	11.67050691
GO:0031965	cellular_component	cell	nuclear membrane	EC_v6.g014669.t1,EC_v6.g035790.t1	2	217	111	50650	0.082378839	0.180102756	4.205588077
GO:0015181	molecular_function	transporter activity	arginine transmembrane transporter activity	EC_v6.g012743.t1	1	217	21	50650	0.086234689	0.181990558	11.11476849
GO:0030134	cellular_component	cell	COPII-coated ER to Golgi transport vesicle	EC_v6.g007101.t1	1	217	21	50650	0.086234689	0.181990558	11.11476849
GO:0015189	molecular_function	transporter activity	L-lysine transmembrane transporter activity	EC_v6.g012743.t1	1	217	21	50650	0.086234689	0.181990558	11.11476849
GO:0030904	cellular_component	cell	retromer complex	EC_v6.g011865.t1	1	217	21	50650	0.086234689	0.181990558	11.11476849
GO:0046556	molecular_function	catalytic activity	alpha-L-arabinofuranosidase activity	EC_v6.g092296.t1	1	217	21	50650	0.086234689	0.181990558	11.11476849
GO:0006878	biological_process	cellular process	cellular copper ion homeostasis	EC_v6.g005173.t1	1	217	21	50650	0.086234689	0.181990558	11.11476849
GO:0019158	molecular_function	catalytic activity	mannokinase activity	EC_v6.g073301.t1	1	217	21	50650	0.086234689	0.181990558	11.11476849
GO:0004340	molecular_function	catalytic activity	glucokinase activity	EC_v6.g073301.t1	1	217	21	50650	0.086234689	0.181990558	11.11476849
GO:0001678	biological_process	cellular process	cellular glucose homeostasis	EC_v6.g073301.t1	1	217	21	50650	0.086234689	0.181990558	11.11476849
GO:0035067	biological_process	metabolic process	negative regulation of histone acetylation	EC_v6.g076779.t1	1	217	21	50650	0.086234689	0.181990558	11.11476849
GO:0042549	biological_process	metabolic process	photosystem II stabilization	EC_v6.g003176.t1	1	217	21	50650	0.086234689	0.181990558	11.11476849
GO:0020037	molecular_function	binding	heme binding	EC_v6.g097992.t1,EC_v6.g048714.t1,EC_v6.g022027.t1,EC_v6.g024291.t1,EC_v6.g107834.t1,EC_v6.g002602.t1,EC_v6.g085666.t1,EC_v6.g019187.t1,EC_v6.g038991.t1,EC_v6.g024973.t1,EC_v6.g027162.t1	11	217	1609	50650	0.087282697	0.183623032	1.595718782
GO:0019290	biological_process	metabolic process	siderophore biosynthetic process	EC_v6.g055563.t1	1	217	22	50650	0.090151161	0.184437697	10.60955174
GO:0006325	biological_process	cellular process	chromatin organization	EC_v6.g076779.t1	1	217	22	50650	0.090151161	0.184437697	10.60955174
GO:0000794	cellular_component	cell	condensed nuclear chromosome	EC_v6.g095167.t1	1	217	22	50650	0.090151161	0.184437697	10.60955174
GO:0033707	molecular_function	catalytic activity	3''-deamino-3''-oxonicotianamine reductase activity	EC_v6.g055563.t1	1	217	22	50650	0.090151161	0.184437697	10.60955174
GO:0034224	biological_process	cellular process	cellular response to zinc ion starvation	EC_v6.g055563.t1	1	217	22	50650	0.090151161	0.184437697	10.60955174
GO:0047501	molecular_function	catalytic activity	(+)-neomenthol dehydrogenase activity	EC_v6.g008538.t1	1	217	22	50650	0.090151161	0.184437697	10.60955174
GO:0006616	biological_process	localization	SRP-dependent cotranslational protein targeting to membrane, translocation	EC_v6.g091269.t1	1	217	22	50650	0.090151161	0.184437697	10.60955174
GO:0006564	biological_process	metabolic process	L-serine biosynthetic process	EC_v6.g042553.t1	1	217	22	50650	0.090151161	0.184437697	10.60955174
GO:0010038	biological_process	response to stimulus	response to metal ion	EC_v6.g057177.t1	1	217	22	50650	0.090151161	0.184437697	10.60955174
GO:0005654	cellular_component	cell	nucleoplasm	EC_v6.g066122.t1,EC_v6.g014669.t1,EC_v6.g038069.t1	3	217	248	50650	0.091306232	0.186231308	2.823509737
GO:0042538	biological_process	response to stimulus	hyperosmotic salinity response	EC_v6.g077498.t1,EC_v6.g042596.t1	2	217	120	50650	0.094013985	0.188383438	3.890168971
GO:0005537	molecular_function	binding	mannose binding	EC_v6.g082917.t1	1	217	23	50650	0.094050924	0.188383438	10.14826688
GO:0005536	molecular_function	binding	glucose binding	EC_v6.g073301.t1	1	217	23	50650	0.094050924	0.188383438	10.14826688
GO:0016984	molecular_function	catalytic activity	ribulose-bisphosphate carboxylase activity	EC_v6.g087115.t1	1	217	23	50650	0.094050924	0.188383438	10.14826688
GO:1901562	biological_process	response to stimulus	response to paraquat	EC_v6.g042596.t1	1	217	23	50650	0.094050924	0.188383438	10.14826688
GO:0004616	molecular_function	catalytic activity	phosphogluconate dehydrogenase (decarboxylating) activity	EC_v6.g023438.t1	1	217	23	50650	0.094050924	0.188383438	10.14826688
GO:0048046	cellular_component	extracellular region	apoplast	EC_v6.g028872.t1,EC_v6.g106454.t1,EC_v6.g005173.t1,EC_v6.g026582.t1,EC_v6.g082917.t1,EC_v6.g082637.t1,EC_v6.g009773.t1,EC_v6.g092296.t1	8	217	1080	50650	0.094710507	0.189138296	1.728963987
GO:0046872	molecular_function	binding	metal ion binding	EC_v6.g085797.t1,EC_v6.g005832.t1,EC_v6.g097992.t1,EC_v6.g003365.t1,EC_v6.g011301.t1,EC_v6.g020029.t1,EC_v6.g025637.t1,EC_v6.g035550.t1,EC_v6.g031768.t1,EC_v6.g076779.t1,EC_v6.g029302.t1,EC_v6.g007566.t1,EC_v6.g034212.t1,EC_v6.g026104.t1,EC_v6.g048714.t1,EC_v6.g022027.t1,EC_v6.g024291.t1,EC_v6.g107834.t1,EC_v6.g002602.t1,EC_v6.g007609.t1,EC_v6.g005831.t1,EC_v6.g075702.t1,EC_v6.g085666.t1,EC_v6.g0…	36	217	6744	50650	0.095527056	0.190201192	1.245961592
GO:0048564	biological_process	metabolic process	photosystem I assembly	EC_v6.g023662.t1	1	217	24	50650	0.097934049	0.193268079	9.725422427
GO:0033897	molecular_function	catalytic activity	ribonuclease T2 activity	EC_v6.g080808.t1	1	217	24	50650	0.097934049	0.193268079	9.725422427
GO:0006086	biological_process	metabolic process	acetyl-CoA biosynthetic process from pyruvate	EC_v6.g021284.t1	1	217	24	50650	0.097934049	0.193268079	9.725422427
GO:0032968	biological_process	metabolic process	positive regulation of transcription elongation from RNA polymerase II promoter	EC_v6.g101606.t1	1	217	25	50650	0.101800606	0.197253422	9.33640553
GO:0009898	cellular_component	cell	cytoplasmic side of plasma membrane	EC_v6.g042596.t1	1	217	25	50650	0.101800606	0.197253422	9.33640553
GO:0015180	molecular_function	transporter activity	L-alanine transmembrane transporter activity	EC_v6.g012743.t1	1	217	25	50650	0.101800606	0.197253422	9.33640553
GO:0010226	biological_process	response to stimulus	response to lithium ion	EC_v6.g077498.t1	1	217	25	50650	0.101800606	0.197253422	9.33640553
GO:0048574	biological_process	reproduction	long-day photoperiodism, flowering	EC_v6.g071039.t1	1	217	25	50650	0.101800606	0.197253422	9.33640553
GO:0030007	biological_process	cellular process	cellular potassium ion homeostasis	EC_v6.g028571.t1	1	217	25	50650	0.101800606	0.197253422	9.33640553
GO:0097167	biological_process	metabolic process	circadian regulation of translation	EC_v6.g022027.t1,EC_v6.g024291.t1	2	217	126	50650	0.102017465	0.197253422	3.704922829
GO:0009414	biological_process	response to stimulus	response to water deprivation	EC_v6.g023438.t1,EC_v6.g009947.t1,EC_v6.g076796.t1,EC_v6.g066631.t1,EC_v6.g042596.t1,EC_v6.g059190.t1	6	217	747	50650	0.103480039	0.199504745	1.874780227
GO:0015934	cellular_component	cell	large ribosomal subunit	EC_v6.g036371.t1	1	217	26	50650	0.105650665	0.2019437	8.97731301
GO:0000395	biological_process	metabolic process	mRNA 5'-splice site recognition	EC_v6.g041945.t1	1	217	26	50650	0.105650665	0.2019437	8.97731301
GO:0000062	molecular_function	binding	fatty-acyl-CoA binding	EC_v6.g029306.t1	1	217	26	50650	0.105650665	0.2019437	8.97731301
GO:0009409	biological_process	response to stimulus	response to cold	EC_v6.g023438.t1,EC_v6.g026582.t1,EC_v6.g009947.t1,EC_v6.g076796.t1,EC_v6.g042596.t1,EC_v6.g059190.t1	6	217	759	50650	0.109401107	0.204594959	1.845139433
GO:0102490	molecular_function	catalytic activity	8-oxo-dGTP phosphohydrolase activity	EC_v6.g092165.t1	1	217	27	50650	0.109484298	0.204594959	8.644819935
GO:0102489	molecular_function	catalytic activity	GTP phosphohydrolase activity	EC_v6.g092165.t1	1	217	27	50650	0.109484298	0.204594959	8.644819935
GO:0102488	molecular_function	catalytic activity	dTTP phosphohydrolase activity	EC_v6.g092165.t1	1	217	27	50650	0.109484298	0.204594959	8.644819935
GO:0102487	molecular_function	catalytic activity	dUTP phosphohydrolase activity	EC_v6.g092165.t1	1	217	27	50650	0.109484298	0.204594959	8.644819935
GO:0102486	molecular_function	catalytic activity	dCTP phosphohydrolase activity	EC_v6.g092165.t1	1	217	27	50650	0.109484298	0.204594959	8.644819935
GO:0102485	molecular_function	catalytic activity	dATP phosphohydrolase activity	EC_v6.g092165.t1	1	217	27	50650	0.109484298	0.204594959	8.644819935
GO:0102491	molecular_function	catalytic activity	dGTP phosphohydrolase activity	EC_v6.g092165.t1	1	217	27	50650	0.109484298	0.204594959	8.644819935
GO:0009853	biological_process	metabolic process	photorespiration	EC_v6.g087115.t1,EC_v6.g061719.t1	2	217	133	50650	0.111581296	0.207932832	3.509926891
GO:0005832	cellular_component	cell	chaperonin-containing T-complex	EC_v6.g068015.t1	1	217	28	50650	0.113301573	0.20823833	8.336076366
GO:0045036	biological_process	localization	protein targeting to chloroplast	EC_v6.g029302.t1	1	217	28	50650	0.113301573	0.20823833	8.336076366
GO:0005687	cellular_component	cell	U4 snRNP	EC_v6.g041945.t1	1	217	28	50650	0.113301573	0.20823833	8.336076366
GO:0080025	molecular_function	binding	phosphatidylinositol-3,5-bisphosphate binding	EC_v6.g009947.t1	1	217	28	50650	0.113301573	0.20823833	8.336076366
GO:0009536	cellular_component	cell	plastid	EC_v6.g029302.t1,EC_v6.g033862.t1,EC_v6.g108279.t1,EC_v6.g032306.t1	4	217	429	50650	0.113654907	0.208315433	2.176318305
GO:0030968	biological_process	cellular process	endoplasmic reticulum unfolded protein response	EC_v6.g019551.t1	1	217	29	50650	0.11710256	0.210595732	8.048625457
GO:0102815	molecular_function	catalytic activity	caffeoyl-CoA:delphinidin-3,5-diglucoside 5-O-glucoside-6-O-hydroxycinnamoyltransferase activity	EC_v6.g035656.t1	1	217	29	50650	0.11710256	0.210595732	8.048625457
GO:0016573	biological_process	metabolic process	histone acetylation	EC_v6.g014173.t1	1	217	29	50650	0.11710256	0.210595732	8.048625457
GO:0047183	molecular_function	catalytic activity	anthocyanin 5-aromatic acyltransferase activity	EC_v6.g035656.t1	1	217	29	50650	0.11710256	0.210595732	8.048625457
GO:0102777	molecular_function	catalytic activity	caffeoyl-CoA:pelargonidin-3,5-diglucoside 5-O-glucoside-6-O-hydroxycinnamoyltransferase activity	EC_v6.g035656.t1	1	217	29	50650	0.11710256	0.210595732	8.048625457
GO:0016157	molecular_function	catalytic activity	sucrose synthase activity	EC_v6.g026889.t1	1	217	29	50650	0.11710256	0.210595732	8.048625457
GO:0045047	biological_process	localization	protein targeting to ER	EC_v6.g030503.t1	1	217	29	50650	0.11710256	0.210595732	8.048625457
GO:0045271	cellular_component	membrane	respiratory chain complex I	EC_v6.g061719.t1	1	217	30	50650	0.120887328	0.213951381	7.780337942
GO:0005677	cellular_component	cell	chromatin silencing complex	EC_v6.g076779.t1	1	217	30	50650	0.120887328	0.213951381	7.780337942
GO:0016682	molecular_function	catalytic activity	oxidoreductase activity, acting on diphenols and related substances as donors, oxygen as acceptor	EC_v6.g075702.t1	1	217	30	50650	0.120887328	0.213951381	7.780337942
GO:0016151	molecular_function	binding	nickel cation binding	EC_v6.g007864.t1	1	217	30	50650	0.120887328	0.213951381	7.780337942
GO:0004743	molecular_function	catalytic activity	pyruvate kinase activity	EC_v6.g016364.t1	1	217	30	50650	0.120887328	0.213951381	7.780337942
GO:0030955	molecular_function	binding	potassium ion binding	EC_v6.g016364.t1	1	217	30	50650	0.120887328	0.213951381	7.780337942
GO:0047037	molecular_function	catalytic activity	salutaridine reductase (NADPH) activity	EC_v6.g089382.t1	1	217	31	50650	0.124655946	0.218320465	7.529359298
GO:0072583	biological_process	localization	clathrin-dependent endocytosis	EC_v6.g057464.t1	1	217	31	50650	0.124655946	0.218320465	7.529359298
GO:0051726	biological_process	cellular process	regulation of cell cycle	EC_v6.g081738.t1	1	217	31	50650	0.124655946	0.218320465	7.529359298
GO:0009506	cellular_component	cell junction	plasmodesma	EC_v6.g081738.t1,EC_v6.g055405.t1,EC_v6.g038778.t1,EC_v6.g014034.t1,EC_v6.g017698.t1,EC_v6.g068015.t1,EC_v6.g019204.t1,EC_v6.g049786.t1,EC_v6.g009947.t1,EC_v6.g081539.t1,EC_v6.g042596.t1	11	217	1726	50650	0.124661312	0.218320465	1.487550128
GO:0006367	biological_process	metabolic process	transcription initiation from RNA polymerase II promoter	EC_v6.g101606.t1	1	217	32	50650	0.128408483	0.224295757	7.29406682
GO:0006813	biological_process	localization	potassium ion transport	EC_v6.g049786.t1,EC_v6.g028571.t1	2	217	146	50650	0.129916633	0.226339134	3.197399154
GO:0034399	cellular_component	cell	nuclear periphery	EC_v6.g014669.t1	1	217	33	50650	0.132145006	0.227797758	7.073034492
GO:0009749	biological_process	response to stimulus	response to glucose	EC_v6.g073301.t1	1	217	33	50650	0.132145006	0.227797758	7.073034492
GO:0051017	biological_process	cellular process	actin filament bundle assembly	EC_v6.g100876.t1	1	217	33	50650	0.132145006	0.227797758	7.073034492
GO:0032922	biological_process	metabolic process	circadian regulation of gene expression	EC_v6.g022027.t1,EC_v6.g024291.t1	2	217	148	50650	0.132796899	0.227797758	3.154191057
GO:0045087	biological_process	immune system process	innate immune response	EC_v6.g081738.t1,EC_v6.g031065.t1	2	217	148	50650	0.132796899	0.227797758	3.154191057
GO:0009607	biological_process	response to stimulus	response to biotic stimulus	EC_v6.g016014.t1,EC_v6.g086843.t1	2	217	148	50650	0.132796899	0.227797758	3.154191057
GO:0009116	biological_process	metabolic process	nucleoside metabolic process	EC_v6.g103519.t1	1	217	34	50650	0.135865585	0.229530496	6.865004066
GO:0045899	biological_process	metabolic process	positive regulation of RNA polymerase II transcriptional preinitiation complex assembly	EC_v6.g038778.t1	1	217	34	50650	0.135865585	0.229530496	6.865004066
GO:0006825	biological_process	localization	copper ion transport	EC_v6.g005173.t1	1	217	34	50650	0.135865585	0.229530496	6.865004066
GO:0045493	biological_process	metabolic process	xylan catabolic process	EC_v6.g092296.t1	1	217	34	50650	0.135865585	0.229530496	6.865004066
GO:0000055	biological_process	localization	ribosomal large subunit export from nucleus	EC_v6.g035790.t1	1	217	34	50650	0.135865585	0.229530496	6.865004066
GO:0005313	molecular_function	transporter activity	L-glutamate transmembrane transporter activity	EC_v6.g012743.t1	1	217	34	50650	0.135865585	0.229530496	6.865004066
GO:0005086	molecular_function	binding	ARF guanyl-nucleotide exchange factor activity	EC_v6.g091269.t1	1	217	35	50650	0.139570287	0.233431304	6.668861093
GO:0048766	biological_process	cellular process	root hair initiation	EC_v6.g051766.t1	1	217	35	50650	0.139570287	0.233431304	6.668861093
GO:2000070	biological_process	regulation of biological process	regulation of response to water deprivation	EC_v6.g098732.t1	1	217	35	50650	0.139570287	0.233431304	6.668861093
GO:0016165	molecular_function	catalytic activity	linoleate 13S-lipoxygenase activity	EC_v6.g007566.t1	1	217	35	50650	0.139570287	0.233431304	6.668861093
GO:0051260	biological_process	cellular process	protein homooligomerization	EC_v6.g006154.t1	1	217	36	50650	0.143259178	0.237228688	6.483614951
GO:0009044	molecular_function	catalytic activity	xylan 1,4-beta-xylosidase activity	EC_v6.g092296.t1	1	217	36	50650	0.143259178	0.237228688	6.483614951
GO:0009410	biological_process	response to stimulus	response to xenobiotic stimulus	EC_v6.g097992.t1	1	217	36	50650	0.143259178	0.237228688	6.483614951
GO:0016363	cellular_component	cell	nuclear matrix	EC_v6.g023958.t1	1	217	36	50650	0.143259178	0.237228688	6.483614951
GO:0016853	molecular_function	catalytic activity	isomerase activity	EC_v6.g082637.t1,EC_v6.g009773.t1	2	217	156	50650	0.144458597	0.238624201	2.99243767
GO:0008553	molecular_function	catalytic activity	hydrogen-exporting ATPase activity, phosphorylative mechanism	EC_v6.g081247.t1	1	217	37	50650	0.146932327	0.24033674	6.308382115
GO:0006896	biological_process	localization	Golgi to vacuole transport	EC_v6.g011865.t1	1	217	37	50650	0.146932327	0.24033674	6.308382115
GO:0031595	cellular_component	cell	nuclear proteasome complex	EC_v6.g038778.t1	1	217	37	50650	0.146932327	0.24033674	6.308382115
GO:0006777	biological_process	metabolic process	Mo-molybdopterin cofactor biosynthetic process	EC_v6.g057177.t1	1	217	37	50650	0.146932327	0.24033674	6.308382115
GO:0090332	biological_process	cellular process	stomatal closure	EC_v6.g009947.t1	1	217	38	50650	0.1505898	0.245120623	6.142372059
GO:0031597	cellular_component	cell	cytosolic proteasome complex	EC_v6.g038778.t1	1	217	38	50650	0.1505898	0.245120623	6.142372059
GO:1901000	biological_process	regulation of biological process	regulation of response to salt stress	EC_v6.g098732.t1	1	217	39	50650	0.154231664	0.249832889	5.98487534
GO:0042026	biological_process	cellular process	protein refolding	EC_v6.g101782.t1	1	217	39	50650	0.154231664	0.249832889	5.98487534
GO:0036402	molecular_function	catalytic activity	proteasome-activating ATPase activity	EC_v6.g038778.t1	1	217	40	50650	0.157857985	0.253862961	5.835253456
GO:0006383	biological_process	metabolic process	transcription from RNA polymerase III promoter	EC_v6.g026269.t1	1	217	40	50650	0.157857985	0.253862961	5.835253456
GO:0035064	molecular_function	binding	methylated histone binding	EC_v6.g076779.t1	1	217	40	50650	0.157857985	0.253862961	5.835253456
GO:0030433	biological_process	metabolic process	ubiquitin-dependent ERAD pathway	EC_v6.g038778.t1,EC_v6.g019551.t1	2	217	167	50650	0.160820747	0.257390143	2.795330997
GO:0009553	biological_process	multicellular organismal process	embryo sac development	EC_v6.g010210.t1,EC_v6.g035790.t1	2	217	167	50650	0.160820747	0.257390143	2.795330997
GO:0030151	molecular_function	binding	molybdenum ion binding	EC_v6.g057177.t1	1	217	41	50650	0.161468829	0.257810612	5.692930201
GO:0008483	molecular_function	catalytic activity	transaminase activity	EC_v6.g015770.t1	1	217	42	50650	0.165064262	0.259830567	5.557384244
GO:0010109	biological_process	metabolic process	regulation of photosynthesis	EC_v6.g010210.t1	1	217	42	50650	0.165064262	0.259830567	5.557384244
GO:0050821	biological_process	biological regulation	protein stabilization	EC_v6.g077213.t1	1	217	42	50650	0.165064262	0.259830567	5.557384244
GO:0004089	molecular_function	catalytic activity	carbonate dehydratase activity	EC_v6.g010797.t1	1	217	42	50650	0.165064262	0.259830567	5.557384244
GO:0030126	cellular_component	cell	COPI vesicle coat	EC_v6.g104472.t1	1	217	42	50650	0.165064262	0.259830567	5.557384244
GO:0005635	cellular_component	cell	nuclear envelope	EC_v6.g014669.t1,EC_v6.g006154.t1	2	217	171	50650	0.166852555	0.261770463	2.729943137
GO:0009514	cellular_component	cell	glyoxysome	EC_v6.g047054.t1	1	217	43	50650	0.168644349	0.261770463	5.42814275
GO:1990641	biological_process	response to stimulus	response to iron ion starvation	EC_v6.g055563.t1	1	217	43	50650	0.168644349	0.261770463	5.42814275
GO:0006406	biological_process	metabolic process	mRNA export from nucleus	EC_v6.g071039.t1	1	217	43	50650	0.168644349	0.261770463	5.42814275
GO:0004003	molecular_function	catalytic activity	ATP-dependent DNA helicase activity	EC_v6.g014173.t1	1	217	43	50650	0.168644349	0.261770463	5.42814275
GO:0010204	biological_process	immune system process	defense response signaling pathway, resistance gene-independent	EC_v6.g003558.t1	1	217	43	50650	0.168644349	0.261770463	5.42814275
GO:0006096	biological_process	metabolic process	glycolytic process	EC_v6.g073301.t1,EC_v6.g021284.t1	2	217	173	50650	0.169883149	0.263082933	2.698383101
GO:0016485	biological_process	metabolic process	protein processing	EC_v6.g007609.t1	1	217	44	50650	0.172209156	0.266069111	5.304775869
GO:0005874	cellular_component	cell	microtubule	EC_v6.g045926.t1,EC_v6.g076400.t1,EC_v6.g028727.t1,EC_v6.g036403.t1	4	217	506	50650	0.173196629	0.266978214	1.845139433
GO:0005544	molecular_function	binding	calcium-dependent phospholipid binding	EC_v6.g076796.t1	1	217	45	50650	0.175758747	0.269684866	5.186891961
GO:0006458	biological_process	cellular process	'de novo' protein folding	EC_v6.g068015.t1	1	217	45	50650	0.175758747	0.269684866	5.186891961
GO:0005771	cellular_component	cell	multivesicular body	EC_v6.g011865.t1	1	217	46	50650	0.179293187	0.273851923	5.07413344
GO:0034220	biological_process	localization	ion transmembrane transport	EC_v6.g070946.t1	1	217	46	50650	0.179293187	0.273851923	5.07413344
GO:0008536	molecular_function	binding	Ran GTPase binding	EC_v6.g035790.t1	1	217	47	50650	0.182812541	0.277327868	4.966173154
GO:0006006	biological_process	metabolic process	glucose metabolic process	EC_v6.g046337.t1	1	217	47	50650	0.182812541	0.277327868	4.966173154
GO:0000470	biological_process	metabolic process	maturation of LSU-rRNA	EC_v6.g014034.t1	1	217	47	50650	0.182812541	0.277327868	4.966173154
GO:0005737	cellular_component	cell	cytoplasm	EC_v6.g080108.t1,EC_v6.g099881.t1,EC_v6.g085797.t1,EC_v6.g051723.t1,EC_v6.g019331.t1,EC_v6.g003365.t1,EC_v6.g016014.t1,EC_v6.g084953.t1,EC_v6.g081738.t1,EC_v6.g026104.t1,EC_v6.g045926.t1,EC_v6.g076400.t1,EC_v6.g028727.t1,EC_v6.g051654.t1,EC_v6.g068015.t1,EC_v6.g037339.t1,EC_v6.g038873.t1,EC_v6.g041945.t1,EC_v6.g100876.t1,EC_v6.g010927.t1,EC_v6.g018068.t1,EC_v6.g071039.t1,EC_v6.g080808.t1,EC_v6.g0…	31	217	6133	50650	0.187453726	0.283725209	1.179800144
GO:0031072	molecular_function	binding	heat shock protein binding	EC_v6.g031768.t1	1	217	49	50650	0.189806245	0.285991842	4.763472209
GO:0051289	biological_process	cellular process	protein homotetramerization	EC_v6.g097992.t1	1	217	50	50650	0.193280723	0.289272491	4.668202765
GO:0005666	cellular_component	cell	DNA-directed RNA polymerase III complex	EC_v6.g026269.t1	1	217	50	50650	0.193280723	0.289272491	4.668202765
GO:0016702	molecular_function	catalytic activity	oxidoreductase activity, acting on single donors with incorporation of molecular oxygen, incorporation of two atoms of oxygen	EC_v6.g034212.t1	1	217	50	50650	0.193280723	0.289272491	4.668202765
GO:0048443	biological_process	reproduction	stamen development	EC_v6.g021465.t1	1	217	51	50650	0.196740369	0.293793095	4.576669377
GO:0009706	cellular_component	cell	chloroplast inner membrane	EC_v6.g108279.t1,EC_v6.g082852.t1	2	217	192	50650	0.19908475	0.296291879	2.431355607
GO:0000976	molecular_function	binding	transcription regulatory region sequence-specific DNA binding	EC_v6.g076779.t1	1	217	52	50650	0.200185246	0.296291879	4.488656505
GO:0043022	molecular_function	binding	ribosome binding	EC_v6.g028571.t1	1	217	52	50650	0.200185246	0.296291879	4.488656505
GO:0009958	biological_process	response to stimulus	positive gravitropism	EC_v6.g011865.t1	1	217	52	50650	0.200185246	0.296291879	4.488656505
GO:0010228	biological_process	reproduction	vegetative to reproductive phase transition of meristem	EC_v6.g098732.t1,EC_v6.g105760.t1	2	217	193	50650	0.200639023	0.296307961	2.418757909
GO:0005682	cellular_component	cell	U5 snRNP	EC_v6.g041945.t1	1	217	53	50650	0.203615417	0.30004122	4.403964873
GO:0044550	biological_process	metabolic process	secondary metabolite biosynthetic process	EC_v6.g038991.t1,EC_v6.g066631.t1	2	217	196	50650	0.205310308	0.301873837	2.381736105
GO:0006342	biological_process	metabolic process	chromatin silencing	EC_v6.g076779.t1	1	217	55	50650	0.210431891	0.308050186	4.243820695
GO:0050662	molecular_function	binding	coenzyme binding	EC_v6.g028872.t1,EC_v6.g106454.t1	2	217	200	50650	0.211556944	0.308347702	2.334101382
GO:0042752	biological_process	rhythmic process	regulation of circadian rhythm	EC_v6.g022027.t1,EC_v6.g024291.t1	2	217	200	50650	0.211556944	0.308347702	2.334101382
GO:0042273	biological_process	cellular component organization or biogenesis	ribosomal large subunit biogenesis	EC_v6.g042170.t1	1	217	56	50650	0.213818318	0.309620032	4.168038183
GO:0000775	cellular_component	cell	chromosome, centromeric region	EC_v6.g095167.t1	1	217	56	50650	0.213818318	0.309620032	4.168038183
GO:0005739	cellular_component	cell	mitochondrion	EC_v6.g097992.t1,EC_v6.g007609.t1,EC_v6.g102479.t1,EC_v6.g035575.t1,EC_v6.g073301.t1,EC_v6.g014526.t1,EC_v6.g010210.t1,EC_v6.g022775.t1,EC_v6.g061719.t1,EC_v6.g042596.t1,EC_v6.g038069.t1	11	217	1950	50650	0.216872715	0.313364679	1.316672575
GO:0071014	cellular_component	cell	post-mRNA release spliceosomal complex	EC_v6.g041945.t1	1	217	58	50650	0.220547861	0.317988188	4.024312728
GO:0044183	molecular_function	binding	protein binding involved in protein folding	EC_v6.g068015.t1	1	217	59	50650	0.2238911	0.321423059	3.956104038
GO:0006730	biological_process	metabolic process	one-carbon metabolic process	EC_v6.g026104.t1	1	217	59	50650	0.2238911	0.321423059	3.956104038
GO:0005685	cellular_component	cell	U1 snRNP	EC_v6.g041945.t1	1	217	60	50650	0.227220064	0.325503689	3.890168971
GO:0015991	biological_process	localization	ATP hydrolysis coupled proton transport	EC_v6.g081247.t1	1	217	61	50650	0.230534815	0.328843904	3.826395709
GO:0010182	biological_process	cellular process	sugar mediated signaling pathway	EC_v6.g066631.t1	1	217	61	50650	0.230534815	0.328843904	3.826395709
GO:0016301	molecular_function	catalytic activity	kinase activity	EC_v6.g085797.t1,EC_v6.g016364.t1	2	217	214	50650	0.233550648	0.331431972	2.181403161
GO:0010114	biological_process	response to stimulus	response to red light	EC_v6.g066631.t1	1	217	62	50650	0.233835413	0.331431972	3.764679649
GO:0006891	biological_process	localization	intra-Golgi vesicle-mediated transport	EC_v6.g104472.t1	1	217	62	50650	0.233835413	0.331431972	3.764679649
GO:0009532	cellular_component	cell	plastid stroma	EC_v6.g032306.t1	1	217	63	50650	0.237121918	0.334672073	3.704922829
GO:0007015	biological_process	cellular process	actin filament organization	EC_v6.g100876.t1	1	217	63	50650	0.237121918	0.334672073	3.704922829
GO:0043622	biological_process	cellular process	cortical microtubule organization	EC_v6.g009947.t1	1	217	64	50650	0.24039439	0.337865224	3.64703341
GO:0010431	biological_process	reproduction	seed maturation	EC_v6.g042596.t1	1	217	64	50650	0.24039439	0.337865224	3.64703341
GO:0004252	molecular_function	catalytic activity	serine-type endopeptidase activity	EC_v6.g000843.t1,EC_v6.g032306.t1	2	217	220	50650	0.243021211	0.34084107	2.121910348
GO:0010027	biological_process	cellular process	thylakoid membrane organization	EC_v6.g033862.t1	1	217	66	50650	0.246897473	0.345553158	3.536517246
GO:0000049	molecular_function	binding	tRNA binding	EC_v6.g012455.t1	1	217	67	50650	0.250128203	0.349343983	3.483733407
GO:0005975	biological_process	metabolic process	carbohydrate metabolic process	EC_v6.g003365.t1,EC_v6.g083656.t1,EC_v6.g059307.t1,EC_v6.g031088.t1,EC_v6.g071305.t1	5	217	791	50650	0.252603543	0.352066188	1.475411746
GO:0009860	biological_process	reproduction	pollen tube growth	EC_v6.g035790.t1,EC_v6.g076796.t1	2	217	227	50650	0.254090118	0.353401848	2.056476989
GO:0048481	biological_process	reproduction	plant ovule development	EC_v6.g010210.t1	1	217	69	50650	0.256548334	0.355343345	3.382755627
GO:0009695	biological_process	metabolic process	jasmonic acid biosynthetic process	EC_v6.g021465.t1	1	217	69	50650	0.256548334	0.355343345	3.382755627
GO:0005686	cellular_component	cell	U2 snRNP	EC_v6.g041945.t1	1	217	70	50650	0.259737852	0.358277573	3.334430546
GO:0016226	biological_process	metabolic process	iron-sulfur cluster assembly	EC_v6.g033862.t1	1	217	70	50650	0.259737852	0.358277573	3.334430546
GO:0006890	biological_process	localization	retrograde vesicle-mediated transport, Golgi to ER	EC_v6.g104472.t1	1	217	71	50650	0.26291375	0.361912137	3.287466736
GO:0017025	molecular_function	binding	TBP-class protein binding	EC_v6.g038778.t1	1	217	72	50650	0.266076084	0.364018201	3.241807476
GO:0050826	biological_process	response to stimulus	response to freezing	EC_v6.g042596.t1	1	217	72	50650	0.266076084	0.364018201	3.241807476
GO:0048767	biological_process	cellular process	root hair elongation	EC_v6.g060685.t1	1	217	73	50650	0.269224913	0.366825798	3.197399154
GO:0003684	molecular_function	binding	damaged DNA binding	EC_v6.g055405.t1	1	217	73	50650	0.269224913	0.366825798	3.197399154
GO:0006364	biological_process	metabolic process	rRNA processing	EC_v6.g028872.t1,EC_v6.g106454.t1	2	217	237	50650	0.269919449	0.367024616	1.969705808
GO:0006338	biological_process	cellular process	chromatin remodeling	EC_v6.g014173.t1	1	217	74	50650	0.272360295	0.368099065	3.154191057
GO:0048471	cellular_component	cell	perinuclear region of cytoplasm	EC_v6.g053042.t1	1	217	74	50650	0.272360295	0.368099065	3.154191057
GO:0000184	biological_process	metabolic process	nuclear-transcribed mRNA catabolic process, nonsense-mediated decay	EC_v6.g071039.t1	1	217	74	50650	0.272360295	0.368099065	3.154191057
GO:0071004	cellular_component	cell	U2-type prespliceosome	EC_v6.g041945.t1	1	217	75	50650	0.275482286	0.369333967	3.112135177
GO:0009639	biological_process	response to stimulus	response to red or far red light	EC_v6.g076796.t1	1	217	75	50650	0.275482286	0.369333967	3.112135177
GO:0042147	biological_process	localization	retrograde transport, endosome to Golgi	EC_v6.g042014.t1	1	217	75	50650	0.275482286	0.369333967	3.112135177
GO:0016829	molecular_function	catalytic activity	lyase activity	EC_v6.g104969.t1	1	217	75	50650	0.275482286	0.369333967	3.112135177
GO:0042803	molecular_function	binding	protein homodimerization activity	EC_v6.g073396.t1,EC_v6.g082852.t1,EC_v6.g010521.t1	3	217	427	50650	0.276963048	0.370531493	1.639883875
GO:0015250	molecular_function	transporter activity	water channel activity	EC_v6.g070946.t1	1	217	76	50650	0.278590943	0.370531493	3.07118603
GO:0004535	molecular_function	catalytic activity	poly(A)-specific ribonuclease activity	EC_v6.g004614.t1	1	217	76	50650	0.278590943	0.370531493	3.07118603
GO:0009688	biological_process	metabolic process	abscisic acid biosynthetic process	EC_v6.g066631.t1	1	217	76	50650	0.278590943	0.370531493	3.07118603
GO:0000398	biological_process	metabolic process	mRNA splicing, via spliceosome	EC_v6.g041945.t1,EC_v6.g071039.t1	2	217	243	50650	0.279415479	0.370890785	1.921071097
GO:0071281	biological_process	cellular process	cellular response to iron ion	EC_v6.g009947.t1	1	217	77	50650	0.281686324	0.37175458	3.031300497
GO:0009501	cellular_component	cell	amyloplast	EC_v6.g104969.t1	1	217	77	50650	0.281686324	0.37175458	3.031300497
GO:0005773	cellular_component	cell	vacuole	EC_v6.g081247.t1,EC_v6.g036371.t1,EC_v6.g009947.t1,EC_v6.g061719.t1,EC_v6.g042596.t1,EC_v6.g092296.t1	6	217	1031	50650	0.281733291	0.37175458	1.35835192
GO:0102483	molecular_function	catalytic activity	scopolin beta-glucosidase activity	EC_v6.g059307.t1	1	217	78	50650	0.284768483	0.375019912	2.99243767
GO:0046540	cellular_component	cell	U4/U6 x U5 tri-snRNP complex	EC_v6.g041945.t1	1	217	81	50650	0.2939362	0.386332649	2.881606645
GO:0010193	biological_process	response to stimulus	response to ozone	EC_v6.g021465.t1	1	217	82	50650	0.296966038	0.389549567	2.846465101
GO:0006635	biological_process	metabolic process	fatty acid beta-oxidation	EC_v6.g047054.t1	1	217	83	50650	0.299982933	0.392736952	2.81217034
GO:2000028	biological_process	reproduction	regulation of photoperiodism, flowering	EC_v6.g076779.t1	1	217	84	50650	0.302986942	0.395895047	2.778692122
GO:0009651	biological_process	response to stimulus	response to salt stress	EC_v6.g005173.t1,EC_v6.g055405.t1,EC_v6.g023438.t1,EC_v6.g076796.t1,EC_v6.g099517.t1,EC_v6.g059190.t1	6	217	1061	50650	0.303872247	0.396277842	1.319944231
GO:0031966	cellular_component	cell	mitochondrial membrane	EC_v6.g061719.t1	1	217	85	50650	0.305978118	0.397474488	2.746001626
GO:0048579	biological_process	reproduction	negative regulation of long-day photoperiodism, flowering	EC_v6.g076779.t1	1	217	85	50650	0.305978118	0.397474488	2.746001626
GO:0009055	molecular_function	catalytic activity	electron transfer activity	EC_v6.g084643.t1,EC_v6.g035550.t1,EC_v6.g065388.t1	3	217	454	50650	0.308353903	0.399019132	1.542357742
GO:0005747	cellular_component	cell	mitochondrial respiratory chain complex I	EC_v6.g061719.t1	1	217	86	50650	0.308956517	0.399019132	2.714071375
GO:0019252	biological_process	metabolic process	starch biosynthetic process	EC_v6.g044509.t1	1	217	86	50650	0.308956517	0.399019132	2.714071375
GO:0010252	biological_process	biological regulation	auxin homeostasis	EC_v6.g011865.t1	1	217	87	50650	0.311922193	0.400529649	2.682875152
GO:0008422	molecular_function	catalytic activity	beta-glucosidase activity	EC_v6.g059307.t1	1	217	87	50650	0.311922193	0.400529649	2.682875152
GO:0000027	biological_process	cellular process	ribosomal large subunit assembly	EC_v6.g011720.t1	1	217	87	50650	0.311922193	0.400529649	2.682875152
GO:0005681	cellular_component	cell	spliceosomal complex	EC_v6.g098732.t1,EC_v6.g041945.t1	2	217	265	50650	0.314118735	0.402006696	1.761585949
GO:0009965	biological_process	multicellular organismal process	leaf morphogenesis	EC_v6.g031065.t1	1	217	88	50650	0.3148752	0.402006696	2.652387935
GO:0005778	cellular_component	cell	peroxisomal membrane	EC_v6.g002611.t1	1	217	88	50650	0.3148752	0.402006696	2.652387935
GO:0005643	cellular_component	cell	nuclear pore	EC_v6.g035790.t1	1	217	90	50650	0.320743422	0.40871876	2.593445981
GO:1901002	biological_process	positive regulation of biological process	positive regulation of response to salt stress	EC_v6.g042596.t1	1	217	91	50650	0.323658744	0.411649619	2.564946574
GO:0035091	molecular_function	binding	phosphatidylinositol binding	EC_v6.g011865.t1	1	217	93	50650	0.329452076	0.418222844	2.509786433
GO:0016125	biological_process	metabolic process	sterol metabolic process	EC_v6.g024973.t1	1	217	94	50650	0.332330192	0.421077459	2.483086577
GO:0051087	molecular_function	binding	chaperone binding	EC_v6.g029302.t1	1	217	95	50650	0.335196011	0.42390573	2.456948824
GO:0006623	biological_process	localization	protein targeting to vacuole	EC_v6.g011865.t1	1	217	96	50650	0.338049585	0.426707873	2.431355607
GO:0010286	biological_process	response to stimulus	heat acclimation	EC_v6.g042596.t1	1	217	98	50650	0.343720209	0.432234624	2.381736105
GO:0016410	molecular_function	catalytic activity	N-acyltransferase activity	EC_v6.g030726.t1	1	217	98	50650	0.343720209	0.432234624	2.381736105
GO:0061077	biological_process	cellular process	chaperone-mediated protein folding	EC_v6.g068015.t1	1	217	100	50650	0.349342478	0.438480521	2.334101382
GO:0005730	cellular_component	cell	nucleolus	EC_v6.g055405.t1,EC_v6.g066122.t1,EC_v6.g019204.t1,EC_v6.g014173.t1,EC_v6.g010927.t1,EC_v6.g061719.t1	6	217	1124	50650	0.351262798	0.440065191	1.245961592
GO:0071949	molecular_function	binding	FAD binding	EC_v6.g066631.t1	1	217	102	50650	0.354916801	0.44381185	2.288334689
GO:0009791	biological_process	multicellular organismal process	post-embryonic development	EC_v6.g076779.t1	1	217	103	50650	0.35768611	0.446440313	2.266117847
GO:0043130	molecular_function	binding	ubiquitin binding	EC_v6.g081738.t1	1	217	104	50650	0.360443586	0.449044244	2.244328252
GO:0001046	molecular_function	binding	core promoter sequence-specific DNA binding	EC_v6.g051766.t1	1	217	109	50650	0.374055208	0.465135566	2.141377415
GO:0009911	biological_process	reproduction	positive regulation of flower development	EC_v6.g018068.t1	1	217	110	50650	0.37674273	0.467608323	2.121910348
GO:0016491	molecular_function	catalytic activity	oxidoreductase activity	EC_v6.g036220.t1,EC_v6.g060128.t1,EC_v6.g042014.t1,EC_v6.g032810.t1	4	217	727	50650	0.378675337	0.469136667	1.284237349
GO:0003746	molecular_function	binding	translation elongation factor activity	EC_v6.g019331.t1	1	217	111	50650	0.379418765	0.469188824	2.102794038
GO:0009631	biological_process	response to stimulus	cold acclimation	EC_v6.g097992.t1	1	217	112	50650	0.382083363	0.471612122	2.084019092
GO:0008061	molecular_function	binding	chitin binding	EC_v6.g107220.t1	1	217	114	50650	0.387378443	0.477267363	2.047457353
GO:0008219	biological_process	cellular process	cell death	EC_v6.g105760.t1	1	217	116	50650	0.392628354	0.482846267	2.012156364
GO:0005819	cellular_component	cell	spindle	EC_v6.g006154.t1	1	217	117	50650	0.395236492	0.48516186	1.994958447
GO:0004222	molecular_function	catalytic activity	metalloendopeptidase activity	EC_v6.g007609.t1	1	217	119	50650	0.400419371	0.490623735	1.961429733
GO:0005887	cellular_component	cell	integral component of plasma membrane	EC_v6.g070946.t1,EC_v6.g012743.t1,EC_v6.g013761.t1	3	217	535	50650	0.402437558	0.491080371	1.308841897
GO:0005788	cellular_component	cell	endoplasmic reticulum lumen	EC_v6.g003558.t1	1	217	120	50650	0.402994206	0.491080371	1.945084485
GO:0009820	biological_process	metabolic process	alkaloid metabolic process	EC_v6.g089382.t1	1	217	120	50650	0.402994206	0.491080371	1.945084485
GO:0071013	cellular_component	cell	catalytic step 2 spliceosome	EC_v6.g041945.t1	1	217	121	50650	0.405558035	0.493306046	1.929009407
GO:0003899	molecular_function	catalytic activity	DNA-directed 5'-3' RNA polymerase activity	EC_v6.g026269.t1	1	217	122	50650	0.408110904	0.495510335	1.913197854
GO:0019904	molecular_function	binding	protein domain specific binding	EC_v6.g005173.t1	1	217	123	50650	0.410652859	0.497693411	1.8976434
GO:0045292	biological_process	metabolic process	mRNA cis splicing, via spliceosome	EC_v6.g071039.t1	1	217	124	50650	0.413183948	0.499855445	1.882339825
GO:0051321	biological_process	reproduction	meiotic cell cycle	EC_v6.g019551.t1	1	217	126	50650	0.418213711	0.505027026	1.852461415
GO:0080008	cellular_component	cell	Cul4-RING E3 ubiquitin ligase complex	EC_v6.g002611.t1	1	217	127	50650	0.420712476	0.506659703	1.837875104
GO:0006886	biological_process	localization	intracellular protein transport	EC_v6.g104472.t1,EC_v6.g057464.t1	2	217	335	50650	0.421080411	0.506659703	1.393493363
GO:0048316	biological_process	reproduction	seed development	EC_v6.g010210.t1	1	217	131	50650	0.430601162	0.516258383	1.781756781
GO:0009658	biological_process	cellular process	chloroplast organization	EC_v6.g028872.t1,EC_v6.g106454.t1	2	217	343	50650	0.432796652	0.517962362	1.36099206
GO:0010181	molecular_function	binding	FMN binding	EC_v6.g021465.t1	1	217	133	50650	0.435482312	0.519585297	1.754963445
GO:0006629	biological_process	metabolic process	lipid metabolic process	EC_v6.g042596.t1,EC_v6.g070873.t1	2	217	345	50650	0.435706057	0.519585297	1.353102251
GO:0005615	cellular_component	extracellular region	extracellular space	EC_v6.g083656.t1,EC_v6.g084953.t1	2	217	346	50650	0.437157756	0.520388859	1.349191551
GO:0000325	cellular_component	cell	plant-type vacuole	EC_v6.g081247.t1	1	217	136	50650	0.442726049	0.526081219	1.716251017
GO:0006888	biological_process	localization	ER to Golgi vesicle-mediated transport	EC_v6.g104472.t1	1	217	138	50650	0.44750373	0.530815594	1.691377813
GO:0051539	molecular_function	binding	4 iron, 4 sulfur cluster binding	EC_v6.g035550.t1	1	217	140	50650	0.452240638	0.535484932	1.667215273
GO:0009744	biological_process	response to stimulus	response to sucrose	EC_v6.g007864.t1	1	217	141	50650	0.45459391	0.537320363	1.655391051
GO:0008233	molecular_function	catalytic activity	peptidase activity	EC_v6.g000843.t1	1	217	142	50650	0.456937118	0.539137447	1.643733368
GO:0009845	biological_process	multicellular organismal process	seed germination	EC_v6.g076779.t1	1	217	146	50650	0.46621017	0.548145173	1.598699577
GO:0005770	cellular_component	cell	late endosome	EC_v6.g042014.t1	1	217	146	50650	0.46621017	0.548145173	1.598699577
GO:0009640	biological_process	multicellular organismal process	photomorphogenesis	EC_v6.g068339.t1	1	217	149	50650	0.473061371	0.554252289	1.566510995
GO:0008380	biological_process	metabolic process	RNA splicing	EC_v6.g098732.t1,EC_v6.g038873.t1	2	217	372	50650	0.474169193	0.554579004	1.254893216
GO:0016607	cellular_component	cell	nuclear speck	EC_v6.g068339.t1	1	217	150	50650	0.475325597	0.554961299	1.556067588
GO:0042742	biological_process	response to stimulus	defense response to bacterium	EC_v6.g003558.t1,EC_v6.g009947.t1,EC_v6.g077325.t1	3	217	606	50650	0.481856929	0.55989299	1.155495734
GO:0031902	cellular_component	cell	late endosome membrane	EC_v6.g011865.t1	1	217	153	50650	0.482060332	0.55989299	1.525556459
GO:0005622	cellular_component	cell	intracellular	EC_v6.g019331.t1,EC_v6.g011071.t1	2	217	382	50650	0.488011284	0.565822442	1.222042609
GO:0009555	biological_process	multicellular organismal process	pollen development	EC_v6.g035790.t1,EC_v6.g076796.t1	2	217	384	50650	0.490752463	0.568016259	1.215677803
GO:0050661	molecular_function	binding	NADP binding	EC_v6.g046337.t1	1	217	158	50650	0.493094201	0.569740968	1.477279356
GO:0009751	biological_process	response to stimulus	response to salicylic acid	EC_v6.g081738.t1,EC_v6.g077498.t1	2	217	392	50650	0.501624864	0.578598334	1.190868052
GO:0045893	biological_process	metabolic process	positive regulation of transcription, DNA-templated	EC_v6.g028872.t1,EC_v6.g106454.t1,EC_v6.g051766.t1	3	217	630	50650	0.507593585	0.584475229	1.111476849
GO:0009626	biological_process	immune system process	plant-type hypersensitive response	EC_v6.g003558.t1	1	217	167	50650	0.512368812	0.588960027	1.397665498
GO:0055114	biological_process	metabolic process	oxidation-reduction process	EC_v6.g035550.t1,EC_v6.g026582.t1	2	217	403	50650	0.516329563	0.592494816	1.158362969
GO:0071472	biological_process	cellular process	cellular response to salt stress	EC_v6.g009947.t1	1	217	173	50650	0.524811473	0.600169018	1.349191551
GO:0010501	biological_process	metabolic process	RNA secondary structure unwinding	EC_v6.g010927.t1	1	217	174	50650	0.526854303	0.600452349	1.341437576
GO:0010468	biological_process	metabolic process	regulation of gene expression	EC_v6.g032306.t1	1	217	174	50650	0.526854303	0.600452349	1.341437576
GO:0009620	biological_process	response to stimulus	response to fungus	EC_v6.g021465.t1	1	217	175	50650	0.528888391	0.601745465	1.333772219
GO:0006281	biological_process	metabolic process	DNA repair	EC_v6.g055405.t1,EC_v6.g095167.t1	2	217	416	50650	0.533335133	0.60577454	1.122164126
GO:0006897	biological_process	localization	endocytosis	EC_v6.g011865.t1	1	217	179	50650	0.536938066	0.608833163	1.303967253
GO:0006366	biological_process	metabolic process	transcription from RNA polymerase II promoter	EC_v6.g051766.t1	1	217	180	50650	0.538929	0.610056686	1.29672299
GO:0005524	molecular_function	binding	ATP binding	EC_v6.g085797.t1,EC_v6.g044556.t1,EC_v6.g031768.t1,EC_v6.g044509.t1,EC_v6.g026104.t1,EC_v6.g101782.t1,EC_v6.g038778.t1,EC_v6.g051654.t1,EC_v6.g102479.t1,EC_v6.g068015.t1,EC_v6.g073301.t1,EC_v6.g088860.t1,EC_v6.g014173.t1,EC_v6.g010210.t1,EC_v6.g092165.t1,EC_v6.g011071.t1,EC_v6.g106741.t1,EC_v6.g057177.t1,EC_v6.g010927.t1,EC_v6.g012455.t1,EC_v6.g038069.t1,EC_v6.g016364.t1	22	217	5201	50650	0.558236133	0.630844549	0.987314563
GO:0051287	molecular_function	binding	NAD binding	EC_v6.g042553.t1	1	217	191	50650	0.560274818	0.632080696	1.222042609
GO:0046914	molecular_function	binding	transition metal ion binding	EC_v6.g005173.t1	1	217	192	50650	0.562165865	0.633146404	1.215677803
GO:0032580	cellular_component	cell	Golgi cisterna membrane	EC_v6.g007101.t1	1	217	196	50650	0.569649448	0.640496606	1.190868052
GO:0042973	molecular_function	catalytic activity	glucan endo-1,3-beta-D-glucosidase activity	EC_v6.g083656.t1	1	217	197	50650	0.571500363	0.641499568	1.184823037
GO:0016788	molecular_function	catalytic activity	hydrolase activity, acting on ester bonds	EC_v6.g009244.t1,EC_v6.g077498.t1	2	217	457	50650	0.584251807	0.654714337	1.02148857
GO:0004004	molecular_function	catalytic activity	ATP-dependent RNA helicase activity	EC_v6.g010927.t1	1	217	215	50650	0.603493976	0.675146271	1.08562855
GO:0004867	molecular_function	enzyme regulator activity	serine-type endopeptidase inhibitor activity	EC_v6.g000647.t1	1	217	217	50650	0.606898658	0.677448847	1.075622757
GO:0030163	biological_process	metabolic process	protein catabolic process	EC_v6.g081738.t1	1	217	218	50650	0.60859007	0.677448847	1.070688708
GO:0016740	molecular_function	catalytic activity	transferase activity	EC_v6.g085206.t1	1	217	218	50650	0.60859007	0.677448847	1.070688708
GO:0009826	biological_process	cellular process	unidimensional cell growth	EC_v6.g081247.t1	1	217	222	50650	0.615283584	0.683761989	1.051397019
GO:0046686	biological_process	response to stimulus	response to cadmium ion	EC_v6.g005173.t1,EC_v6.g037339.t1	2	217	489	50650	0.621076825	0.689055383	0.954642692
GO:0009733	biological_process	response to stimulus	response to auxin	EC_v6.g097992.t1,EC_v6.g051766.t1	2	217	498	50650	0.630972398	0.698875057	0.937390113
GO:0016569	biological_process	metabolic process	covalent chromatin modification	EC_v6.g076779.t1	1	217	233	50650	0.633108995	0.700082508	1.00176025
GO:0006869	biological_process	localization	lipid transport	EC_v6.g108279.t1	1	217	235	50650	0.636260503	0.702406397	0.993234631
GO:0006508	biological_process	metabolic process	proteolysis	EC_v6.g000843.t1	1	217	236	50650	0.637826138	0.702974771	0.98902601
GO:0005774	cellular_component	cell	vacuolar membrane	EC_v6.g017698.t1,EC_v6.g081247.t1,EC_v6.g036371.t1,EC_v6.g042596.t1	4	217	1029	50650	0.64507741	0.709155667	0.90732804
GO:0004722	molecular_function	catalytic activity	protein serine/threonine phosphatase activity	EC_v6.g007762.t1	1	217	241	50650	0.645554261	0.709155667	0.968506798
GO:0043621	molecular_function	binding	protein self-association	EC_v6.g006154.t1	1	217	245	50650	0.651618397	0.714157572	0.952694442
GO:0016705	molecular_function	catalytic activity	oxidoreductase activity, acting on paired donors, with incorporation or reduction of molecular oxygen	EC_v6.g008357.t1,EC_v6.g024973.t1	2	217	518	50650	0.652242566	0.714157572	0.901197445
GO:0003682	molecular_function	binding	chromatin binding	EC_v6.g076779.t1	1	217	256	50650	0.667767483	0.729961514	0.911758353
GO:0030170	molecular_function	binding	pyridoxal phosphate binding	EC_v6.g015770.t1	1	217	261	50650	0.674859503	0.736510616	0.894291717
GO:0006633	biological_process	metabolic process	fatty acid biosynthetic process	EC_v6.g088860.t1	1	217	262	50650	0.676259719	0.73683673	0.89087839
GO:0015297	molecular_function	transporter activity	antiporter activity	EC_v6.g012743.t1	1	217	264	50650	0.67904217	0.738128383	0.884129312
GO:0009737	biological_process	response to stimulus	response to abscisic acid	EC_v6.g023438.t1,EC_v6.g071039.t1,EC_v6.g059190.t1	3	217	814	50650	0.679651845	0.738128383	0.860233925
GO:0009524	cellular_component	cell	phragmoplast	EC_v6.g006154.t1	1	217	274	50650	0.692601376	0.750972967	0.851861818
GO:0009611	biological_process	response to stimulus	response to wounding	EC_v6.g096291.t1,EC_v6.g061492.t1	2	217	564	50650	0.697463424	0.755021085	0.827695526
GO:0046658	cellular_component	cell	anchored component of plasma membrane	EC_v6.g009947.t1,EC_v6.g070873.t1	2	217	568	50650	0.701157337	0.757793632	0.821866684
GO:0015293	molecular_function	transporter activity	symporter activity	EC_v6.g064681.t1	1	217	308	50650	0.734577692	0.791356644	0.757825124
GO:0050660	molecular_function	binding	flavin adenine dinucleotide binding	EC_v6.g047054.t1	1	217	310	50650	0.736860997	0.792540205	0.75293593
GO:0009505	cellular_component	cell	plant-type cell wall	EC_v6.g071305.t1,EC_v6.g092296.t1	2	217	613	50650	0.740188609	0.794841379	0.761533893
GO:0004497	molecular_function	catalytic activity	monooxygenase activity	EC_v6.g087115.t1,EC_v6.g024973.t1	2	217	617	50650	0.743439349	0.797052764	0.756596882
GO:0048364	biological_process	multicellular organismal process	root development	EC_v6.g011865.t1	1	217	319	50650	0.746896302	0.799366885	0.731693223
GO:0016192	biological_process	localization	vesicle-mediated transport	EC_v6.g007101.t1	1	217	320	50650	0.747987548	0.799366885	0.729406682
GO:0010150	biological_process	multicellular organismal process	leaf senescence	EC_v6.g075702.t1	1	217	330	50650	0.758645701	0.809464074	0.707303449
GO:0008270	molecular_function	binding	zinc ion binding	EC_v6.g010797.t1,EC_v6.g084953.t1,EC_v6.g026582.t1,EC_v6.g085206.t1,EC_v6.g060685.t1	5	217	1488	50650	0.766757819	0.812807267	0.78430826
GO:0000287	molecular_function	binding	magnesium ion binding	EC_v6.g016364.t1	1	217	338	50650	0.766848197	0.812807267	0.690562539
GO:0008289	molecular_function	binding	lipid binding	EC_v6.g029306.t1	1	217	338	50650	0.766848197	0.812807267	0.690562539
GO:0009908	biological_process	reproduction	flower development	EC_v6.g076779.t1,EC_v6.g014173.t1	2	217	648	50650	0.767473462	0.812807267	0.720401661
GO:0009753	biological_process	response to stimulus	response to jasmonic acid	EC_v6.g007566.t1	1	217	339	50650	0.767853801	0.812807267	0.688525482
GO:0005789	cellular_component	cell	endoplasmic reticulum membrane	EC_v6.g003558.t1,EC_v6.g006154.t1,EC_v6.g022775.t1,EC_v6.g091269.t1,EC_v6.g007101.t1	5	217	1512	50650	0.778665665	0.822949969	0.771858923
GO:0009705	cellular_component	cell	plant-type vacuole membrane	EC_v6.g070946.t1	1	217	372	50650	0.798723549	0.842817121	0.627446608
GO:0045892	biological_process	metabolic process	negative regulation of transcription, DNA-templated	EC_v6.g010521.t1	1	217	388	50650	0.812183863	0.855388596	0.601572521
GO:0006952	biological_process	response to stimulus	defense response	EC_v6.g016014.t1,EC_v6.g083656.t1,EC_v6.g086843.t1,EC_v6.g008538.t1,EC_v6.g010521.t1,EC_v6.g104969.t1	6	217	1864	50650	0.81319454	0.855388596	0.751320187
GO:0008017	molecular_function	binding	microtubule binding	EC_v6.g009947.t1	1	217	392	50650	0.815406506	0.856368842	0.595434026
GO:0016787	molecular_function	catalytic activity	hydrolase activity	EC_v6.g034528.t1,EC_v6.g104969.t1	2	217	748	50650	0.832142751	0.871240936	0.624091279
GO:0043231	cellular_component	cell	intracellular membrane-bounded organelle	EC_v6.g011865.t1	1	217	414	50650	0.832171836	0.871240936	0.563792604
GO:0005516	molecular_function	binding	calmodulin binding	EC_v6.g009947.t1	1	217	418	50650	0.835052996	0.872891335	0.55839746
GO:0042802	molecular_function	binding	identical protein binding	EC_v6.g053935.t1	1	217	420	50650	0.836475059	0.873013751	0.555738424
GO:0022857	molecular_function	transporter activity	transmembrane transporter activity	EC_v6.g097189.t1	1	217	441	50650	0.850689479	0.885003101	0.52927469
GO:0006357	biological_process	metabolic process	regulation of transcription from RNA polymerase II promoter	EC_v6.g014173.t1	1	217	444	50650	0.852617093	0.885003101	0.52569851
GO:0005743	cellular_component	cell	mitochondrial inner membrane	EC_v6.g028571.t1	1	217	445	50650	0.853254111	0.885003101	0.524517165
GO:0006511	biological_process	metabolic process	ubiquitin-dependent protein catabolic process	EC_v6.g060685.t1	1	217	445	50650	0.853254111	0.885003101	0.524517165
GO:0005618	cellular_component	cell	cell wall	EC_v6.g038778.t1,EC_v6.g017698.t1,EC_v6.g081539.t1,EC_v6.g071305.t1	4	217	1416	50650	0.858930486	0.889511603	0.659350673
GO:0043161	biological_process	metabolic process	proteasome-mediated ubiquitin-dependent protein catabolic process	EC_v6.g081738.t1,EC_v6.g031065.t1	2	217	849	50650	0.880598121	0.910541179	0.549847204
GO:0015031	biological_process	localization	protein transport	EC_v6.g088176.t1,EC_v6.g007101.t1	2	217	871	50650	0.889284133	0.918103527	0.535958986
GO:0016042	biological_process	metabolic process	lipid catabolic process	EC_v6.g009244.t1,EC_v6.g077498.t1	2	217	893	50650	0.897383353	0.925037693	0.522755069
GO:0051301	biological_process	cellular process	cell division	EC_v6.g095167.t1	1	217	595	50650	0.923446698	0.947864826	0.392285947
GO:0006397	biological_process	metabolic process	mRNA processing	EC_v6.g098732.t1	1	217	595	50650	0.923446698	0.947864826	0.392285947
GO:0050832	biological_process	response to stimulus	defense response to fungus	EC_v6.g077325.t1	1	217	596	50650	0.923778575	0.947864826	0.391627749
GO:0005768	cellular_component	cell	endosome	EC_v6.g011865.t1	1	217	604	50650	0.92638254	0.949081041	0.386440626
GO:0005783	cellular_component	cell	endoplasmic reticulum	EC_v6.g003558.t1,EC_v6.g006154.t1,EC_v6.g042596.t1,EC_v6.g007101.t1	4	217	1668	50650	0.929242188	0.950555082	0.559736543
GO:0009734	biological_process	cellular process	auxin-activated signaling pathway	EC_v6.g057177.t1	1	217	661	50650	0.942542058	0.962687995	0.353116699
GO:0030154	biological_process	cellular process	cell differentiation	EC_v6.g014173.t1	1	217	675	50650	0.945937562	0.964683276	0.345792797
GO:0003676	molecular_function	binding	nucleic acid binding	EC_v6.g085206.t1	1	217	698	50650	0.951087638	0.968459102	0.334398479
GO:0005506	molecular_function	binding	iron ion binding	EC_v6.g038991.t1,EC_v6.g024973.t1	2	217	1149	50650	0.958769862	0.97479793	0.406283966
GO:0005794	cellular_component	cell	Golgi apparatus	EC_v6.g081247.t1,EC_v6.g011865.t1,EC_v6.g042596.t1,EC_v6.g007101.t1	4	217	1890	50650	0.963155226	0.977770631	0.493989711
GO:0005886	cellular_component	cell	plasma membrane	EC_v6.g031768.t1,EC_v6.g081738.t1,EC_v6.g014034.t1,EC_v6.g017698.t1,EC_v6.g081247.t1,EC_v6.g036371.t1,EC_v6.g019204.t1,EC_v6.g044411.t1,EC_v6.g097189.t1,EC_v6.g049786.t1,EC_v6.g009947.t1,EC_v6.g081539.t1,EC_v6.g042596.t1,EC_v6.g070873.t1,EC_v6.g059190.t1,EC_v6.g071305.t1	16	217	5479	50650	0.965451384	0.97861663	0.681613837
GO:0046983	molecular_function	binding	protein dimerization activity	EC_v6.g051766.t1	1	217	987	50650	0.986151445	0.998086712	0.236484436
GO:0061630	molecular_function	catalytic activity	ubiquitin protein ligase activity	EC_v6.g068339.t1	1	217	1079	50650	0.990747069	0.999999646	0.216320795
GO:0000139	cellular_component	cell	Golgi membrane	EC_v6.g104472.t1	1	217	1242	50650	0.995479339	0.999999646	0.187930868
GO:0006355	biological_process	metabolic process	regulation of transcription, DNA-templated	EC_v6.g076779.t1,EC_v6.g037339.t1,EC_v6.g099517.t1,EC_v6.g051766.t1,EC_v6.g018068.t1,EC_v6.g004614.t1,EC_v6.g010521.t1	7	217	3753	50650	0.997110551	0.999999646	0.435350644
GO:0003677	molecular_function	binding	DNA binding	EC_v6.g026269.t1,EC_v6.g023958.t1,EC_v6.g095167.t1,EC_v6.g101606.t1,EC_v6.g037339.t1,EC_v6.g010521.t1	6	217	3839	50650	0.999291032	0.999999646	0.364798341
GO:0016021	cellular_component	membrane	integral component of membrane	EC_v6.g003176.t1,EC_v6.g011301.t1,EC_v6.g000874.t1,EC_v6.g020029.t1,EC_v6.g025637.t1,EC_v6.g029302.t1,EC_v6.g088176.t1,EC_v6.g064681.t1,EC_v6.g073301.t1,EC_v6.g108279.t1,EC_v6.g097189.t1,EC_v6.g006154.t1,EC_v6.g094046.t1,EC_v6.g022775.t1,EC_v6.g028571.t1,EC_v6.g091269.t1,EC_v6.g082852.t1,EC_v6.g077213.t1,EC_v6.g007101.t1,EC_v6.g023679.t1	20	217	10327	50650	0.999997464	0.999999646	0.452038614
GO:0005634	cellular_component	cell	nucleus	EC_v6.g026269.t1,EC_v6.g076779.t1,EC_v6.g081738.t1,EC_v6.g055405.t1,EC_v6.g038778.t1,EC_v6.g098732.t1,EC_v6.g053042.t1,EC_v6.g042553.t1,EC_v6.g014173.t1,EC_v6.g101606.t1,EC_v6.g014669.t1,EC_v6.g035790.t1,EC_v6.g037339.t1,EC_v6.g041945.t1,EC_v6.g034528.t1,EC_v6.g051766.t1,EC_v6.g018068.t1,EC_v6.g071039.t1,EC_v6.g085206.t1,EC_v6.g004614.t1,EC_v6.g019551.t1,EC_v6.g010521.t1,EC_v6.g060685.t1,EC_v6.g0…	24	217	12136	50650	0.999999575	0.999999646	0.461588935
GO:0006351	biological_process	metabolic process	transcription, DNA-templated	EC_v6.g076779.t1,EC_v6.g037339.t1,EC_v6.g099517.t1,EC_v6.g018068.t1,EC_v6.g004614.t1,EC_v6.g010521.t1	6	217	5916	50650	0.999999646	0.999999646	0.236724278
