# Supplementary material for: Proteomic Analysis Comparison on the Ecological Adaptability of Quinclorac-Resistant Echinochloa crus-galli
Source: Plants (Basel). 2023 Feb 4;12(4):696. doi: 10.3390/plants12040696 (PMC9968053; doi:10.3390/plants12040696)
Supplement: Supplementary file 1 [file plants-12-00696-s001.zip › Table S9 enrichment-kegg-Rquin_Squin-Total.xls]

id	Classification_level1	Classification_level2	term	protein	ListHits	ListTotal	PopHits	PopTotal	pvalue	padj	Enrichment_score
ko00710	Metabolism	Energy metabolism	Carbon fixation in photosynthetic organisms	EC_v6.g051723.t1,EC_v6.g093967.t1,EC_v6.g085122.t1,EC_v6.g083401.t1,EC_v6.g003644.t1,EC_v6.g002612.t1,EC_v6.g083535.t1,EC_v6.g026646.t1,EC_v6.g004125.t1,EC_v6.g024693.t1,EC_v6.g080108.t1,EC_v6.g099881.t1,EC_v6.g045755.t1,EC_v6.g036603.t1,EC_v6.g006702.t1,EC_v6.g103085.t1,EC_v6.g023371.t1,EC_v6.g060619.t1,EC_v6.g096773.t1,EC_v6.g052452.t1,EC_v6.g098973.t1,EC_v6.g034082.t1,EC_v6.g012365.t1,EC_v6.g0…	42	452	83	1761	5.20E-07	3.59E-05	1.971478836
ko00010	Metabolism	Carbohydrate metabolism	Glycolysis / Gluconeogenesis	EC_v6.g077502.t1,EC_v6.g034316.t1,EC_v6.g065760.t1,EC_v6.g085122.t1,EC_v6.g021821.t1,EC_v6.g083401.t1,EC_v6.g003644.t1,EC_v6.g066336.t1,EC_v6.g026122.t1,EC_v6.g073632.t1,EC_v6.g055551.t1,EC_v6.g101760.t1,EC_v6.g049697.t1,EC_v6.g071879.t1,EC_v6.g030946.t1,EC_v6.g048318.t1,EC_v6.g068317.t1,EC_v6.g031926.t1,EC_v6.g024114.t1,EC_v6.g041899.t1,EC_v6.g004125.t1,EC_v6.g045755.t1,EC_v6.g036603.t1,EC_v6.g0…	40	452	100	1761	0.000855553	0.013256368	1.55840708
ko00630	Metabolism	Carbohydrate metabolism	Glyoxylate and dicarboxylate metabolism	EC_v6.g026700.t1,EC_v6.g077365.t1,EC_v6.g069666.t1,EC_v6.g093061.t1,EC_v6.g021821.t1,EC_v6.g088459.t1,EC_v6.g066336.t1,EC_v6.g026122.t1,EC_v6.g097992.t1,EC_v6.g057503.t1,EC_v6.g083535.t1,EC_v6.g014495.t1,EC_v6.g017585.t1,EC_v6.g108667.t1,EC_v6.g034822.t1,EC_v6.g030501.t1,EC_v6.g096798.t1,EC_v6.g076057.t1,EC_v6.g045971.t1,EC_v6.g075534.t1,EC_v6.g028045.t1,EC_v6.g087115.t1,EC_v6.g042024.t1,EC_v6.g0…	32	452	74	1761	0.000584858	0.011530051	1.68476441
ko00195	Metabolism	Energy metabolism	Photosynthesis	EC_v6.g003176.t1,EC_v6.g014160.t1,EC_v6.g025748.t1,EC_v6.g069711.t1,EC_v6.g045505.t1,EC_v6.g088385.t1,EC_v6.g093319.t1,EC_v6.g088227.t1,EC_v6.g084339.t1,EC_v6.g014390.t1,EC_v6.g106431.t1,EC_v6.g048649.t1,EC_v6.g058386.t1,EC_v6.g011916.t1,EC_v6.g045919.t1,EC_v6.g084689.t1,EC_v6.g031714.t1,EC_v6.g090372.t1,EC_v6.g021214.t1,EC_v6.g044816.t1,EC_v6.g084643.t1,EC_v6.g102096.t1,EC_v6.g058155.t1,EC_v6.g0…	31	452	38	1761	4.28E-13	5.91E-11	3.178330228
ko00620	Metabolism	Carbohydrate metabolism	Pyruvate metabolism	EC_v6.g051723.t1,EC_v6.g093967.t1,EC_v6.g065760.t1,EC_v6.g021821.t1,EC_v6.g066336.t1,EC_v6.g026122.t1,EC_v6.g073632.t1,EC_v6.g002612.t1,EC_v6.g101760.t1,EC_v6.g049697.t1,EC_v6.g083535.t1,EC_v6.g030946.t1,EC_v6.g048318.t1,EC_v6.g026646.t1,EC_v6.g017585.t1,EC_v6.g070646.t1,EC_v6.g031926.t1,EC_v6.g080108.t1,EC_v6.g099881.t1,EC_v6.g036603.t1,EC_v6.g006702.t1,EC_v6.g034082.t1,EC_v6.g012365.t1,EC_v6.g0…	29	452	88	1761	0.071856776	0.550901948	1.283914924
ko00020	Metabolism	Carbohydrate metabolism	Citrate cycle (TCA cycle)	EC_v6.g026700.t1,EC_v6.g077365.t1,EC_v6.g021821.t1,EC_v6.g087845.t1,EC_v6.g052117.t1,EC_v6.g084611.t1,EC_v6.g066336.t1,EC_v6.g026122.t1,EC_v6.g058588.t1,EC_v6.g102304.t1,EC_v6.g043221.t1,EC_v6.g101760.t1,EC_v6.g026312.t1,EC_v6.g049697.t1,EC_v6.g083535.t1,EC_v6.g026271.t1,EC_v6.g044523.t1,EC_v6.g108115.t1,EC_v6.g049179.t1,EC_v6.g108667.t1,EC_v6.g092238.t1,EC_v6.g031926.t1,EC_v6.g054853.t1,EC_v6.g0…	29	452	61	1761	0.000145334	0.00401122	1.852205136
ko04141	Genetic Information Processing	Folding, sorting and degradation	Protein processing in endoplasmic reticulum	EC_v6.g053481.t1,EC_v6.g066138.t1,EC_v6.g001834.t1,EC_v6.g082209.t1,EC_v6.g066965.t1,EC_v6.g024742.t1,EC_v6.g098513.t1,EC_v6.g016792.t1,EC_v6.g071582.t1,EC_v6.g038152.t1,EC_v6.g008842.t1,EC_v6.g014662.t1,EC_v6.g056731.t1,EC_v6.g033219.t1,EC_v6.g024496.t1,EC_v6.g045642.t1,EC_v6.g031768.t1,EC_v6.g105695.t1,EC_v6.g024160.t1,EC_v6.g105097.t1,EC_v6.g003558.t1,EC_v6.g025441.t1,EC_v6.g025070.t1,EC_v6.g0…	26	452	89	1761	0.250944965	0.999998138	1.138162474
ko03010	Genetic Information Processing	Translation	Ribosome	EC_v6.g088765.t1,EC_v6.g029097.t1,EC_v6.g063140.t1,EC_v6.g021895.t1,EC_v6.g048728.t1,EC_v6.g055477.t1,EC_v6.g036183.t1,EC_v6.g030409.t1,EC_v6.g039092.t1,EC_v6.g107141.t1,EC_v6.g046332.t1,EC_v6.g066772.t1,EC_v6.g051178.t1,EC_v6.g096733.t1,EC_v6.g069774.t1,EC_v6.g040098.t1,EC_v6.g052408.t1,EC_v6.g100239.t1,EC_v6.g059034.t1,EC_v6.g027262.t1,EC_v6.g042355.t1,EC_v6.g047611.t1,EC_v6.g015255.t1,EC_v6.g0…	26	452	149	1761	0.995113312	0.999998138	0.679842015
ko04146	Cellular Processes	Transport and catabolism	Peroxisome	EC_v6.g086076.t1,EC_v6.g087845.t1,EC_v6.g088459.t1,EC_v6.g043221.t1,EC_v6.g097992.t1,EC_v6.g057503.t1,EC_v6.g022452.t1,EC_v6.g062896.t1,EC_v6.g043972.t1,EC_v6.g094426.t1,EC_v6.g026723.t1,EC_v6.g053359.t1,EC_v6.g037978.t1,EC_v6.g030501.t1,EC_v6.g070242.t1,EC_v6.g096798.t1,EC_v6.g045971.t1,EC_v6.g084953.t1,EC_v6.g007386.t1,EC_v6.g028045.t1,EC_v6.g042024.t1,EC_v6.g081884.t1,EC_v6.g067049.t1	23	452	57	1761	0.009658614	0.117415588	1.572077317
ko00500	Metabolism	Carbohydrate metabolism	Starch and sucrose metabolism	EC_v6.g034316.t1,EC_v6.g044901.t1,EC_v6.g055551.t1,EC_v6.g070776.t1,EC_v6.g044509.t1,EC_v6.g071879.t1,EC_v6.g096083.t1,EC_v6.g060642.t1,EC_v6.g066124.t1,EC_v6.g057487.t1,EC_v6.g026065.t1,EC_v6.g038299.t1,EC_v6.g024944.t1,EC_v6.g042458.t1,EC_v6.g069488.t1,EC_v6.g050238.t1,EC_v6.g012193.t1,EC_v6.g073301.t1,EC_v6.g059307.t1,EC_v6.g066044.t1	20	452	69	1761	0.302043224	0.999998138	1.129280492
ko00680	Metabolism	Energy metabolism	Methane metabolism	EC_v6.g051723.t1,EC_v6.g077502.t1,EC_v6.g093967.t1,EC_v6.g085122.t1,EC_v6.g083401.t1,EC_v6.g003644.t1,EC_v6.g002612.t1,EC_v6.g026646.t1,EC_v6.g004125.t1,EC_v6.g080108.t1,EC_v6.g099881.t1,EC_v6.g103085.t1,EC_v6.g060619.t1,EC_v6.g074957.t1,EC_v6.g028045.t1,EC_v6.g081884.t1,EC_v6.g059018.t1,EC_v6.g020023.t1,EC_v6.g066193.t1	19	452	47	1761	0.017643836	0.178500819	1.574985878
ko00520	Metabolism	Carbohydrate metabolism	Amino sugar and nucleotide sugar metabolism	EC_v6.g034316.t1,EC_v6.g055551.t1,EC_v6.g070776.t1,EC_v6.g044509.t1,EC_v6.g071879.t1,EC_v6.g096083.t1,EC_v6.g040518.t1,EC_v6.g018168.t1,EC_v6.g066124.t1,EC_v6.g026065.t1,EC_v6.g038299.t1,EC_v6.g031073.t1,EC_v6.g092296.t1,EC_v6.g024944.t1,EC_v6.g042458.t1,EC_v6.g069488.t1,EC_v6.g050238.t1,EC_v6.g073301.t1,EC_v6.g030918.t1	19	452	53	1761	0.062359164	0.506209685	1.39668559
ko00940	Metabolism	Biosynthesis of other secondary metabolites	Phenylpropanoid biosynthesis	EC_v6.g004736.t1,EC_v6.g060642.t1,EC_v6.g041298.t1,EC_v6.g032244.t1,EC_v6.g028432.t1,EC_v6.g038991.t1,EC_v6.g072494.t1,EC_v6.g024686.t1,EC_v6.g080097.t1,EC_v6.g048714.t1,EC_v6.g022027.t1,EC_v6.g024291.t1,EC_v6.g107834.t1,EC_v6.g038313.t1,EC_v6.g085666.t1,EC_v6.g019187.t1,EC_v6.g107836.t1,EC_v6.g059307.t1,EC_v6.g051701.t1	19	452	70	1761	0.432839795	0.999998138	1.057490518
ko00030	Metabolism	Carbohydrate metabolism	Pentose phosphate pathway	EC_v6.g034316.t1,EC_v6.g085122.t1,EC_v6.g083401.t1,EC_v6.g003644.t1,EC_v6.g084735.t1,EC_v6.g055551.t1,EC_v6.g012624.t1,EC_v6.g080592.t1,EC_v6.g071879.t1,EC_v6.g004125.t1,EC_v6.g103085.t1,EC_v6.g060619.t1,EC_v6.g074957.t1,EC_v6.g061457.t1,EC_v6.g059018.t1,EC_v6.g020023.t1,EC_v6.g066193.t1,EC_v6.g070535.t1	18	452	45	1761	0.023205436	0.213490012	1.55840708
ko00051	Metabolism	Carbohydrate metabolism	Fructose and mannose metabolism	EC_v6.g085122.t1,EC_v6.g083401.t1,EC_v6.g003644.t1,EC_v6.g070776.t1,EC_v6.g044509.t1,EC_v6.g004125.t1,EC_v6.g103085.t1,EC_v6.g060619.t1,EC_v6.g074957.t1,EC_v6.g080825.t1,EC_v6.g011401.t1,EC_v6.g051499.t1,EC_v6.g059018.t1,EC_v6.g020023.t1,EC_v6.g019241.t1,EC_v6.g066193.t1,EC_v6.g073301.t1,EC_v6.g030918.t1	18	452	35	1761	0.000864546	0.013256368	2.003666245
ko03050	Genetic Information Processing	Folding, sorting and degradation	Proteasome	EC_v6.g060151.t1,EC_v6.g093745.t1,EC_v6.g009106.t1,EC_v6.g043732.t1,EC_v6.g015894.t1,EC_v6.g070599.t1,EC_v6.g077540.t1,EC_v6.g038778.t1,EC_v6.g027117.t1,EC_v6.g015903.t1,EC_v6.g076051.t1,EC_v6.g009267.t1,EC_v6.g000970.t1,EC_v6.g048754.t1,EC_v6.g022982.t1,EC_v6.g037828.t1,EC_v6.g054662.t1,EC_v6.g031065.t1	18	452	44	1761	0.018108779	0.178500819	1.593825422
ko00720	Metabolism	Energy metabolism	Carbon fixation pathways in prokaryotes	EC_v6.g051723.t1,EC_v6.g026700.t1,EC_v6.g077365.t1,EC_v6.g093967.t1,EC_v6.g087845.t1,EC_v6.g052117.t1,EC_v6.g002612.t1,EC_v6.g043221.t1,EC_v6.g032530.t1,EC_v6.g108115.t1,EC_v6.g026646.t1,EC_v6.g017585.t1,EC_v6.g108667.t1,EC_v6.g092238.t1,EC_v6.g080108.t1,EC_v6.g099881.t1	16	452	27	1761	0.000200618	0.004614219	2.308751229
ko00190	Metabolism	Energy metabolism	Oxidative phosphorylation	EC_v6.g006167.t1,EC_v6.g062041.t1,EC_v6.g096530.t1,EC_v6.g065002.t1,EC_v6.g057041.t1,EC_v6.g044523.t1,EC_v6.g095351.t1,EC_v6.g054853.t1,EC_v6.g023545.t1,EC_v6.g087607.t1,EC_v6.g042273.t1,EC_v6.g072964.t1,EC_v6.g045505.t1,EC_v6.g093319.t1,EC_v6.g088227.t1,EC_v6.g014390.t1	16	452	68	1761	0.704618527	0.999998138	0.916710047
ko00592	Metabolism	Lipid metabolism	alpha-Linolenic acid metabolism	EC_v6.g098497.t1,EC_v6.g086076.t1,EC_v6.g022452.t1,EC_v6.g028004.t1,EC_v6.g026223.t1,EC_v6.g037978.t1,EC_v6.g041899.t1,EC_v6.g007566.t1,EC_v6.g082791.t1,EC_v6.g043701.t1,EC_v6.g027220.t1,EC_v6.g094341.t1,EC_v6.g088422.t1,EC_v6.g082571.t1,EC_v6.g024973.t1	15	452	33	1761	0.010210051	0.117415588	1.770917136
ko04145	Cellular Processes	Transport and catabolism	Phagosome	EC_v6.g006167.t1,EC_v6.g062041.t1,EC_v6.g096530.t1,EC_v6.g045926.t1,EC_v6.g016792.t1,EC_v6.g057041.t1,EC_v6.g027267.t1,EC_v6.g095351.t1,EC_v6.g033219.t1,EC_v6.g045642.t1,EC_v6.g023545.t1,EC_v6.g087607.t1,EC_v6.g003558.t1,EC_v6.g025070.t1,EC_v6.g039622.t1	15	452	41	1761	0.07850181	0.570171041	1.425372329
ko00480	Metabolism	Metabolism of other amino acids	Glutathione metabolism	EC_v6.g087845.t1,EC_v6.g084735.t1,EC_v6.g007393.t1,EC_v6.g043221.t1,EC_v6.g080772.t1,EC_v6.g040387.t1,EC_v6.g000043.t1,EC_v6.g022065.t1,EC_v6.g028330.t1,EC_v6.g000515.t1,EC_v6.g021913.t1,EC_v6.g031522.t1,EC_v6.g083691.t1,EC_v6.g031756.t1,EC_v6.g048450.t1	15	452	68	1761	0.796659731	0.999998138	0.859415669
ko00230	Metabolism	Nucleotide metabolism	Purine metabolism	EC_v6.g034316.t1,EC_v6.g073632.t1,EC_v6.g030946.t1,EC_v6.g048318.t1,EC_v6.g026723.t1,EC_v6.g004718.t1,EC_v6.g026269.t1,EC_v6.g044556.t1,EC_v6.g023732.t1,EC_v6.g000249.t1,EC_v6.g003407.t1,EC_v6.g092165.t1,EC_v6.g011071.t1,EC_v6.g106741.t1	14	452	65	1761	0.820705356	0.999998138	0.839142274
ko04144	Cellular Processes	Transport and catabolism	Endocytosis	EC_v6.g103792.t1,EC_v6.g053481.t1,EC_v6.g066138.t1,EC_v6.g006086.t1,EC_v6.g014343.t1,EC_v6.g050774.t1,EC_v6.g040800.t1,EC_v6.g002748.t1,EC_v6.g031882.t1,EC_v6.g007685.t1,EC_v6.g059190.t1	11	452	45	1761	0.632628621	0.999998138	0.952359882
ko00280	Metabolism	Amino acid metabolism	Valine, leucine and isoleucine degradation	EC_v6.g086076.t1,EC_v6.g065760.t1,EC_v6.g021821.t1,EC_v6.g066336.t1,EC_v6.g026122.t1,EC_v6.g022452.t1,EC_v6.g024253.t1,EC_v6.g017585.t1,EC_v6.g026054.t1,EC_v6.g096282.t1,EC_v6.g024953.t1	11	452	37	1761	0.342253761	0.999998138	1.158275532
ko00260	Metabolism	Amino acid metabolism	Glycine, serine and threonine metabolism	EC_v6.g065760.t1,EC_v6.g021821.t1,EC_v6.g066336.t1,EC_v6.g026122.t1,EC_v6.g017343.t1,EC_v6.g028045.t1,EC_v6.g081884.t1,EC_v6.g101795.t1,EC_v6.g062881.t1,EC_v6.g106687.t1,EC_v6.g012998.t1	11	452	48	1761	0.723283188	0.999998138	0.892837389
ko00380	Metabolism	Amino acid metabolism	Tryptophan metabolism	EC_v6.g065760.t1,EC_v6.g088459.t1,EC_v6.g097992.t1,EC_v6.g057503.t1,EC_v6.g026312.t1,EC_v6.g045995.t1,EC_v6.g031783.t1,EC_v6.g039482.t1,EC_v6.g017585.t1,EC_v6.g037240.t1,EC_v6.g096798.t1	11	452	21	1761	0.007602402	0.104913144	2.040771176
ko00240	Metabolism	Nucleotide metabolism	Pyrimidine metabolism	EC_v6.g042796.t1,EC_v6.g004718.t1,EC_v6.g076272.t1,EC_v6.g052982.t1,EC_v6.g026269.t1,EC_v6.g023732.t1,EC_v6.g092165.t1,EC_v6.g011071.t1,EC_v6.g051325.t1,EC_v6.g106741.t1,EC_v6.g038069.t1	11	452	37	1761	0.342253761	0.999998138	1.158275532
ko00860	Metabolism	Metabolism of cofactors and vitamins	Porphyrin and chlorophyll metabolism	EC_v6.g100414.t1,EC_v6.g091986.t1,EC_v6.g085248.t1,EC_v6.g096334.t1,EC_v6.g062001.t1,EC_v6.g015770.t1,EC_v6.g004010.t1,EC_v6.g014419.t1,EC_v6.g076423.t1,EC_v6.g073396.t1,EC_v6.g069108.t1	11	452	34	1761	0.23628313	0.999998138	1.260476314
ko00591	Metabolism	Lipid metabolism	Linoleic acid metabolism	EC_v6.g028004.t1,EC_v6.g007566.t1,EC_v6.g082791.t1,EC_v6.g034211.t1,EC_v6.g043701.t1,EC_v6.g070179.t1,EC_v6.g031090.t1,EC_v6.g047787.t1,EC_v6.g034212.t1,EC_v6.g041021.t1,EC_v6.g031089.t1	11	452	14	1761	4.82E-05	0.002217031	3.061156764
ko00196	Metabolism	Energy metabolism	Photosynthesis - antenna proteins	EC_v6.g018199.t1,EC_v6.g052598.t1,EC_v6.g025652.t1,EC_v6.g011301.t1,EC_v6.g000874.t1,EC_v6.g078443.t1,EC_v6.g067789.t1,EC_v6.g107213.t1,EC_v6.g020029.t1,EC_v6.g023390.t1,EC_v6.g025637.t1	11	452	15	1761	0.000139196	0.00401122	2.857079646
ko00071	Metabolism	Lipid metabolism	Fatty acid degradation	EC_v6.g098497.t1,EC_v6.g086076.t1,EC_v6.g065760.t1,EC_v6.g022452.t1,EC_v6.g017585.t1,EC_v6.g094426.t1,EC_v6.g026223.t1,EC_v6.g053359.t1,EC_v6.g037978.t1,EC_v6.g041899.t1	10	452	32	1761	0.291878577	0.999998138	1.217505531
ko00640	Metabolism	Carbohydrate metabolism	Propanoate metabolism	EC_v6.g021821.t1,EC_v6.g084611.t1,EC_v6.g066336.t1,EC_v6.g026122.t1,EC_v6.g058588.t1,EC_v6.g102304.t1,EC_v6.g017585.t1,EC_v6.g070646.t1,EC_v6.g026054.t1,EC_v6.g096282.t1	10	452	27	1761	0.128358937	0.805160602	1.442969518
ko03013	Genetic Information Processing	Translation	RNA transport	EC_v6.g075118.t1,EC_v6.g019331.t1,EC_v6.g015108.t1,EC_v6.g066890.t1,EC_v6.g047732.t1,EC_v6.g043263.t1,EC_v6.g000354.t1,EC_v6.g035790.t1,EC_v6.g037928.t1	9	452	66	1761	0.994932388	0.999998138	0.531275141
ko00270	Metabolism	Amino acid metabolism	Cysteine and methionine metabolism	EC_v6.g083535.t1,EC_v6.g022065.t1,EC_v6.g065346.t1,EC_v6.g024693.t1,EC_v6.g024953.t1,EC_v6.g088005.t1,EC_v6.g102056.t1,EC_v6.g075534.t1,EC_v6.g044299.t1	9	452	48	1761	0.903340602	0.999998138	0.730503319
ko00250	Metabolism	Amino acid metabolism	Alanine, aspartate and glutamate metabolism	EC_v6.g014495.t1,EC_v6.g008469.t1,EC_v6.g024693.t1,EC_v6.g088005.t1,EC_v6.g102056.t1,EC_v6.g028045.t1,EC_v6.g081884.t1,EC_v6.g000249.t1,EC_v6.g003407.t1	9	452	38	1761	0.672347166	0.999998138	0.922741034
ko00350	Metabolism	Amino acid metabolism	Tyrosine metabolism	EC_v6.g026710.t1,EC_v6.g041899.t1,EC_v6.g011773.t1,EC_v6.g024693.t1,EC_v6.g001351.t1,EC_v6.g088005.t1,EC_v6.g102056.t1,EC_v6.g005831.t1,EC_v6.g088666.t1	9	452	27	1761	0.237437147	0.999998138	1.298672566
ko00910	Metabolism	Energy metabolism	Nitrogen metabolism	EC_v6.g010797.t1,EC_v6.g014495.t1,EC_v6.g008469.t1,EC_v6.g042294.t1,EC_v6.g034822.t1,EC_v6.g043313.t1,EC_v6.g064636.t1,EC_v6.g010798.t1	8	452	17	1761	0.045692956	0.394101746	1.833420094
ko00900	Metabolism	Metabolism of terpenoids and polyketides	Terpenoid backbone biosynthesis	EC_v6.g092684.t1,EC_v6.g079753.t1,EC_v6.g017585.t1,EC_v6.g092685.t1,EC_v6.g102801.t1,EC_v6.g014419.t1,EC_v6.g004192.t1,EC_v6.g085909.t1	8	452	24	1761	0.257147783	0.999998138	1.298672566
ko04142	Cellular Processes	Transport and catabolism	Lysosome	EC_v6.g103792.t1,EC_v6.g000480.t1,EC_v6.g095351.t1,EC_v6.g046173.t1,EC_v6.g023545.t1,EC_v6.g087607.t1,EC_v6.g078496.t1	7	452	18	1761	0.15364476	0.921868558	1.515117994
ko00330	Metabolism	Amino acid metabolism	Arginine and proline metabolism	EC_v6.g065760.t1,EC_v6.g056618.t1,EC_v6.g023277.t1,EC_v6.g024693.t1,EC_v6.g088005.t1,EC_v6.g102056.t1,EC_v6.g086801.t1	7	452	24	1761	0.422233465	0.999998138	1.136338496
ko00220	Metabolism	Amino acid metabolism	Arginine biosynthesis	EC_v6.g014495.t1,EC_v6.g008469.t1,EC_v6.g023277.t1,EC_v6.g024693.t1,EC_v6.g088005.t1,EC_v6.g102056.t1,EC_v6.g013469.t1	7	452	24	1761	0.422233465	0.999998138	1.136338496
ko01040	Metabolism	Lipid metabolism	Biosynthesis of unsaturated fatty acids	EC_v6.g086076.t1,EC_v6.g022452.t1,EC_v6.g085871.t1,EC_v6.g037978.t1,EC_v6.g033561.t1,EC_v6.g008291.t1	6	452	16	1761	0.206764121	0.999998138	1.461006637
ko04011	Environmental Information Processing	Signal transduction	MAPK signaling pathway - yeast	EC_v6.g088459.t1,EC_v6.g097992.t1,EC_v6.g057503.t1,EC_v6.g089983.t1,EC_v6.g083170.t1,EC_v6.g096798.t1	6	452	14	1761	0.122900415	0.805160602	1.669721871
ko00970	Genetic Information Processing	Translation	Aminoacyl-tRNA biosynthesis	EC_v6.g101608.t1,EC_v6.g037241.t1,EC_v6.g010210.t1,EC_v6.g103925.t1,EC_v6.g004492.t1,EC_v6.g015948.t1	6	452	55	1761	0.998321458	0.999998138	0.425020113
ko00982	Metabolism	Xenobiotics biodegradation and metabolism	Drug metabolism - cytochrome P450	EC_v6.g028330.t1,EC_v6.g021913.t1,EC_v6.g031522.t1,EC_v6.g083691.t1,EC_v6.g031756.t1,EC_v6.g048450.t1	6	452	30	1761	0.822013164	0.999998138	0.77920354
ko00980	Metabolism	Xenobiotics biodegradation and metabolism	Metabolism of xenobiotics by cytochrome P450	EC_v6.g028330.t1,EC_v6.g021913.t1,EC_v6.g031522.t1,EC_v6.g083691.t1,EC_v6.g031756.t1,EC_v6.g048450.t1	6	452	30	1761	0.822013164	0.999998138	0.77920354
ko00360	Metabolism	Amino acid metabolism	Phenylalanine metabolism	EC_v6.g038991.t1,EC_v6.g020892.t1,EC_v6.g072494.t1,EC_v6.g024693.t1,EC_v6.g088005.t1,EC_v6.g102056.t1	6	452	20	1761	0.40978256	0.999998138	1.16880531
ko00950	Metabolism	Biosynthesis of other secondary metabolites	Isoquinoline alkaloid biosynthesis	EC_v6.g026710.t1,EC_v6.g024693.t1,EC_v6.g088005.t1,EC_v6.g102056.t1,EC_v6.g005831.t1,EC_v6.g088666.t1	6	452	14	1761	0.122900415	0.805160602	1.669721871
ko03040	Genetic Information Processing	Transcription	Spliceosome	EC_v6.g053481.t1,EC_v6.g066138.t1,EC_v6.g029310.t1,EC_v6.g044239.t1,EC_v6.g041945.t1	5	452	77	1761	0.999998138	0.999998138	0.252988162
ko04150	Environmental Information Processing	Signal transduction	mTOR signaling pathway	EC_v6.g006167.t1,EC_v6.g062041.t1,EC_v6.g096530.t1,EC_v6.g057041.t1,EC_v6.g095351.t1	5	452	20	1761	0.612769801	0.999998138	0.974004425
ko04114	Cellular Processes	Cell growth and death	Oocyte meiosis	EC_v6.g089983.t1,EC_v6.g083170.t1,EC_v6.g093774.t1,EC_v6.g024160.t1,EC_v6.g101794.t1	5	452	26	1761	0.837162938	0.999998138	0.749234173
ko00061	Metabolism	Lipid metabolism	Fatty acid biosynthesis	EC_v6.g094426.t1,EC_v6.g070646.t1,EC_v6.g053359.t1,EC_v6.g008291.t1,EC_v6.g000955.t1	5	452	24	1761	0.777832649	0.999998138	0.811670354
ko02024	Cellular Processes	Cellular community - prokaryotes	Quorum sensing	EC_v6.g094426.t1,EC_v6.g053359.t1,EC_v6.g085001.t1,EC_v6.g074000.t1,EC_v6.g102138.t1	5	452	22	1761	0.703195494	0.999998138	0.885458568
ko00400	Metabolism	Amino acid metabolism	Phenylalanine, tyrosine and tryptophan biosynthesis	EC_v6.g052426.t1,EC_v6.g024693.t1,EC_v6.g088005.t1,EC_v6.g102056.t1,EC_v6.g074000.t1	5	452	21	1761	0.659916823	0.999998138	0.927623262
ko00052	Metabolism	Carbohydrate metabolism	Galactose metabolism	EC_v6.g034316.t1,EC_v6.g073301.t1,EC_v6.g002375.t1,EC_v6.g106833.t1	4	452	26	1761	0.931747726	0.999998138	0.599387338
ko03060	Genetic Information Processing	Folding, sorting and degradation	Protein export	EC_v6.g098513.t1,EC_v6.g025070.t1,EC_v6.g085001.t1,EC_v6.g001906.t1	4	452	18	1761	0.717804728	0.999998138	0.865781711
ko00310	Metabolism	Amino acid metabolism	Lysine degradation	EC_v6.g065760.t1,EC_v6.g026312.t1,EC_v6.g026271.t1,EC_v6.g017585.t1	4	452	14	1761	0.502386654	0.999998138	1.113147914
ko00053	Metabolism	Carbohydrate metabolism	Ascorbate and aldarate metabolism	EC_v6.g065760.t1,EC_v6.g096083.t1,EC_v6.g000043.t1,EC_v6.g032182.t1	4	452	29	1761	0.962585176	0.999998138	0.537381752
ko04068	Environmental Information Processing	Signal transduction	FoxO signaling pathway	EC_v6.g088459.t1,EC_v6.g097992.t1,EC_v6.g057503.t1,EC_v6.g096798.t1	4	452	15	1761	0.563128866	0.999998138	1.038938053
ko04020	Environmental Information Processing	Signal transduction	Calcium signaling pathway	EC_v6.g008895.t1,EC_v6.g014613.t1,EC_v6.g052436.t1,EC_v6.g093774.t1	4	452	18	1761	0.717804728	0.999998138	0.865781711
ko04022	Environmental Information Processing	Signal transduction	cGMP-PKG signaling pathway	EC_v6.g008895.t1,EC_v6.g014613.t1,EC_v6.g052436.t1,EC_v6.g093774.t1	4	452	19	1761	0.759346525	0.999998138	0.820214252
ko04120	Genetic Information Processing	Folding, sorting and degradation	Ubiquitin mediated proteolysis	EC_v6.g091259.t1,EC_v6.g024160.t1,EC_v6.g096195.t1,EC_v6.g101794.t1	4	452	21	1761	0.82800809	0.999998138	0.742098609
ko00770	Metabolism	Metabolism of cofactors and vitamins	Pantothenate and CoA biosynthesis	EC_v6.g042796.t1,EC_v6.g024953.t1,EC_v6.g095036.t1,EC_v6.g096234.t1	4	452	12	1761	0.371812214	0.999998138	1.298672566
ko04110	Cellular Processes	Cell growth and death	Cell cycle	EC_v6.g089983.t1,EC_v6.g083170.t1,EC_v6.g024160.t1,EC_v6.g101794.t1	4	452	18	1761	0.717804728	0.999998138	0.865781711
ko00040	Metabolism	Carbohydrate metabolism	Pentose and glucuronate interconversions	EC_v6.g096083.t1,EC_v6.g019241.t1,EC_v6.g070535.t1,EC_v6.g066044.t1	4	452	17	1761	0.671210551	0.999998138	0.916710047
ko04152	Environmental Information Processing	Signal transduction	AMPK signaling pathway	EC_v6.g070646.t1,EC_v6.g059646.t1,EC_v6.g059018.t1,EC_v6.g066193.t1	4	452	27	1761	0.943949768	0.999998138	0.577187807
ko00920	Metabolism	Energy metabolism	Sulfur metabolism	EC_v6.g065346.t1,EC_v6.g061065.t1,EC_v6.g104060.t1,EC_v6.g055085.t1	4	452	19	1761	0.759346525	0.999998138	0.820214252
ko00561	Metabolism	Lipid metabolism	Glycerolipid metabolism	EC_v6.g065760.t1,EC_v6.g062742.t1,EC_v6.g054718.t1	3	452	18	1761	0.879068318	0.999998138	0.649336283
ko00983	Metabolism	Xenobiotics biodegradation and metabolism	Drug metabolism - other enzymes	EC_v6.g042796.t1,EC_v6.g026723.t1,EC_v6.g052982.t1	3	452	10	1761	0.494613979	0.999998138	1.16880531
ko00130	Metabolism	Metabolism of cofactors and vitamins	Ubiquinone and other terpenoid-quinone biosynthesis	EC_v6.g097110.t1,EC_v6.g038991.t1,EC_v6.g072494.t1	3	452	15	1761	0.782626056	0.999998138	0.77920354
ko04072	Environmental Information Processing	Signal transduction	Phospholipase D signaling pathway	EC_v6.g006086.t1,EC_v6.g014343.t1,EC_v6.g054718.t1	3	452	8	1761	0.338005831	0.999998138	1.461006637
ko00460	Metabolism	Metabolism of other amino acids	Cyanoamino acid metabolism	EC_v6.g060642.t1,EC_v6.g034822.t1,EC_v6.g059307.t1	3	452	19	1761	0.901516154	0.999998138	0.615160689
ko04130	Genetic Information Processing	Folding, sorting and degradation	SNARE interactions in vesicular transport	EC_v6.g023802.t1,EC_v6.g039622.t1,EC_v6.g075805.t1	3	452	11	1761	0.565766089	0.999998138	1.062550282
ko03008	Genetic Information Processing	Translation	Ribosome biogenesis in eukaryotes	EC_v6.g043263.t1,EC_v6.g035790.t1,EC_v6.g040066.t1	3	452	15	1761	0.782626056	0.999998138	0.77920354
ko00960	Metabolism	Biosynthesis of other secondary metabolites	Tropane, piperidine and pyridine alkaloid biosynthesis	EC_v6.g024693.t1,EC_v6.g088005.t1,EC_v6.g102056.t1	3	452	13	1761	0.68808234	0.999998138	0.899081007
ko00290	Metabolism	Amino acid metabolism	Valine, leucine and isoleucine biosynthesis	EC_v6.g024953.t1,EC_v6.g095036.t1,EC_v6.g096234.t1	3	452	11	1761	0.565766089	0.999998138	1.062550282
ko00562	Metabolism	Carbohydrate metabolism	Inositol phosphate metabolism	EC_v6.g080825.t1,EC_v6.g011401.t1,EC_v6.g051499.t1	3	452	14	1761	0.738726618	0.999998138	0.834860936
ko00740	Metabolism	Metabolism of cofactors and vitamins	Riboflavin metabolism	EC_v6.g051376.t1,EC_v6.g102138.t1,EC_v6.g099816.t1	3	452	7	1761	0.257289068	0.999998138	1.669721871
ko04010	Environmental Information Processing	Signal transduction	MAPK signaling pathway	EC_v6.g053481.t1,EC_v6.g066138.t1	2	452	9	1761	0.716102591	0.999998138	0.865781711
ko04066	Environmental Information Processing	Signal transduction	HIF-1 signaling pathway	EC_v6.g077502.t1,EC_v6.g073301.t1	2	452	20	1761	0.979545211	0.999998138	0.38960177
ko03018	Genetic Information Processing	Folding, sorting and degradation	RNA degradation	EC_v6.g077502.t1,EC_v6.g101782.t1	2	452	24	1761	0.992766669	0.999998138	0.324668142
ko00521	Metabolism	Biosynthesis of other secondary metabolites	Streptomycin biosynthesis	EC_v6.g034316.t1,EC_v6.g073301.t1	2	452	6	1761	0.482014785	0.999998138	1.298672566
ko00410	Metabolism	Metabolism of other amino acids	beta-Alanine metabolism	EC_v6.g065760.t1,EC_v6.g042796.t1	2	452	19	1761	0.973604519	0.999998138	0.410107126
ko04391	Environmental Information Processing	Signal transduction	Hippo signaling pathway - fly	EC_v6.g089983.t1,EC_v6.g083170.t1	2	452	12	1761	0.854541858	0.999998138	0.649336283
ko04390	Environmental Information Processing	Signal transduction	Hippo signaling pathway	EC_v6.g089983.t1,EC_v6.g083170.t1	2	452	14	1761	0.909153992	0.999998138	0.556573957
ko04151	Environmental Information Processing	Signal transduction	PI3K-Akt signaling pathway	EC_v6.g089983.t1,EC_v6.g083170.t1	2	452	34	1761	0.999513547	0.999998138	0.229177512
ko04540	Cellular Processes	Cellular community - eukaryotes	Gap junction	EC_v6.g045926.t1,EC_v6.g027267.t1	2	452	9	1761	0.716102591	0.999998138	0.865781711
ko04024	Environmental Information Processing	Signal transduction	cAMP signaling pathway	EC_v6.g093774.t1,EC_v6.g037978.t1	2	452	13	1761	0.884807225	0.999998138	0.599387338
ko04210	Cellular Processes	Cell growth and death	Apoptosis	EC_v6.g027267.t1,EC_v6.g046173.t1	2	452	8	1761	0.649871485	0.999998138	0.974004425
ko02020	Environmental Information Processing	Signal transduction	Two-component system	EC_v6.g014495.t1,EC_v6.g017585.t1	2	452	9	1761	0.716102591	0.999998138	0.865781711
ko00650	Metabolism	Carbohydrate metabolism	Butanoate metabolism	EC_v6.g017585.t1,EC_v6.g020892.t1	2	452	14	1761	0.909153992	0.999998138	0.556573957
ko00362	Metabolism	Xenobiotics biodegradation and metabolism	Benzoate degradation	EC_v6.g017585.t1,EC_v6.g020892.t1	2	452	3	1761	0.163664188	0.941069081	2.597345133
ko00941	Metabolism	Biosynthesis of other secondary metabolites	Flavonoid biosynthesis	EC_v6.g038991.t1,EC_v6.g029187.t1	2	452	4	1761	0.272915557	0.999998138	1.94800885
ko04214	Cellular Processes	Cell growth and death	Apoptosis - fly	EC_v6.g103837.t1,EC_v6.g099517.t1	2	452	7	1761	0.571905072	0.999998138	1.113147914
ko04139	Cellular Processes	Transport and catabolism	Regulation of mitophagy - yeast	EC_v6.g103837.t1,EC_v6.g099296.t1	2	452	9	1761	0.716102591	0.999998138	0.865781711
ko00062	Metabolism	Lipid metabolism	Fatty acid elongation	EC_v6.g085871.t1,EC_v6.g033561.t1	2	452	6	1761	0.482014785	0.999998138	1.298672566
ko02010	Environmental Information Processing	Membrane transport	ABC transporters	EC_v6.g096636.t1,EC_v6.g079748.t1	2	452	4	1761	0.272915557	0.999998138	1.94800885
ko04341	Environmental Information Processing	Signal transduction	Hedgehog signaling pathway - fly	EC_v6.g024160.t1,EC_v6.g101794.t1	2	452	5	1761	0.38127567	0.999998138	1.55840708
ko04350	Environmental Information Processing	Signal transduction	TGF-beta signaling pathway	EC_v6.g024160.t1,EC_v6.g101794.t1	2	452	9	1761	0.716102591	0.999998138	0.865781711
ko04111	Cellular Processes	Cell growth and death	Cell cycle - yeast	EC_v6.g024160.t1,EC_v6.g101794.t1	2	452	15	1761	0.928619829	0.999998138	0.519469027
ko04310	Environmental Information Processing	Signal transduction	Wnt signaling pathway	EC_v6.g024160.t1,EC_v6.g101794.t1	2	452	12	1761	0.854541858	0.999998138	0.649336283
ko00564	Metabolism	Lipid metabolism	Glycerophospholipid metabolism	EC_v6.g058733.t1,EC_v6.g054718.t1	2	452	14	1761	0.909153992	0.999998138	0.556573957
ko00590	Metabolism	Lipid metabolism	Arachidonic acid metabolism	EC_v6.g000515.t1,EC_v6.g040233.t1	2	452	7	1761	0.571905072	0.999998138	1.113147914
ko03020	Genetic Information Processing	Transcription	RNA polymerase	EC_v6.g004718.t1,EC_v6.g026269.t1	2	452	7	1761	0.571905072	0.999998138	1.113147914
ko00643	Metabolism	Xenobiotics biodegradation and metabolism	Styrene degradation	EC_v6.g011773.t1,EC_v6.g001351.t1	2	452	6	1761	0.482014785	0.999998138	1.298672566
ko00780	Metabolism	Metabolism of cofactors and vitamins	Biotin metabolism	EC_v6.g008291.t1,EC_v6.g000955.t1	2	452	9	1761	0.716102591	0.999998138	0.865781711
ko04112	Cellular Processes	Cell growth and death	Cell cycle - Caulobacter	EC_v6.g016267.t1,EC_v6.g032306.t1	2	452	6	1761	0.482014785	0.999998138	1.298672566
ko00340	Metabolism	Amino acid metabolism	Histidine metabolism	EC_v6.g065760.t1	1	452	11	1761	0.962131546	0.999998138	0.354183427
ko00300	Metabolism	Amino acid metabolism	Lysine biosynthesis	EC_v6.g065760.t1	1	452	10	1761	0.94895484	0.999998138	0.38960177
ko00670	Metabolism	Metabolism of cofactors and vitamins	One carbon pool by folate	EC_v6.g032530.t1	1	452	15	1761	0.988552654	0.999998138	0.259734513
ko00510	Metabolism	Glycan biosynthesis and metabolism	N-Glycan biosynthesis	EC_v6.g071582.t1	1	452	9	1761	0.93120683	0.999998138	0.432890855
ko00513	Metabolism	Glycan biosynthesis and metabolism	Various types of N-glycan biosynthesis	EC_v6.g071582.t1	1	452	6	1761	0.831809582	0.999998138	0.649336283
ko04015	Environmental Information Processing	Signal transduction	Rap1 signaling pathway	EC_v6.g093774.t1	1	452	4	1761	0.695063493	0.999998138	0.974004425
ko04014	Environmental Information Processing	Signal transduction	Ras signaling pathway	EC_v6.g093774.t1	1	452	7	1761	0.875127	0.999998138	0.556573957
ko04070	Environmental Information Processing	Signal transduction	Phosphatidylinositol signaling system	EC_v6.g093774.t1	1	452	9	1761	0.93120683	0.999998138	0.432890855
ko00072	Metabolism	Lipid metabolism	Synthesis and degradation of ketone bodies	EC_v6.g017585.t1	1	452	4	1761	0.695063493	0.999998138	0.974004425
ko00471	Metabolism	Metabolism of other amino acids	D-Glutamine and D-glutamate metabolism	EC_v6.g008469.t1	1	452	3	1761	0.589526509	0.999998138	1.298672566
ko00945	Metabolism	Biosynthesis of other secondary metabolites	Stilbenoid, diarylheptanoid and gingerol biosynthesis	EC_v6.g038991.t1	1	452	3	1761	0.589526509	0.999998138	1.298672566
ko00254	Metabolism	Biosynthesis of other secondary metabolites	Aflatoxin biosynthesis	EC_v6.g070646.t1	1	452	4	1761	0.695063493	0.999998138	0.974004425
ko00232	Metabolism	Biosynthesis of other secondary metabolites	Caffeine metabolism	EC_v6.g026723.t1	1	452	2	1761	0.447572402	0.999998138	1.94800885
ko04668	Environmental Information Processing	Signal transduction	TNF signaling pathway	EC_v6.g103837.t1	1	452	1	1761	0.256672345	0.999998138	3.896017699
ko00140	Metabolism	Lipid metabolism	Steroid hormone biosynthesis	EC_v6.g085871.t1	1	452	2	1761	0.447572402	0.999998138	1.94800885
ko04013	Environmental Information Processing	Signal transduction	MAPK signaling pathway - fly	EC_v6.g035790.t1	1	452	9	1761	0.93120683	0.999998138	0.432890855
ko04810	Cellular Processes	Cell motility	Regulation of actin cytoskeleton	EC_v6.g050947.t1	1	452	9	1761	0.93120683	0.999998138	0.432890855
ko04071	Environmental Information Processing	Signal transduction	Sphingolipid signaling pathway	EC_v6.g096636.t1	1	452	15	1761	0.988552654	0.999998138	0.259734513
ko04340	Environmental Information Processing	Signal transduction	Hedgehog signaling pathway	EC_v6.g024160.t1	1	452	1	1761	0.256672345	0.999998138	3.896017699
ko04122	Genetic Information Processing	Folding, sorting and degradation	Sulfur relay system	EC_v6.g065346.t1	1	452	2	1761	0.447572402	0.999998138	1.94800885
ko03420	Genetic Information Processing	Replication and repair	Nucleotide excision repair	EC_v6.g096195.t1	1	452	12	1761	0.971912427	0.999998138	0.324668142
ko04530	Cellular Processes	Cellular community - eukaryotes	Tight junction	EC_v6.g014397.t1	1	452	8	1761	0.907306359	0.999998138	0.487002212
ko04075	Environmental Information Processing	Signal transduction	Plant hormone signal transduction	EC_v6.g064565.t1	1	452	6	1761	0.831809582	0.999998138	0.649336283
ko00760	Metabolism	Metabolism of cofactors and vitamins	Nicotinate and nicotinamide metabolism	EC_v6.g050821.t1	1	452	8	1761	0.907306359	0.999998138	0.487002212
ko00073	Metabolism	Lipid metabolism	Cutin, suberine and wax biosynthesis	EC_v6.g014499.t1	1	452	1	1761	0.256672345	0.999998138	3.896017699
ko00730	Metabolism	Metabolism of cofactors and vitamins	Thiamine metabolism	EC_v6.g007703.t1	1	452	5	1761	0.773510449	0.999998138	0.77920354
ko03070	Environmental Information Processing	Membrane transport	Bacterial secretion system	EC_v6.g085001.t1	1	452	5	1761	0.773510449	0.999998138	0.77920354
ko00750	Metabolism	Metabolism of cofactors and vitamins	Vitamin B6 metabolism	EC_v6.g012998.t1	1	452	10	1761	0.94895484	0.999998138	0.38960177
ko00524	Metabolism	Biosynthesis of other secondary metabolites	Neomycin, kanamycin and gentamicin biosynthesis	EC_v6.g073301.t1	1	452	3	1761	0.589526509	0.999998138	1.298672566
ko00450	Metabolism	Metabolism of other amino acids	Selenocompound metabolism	EC_v6.g044299.t1	1	452	15	1761	0.988552654	0.999998138	0.259734513
ko00627	Metabolism	Xenobiotics biodegradation and metabolism	Aminobenzoate degradation	EC_v6.g092577.t1	1	452	4	1761	0.695063493	0.999998138	0.974004425
